# Supplementary material for: Changes in subcutaneous white adipose tissue cellular composition and molecular programs underlie glucose intolerance in persons with HIV
Source: Front Immunol. 2023 Aug 30;14:1152003. doi: 10.3389/fimmu.2023.1152003 (PMC10499182; doi:10.3389/fimmu.2023.1152003)
Supplement: Supplementary file 16 [file Table_3.xlsx]

## Sheet: Cell Distribution by Sample
ID	Cycling T & NK	Adipose Progenitor Cell 1	PCOLCE+ Fibroblast	Myofibroblast	ECM-Producing Early Preadipocyte	Early Preadipocyte	Mature Preadipocyte 2	Metallothionein+ Preadipocyte	Adipose Progenitor Cell 2	Mature Preadipocyte 1	MYOC+ Fibroblast	Cycling Myofibroblast	Capillary EC	Arterial EC	Cycling Vascular	Venous EC	VSMC 1	Pericyte	VSMC 2	B Cell	Plasmablast	nMo	PVM	Cycling Myeloid	IM	Mo-Mac 2	LAM	cMo	cDC1	cDC2B	Migratory DC	Other Mo	Mo-Mac 1	pDC	ISG+ Mo	CD8 Cytotoxic	CD57 mNK	CD4 Cytotoxic	CD4 TEM	CD16 mNK	CD4 TCM	ILC	CD4 Naive	CD8 TCM	Gamma Delta	CD8 TEM	CD4 Regulatory	CD8 Naive	Immature NK
1103	15	170	58	132	180	240	125	55	262	95	127	1	91	6	0	42	7	27	3	107	2	78	530	37	562	317	302	595	10	194	17	187	312	40	40	261	139	60	103	33	141	2	49	76	39	144	15	25	30
1107	6	46	3	62	66	39	32	11	25	82	16	2	379	40	2	35	11	71	0	2	0	59	65	39	195	50	149	34	3	42	8	25	28	4	4	35	35	7	25	87	18	2	2	12	1	21	1	1	9
1108	7	6	2	23	11	35	23	10	11	19	10	1	69	3	1	24	8	9	5	3	1	11	19	6	30	8	17	30	0	9	4	26	6	3	5	77	63	33	27	18	21	0	2	29	4	27	3	1	4
1109	2	9	6	2	10	51	7	5	28	6	0	2	36	5	0	0	0	6	0	27	0	30	1	0	0	8	0	218	1	33	0	33	1	18	9	31	28	5	5	5	27	0	51	18	1	19	1	61	8
1112	8	10	7	7	62	18	20	8	10	26	5	0	32	1	0	0	0	9	1	62	5	82	35	3	19	12	12	96	1	33	0	35	18	5	14	28	57	1	10	23	14	0	18	4	22	29	3	8	12
1113	8	56	22	44	56	321	67	29	143	30	65	0	7	1	0	0	0	5	0	208	8	109	157	19	124	75	71	722	6	114	5	192	71	36	138	135	173	16	71	113	212	9	139	111	52	41	23	122	97
1117	5	46	36	10	74	50	58	4	42	49	35	1	20	0	0	1	0	0	0	222	7	56	100	7	17	22	15	266	1	47	0	57	26	3	28	24	223	0	25	73	90	0	87	46	16	73	7	94	18
1126	5	52	24	41	129	130	121	31	66	78	18	5	52	3	0	10	2	13	1	227	12	67	427	54	140	73	89	254	3	67	2	69	70	20	22	78	142	7	41	46	99	1	58	63	14	43	8	49	19
1132	19	9	12	4	9	73	10	1	14	5	12	1	4	1	0	0	0	1	0	46	3	139	7	3	7	18	14	266	2	17	0	148	8	13	37	313	169	132	65	55	101	0	35	223	19	83	12	14	39
1135	8	56	39	18	228	457	84	70	132	25	37	1	76	2	0	3	0	3	0	27	0	114	296	15	102	59	54	361	6	105	10	125	115	20	41	94	54	22	54	124	94	2	35	74	10	54	12	27	66
1136	5	84	38	16	83	203	28	16	106	18	22	0	190	4	2	1	1	18	1	67	9	36	139	11	49	15	39	60	5	35	6	29	22	22	3	326	178	10	104	20	156	2	52	285	25	232	15	75	21
1137	5	10	6	2	15	31	10	0	17	4	0	1	11	0	0	0	0	0	0	204	19	92	46	2	17	25	13	336	0	39	1	176	27	19	14	217	87	6	30	45	18	0	3	61	67	141	1	1	37
1138	9	65	57	74	106	517	106	27	157	39	52	4	273	29	0	25	12	52	4	121	6	81	283	6	128	62	55	184	2	72	16	46	112	17	33	38	123	0	46	13	53	10	17	32	30	36	3	61	40
1139	8	37	9	32	104	237	37	52	86	19	40	7	69	3	1	5	1	6	0	122	5	86	208	12	39	64	56	274	7	84	5	99	57	10	21	275	95	87	114	61	114	3	95	259	35	76	24	74	61
1141	4	49	25	96	66	248	187	82	71	168	71	1	9	2	0	7	0	0	0	71	4	29	235	20	187	72	77	485	3	70	7	148	73	8	43	50	36	6	16	56	52	1	27	18	4	10	7	18	23
1147	5	36	4	107	124	214	62	10	43	28	66	1	1011	127	7	517	173	213	63	0	0	19	11	18	77	4	34	2	2	3	2	8	8	5	3	51	146	36	34	31	10	1	0	17	45	26	5	0	4
1149	2	8	0	1	9	9	1	3	7	1	7	0	35	2	0	1	2	2	0	0	0	9	6	2	4	3	4	0	0	8	3	1	0	2	0	4	6	1	3	7	0	0	0	0	2	4	0	0	0
1151	3	76	9	113	143	298	122	54	103	90	97	1	979	174	3	851	375	236	225	2	2	61	12	14	73	31	61	11	0	24	4	12	24	5	3	25	95	0	26	6	3	3	0	2	92	32	5	0	10
1155	5	79	7	88	69	157	137	37	68	114	57	20	1055	191	6	368	205	220	67	2	0	22	29	36	105	82	66	30	2	55	4	14	30	13	12	15	285	6	17	15	4	2	0	8	37	28	7	0	9
1157	3	104	191	57	136	612	76	10	372	16	72	4	317	36	1	125	52	161	28	9	1	11	76	15	30	10	34	16	2	45	4	8	20	5	6	13	4	0	50	36	21	3	3	16	1	26	7	6	21
1158	4	147	63	101	308	373	78	116	197	33	93	0	521	37	5	179	23	69	2	5	3	31	197	23	204	148	97	24	7	77	16	14	147	19	24	52	61	5	49	35	23	6	1	20	26	68	6	2	12
1159	29	200	78	35	446	583	154	74	216	81	132	1	799	76	0	296	81	162	34	15	4	34	299	49	120	58	45	128	12	93	8	45	136	5	24	220	184	23	61	18	17	5	12	32	71	108	5	14	26
1161	4	101	46	143	238	477	180	113	125	65	138	3	729	67	0	238	57	182	27	3	5	8	181	18	127	68	49	15	5	36	8	7	78	5	11	2	25	0	60	19	2	11	0	1	4	29	20	0	18
1165	0	6	1	5	11	7	4	0	1	3	1	0	97	10	0	1	1	14	1	0	0	5	7	1	2	0	2	2	0	4	0	0	0	1	0	6	49	2	4	10	1	0	0	4	0	3	0	0	1
1167	2	51	46	6	218	235	25	15	87	3	42	2	669	42	0	25	35	190	3	3	0	8	19	4	3	2	4	2	1	14	4	1	6	0	4	24	9	0	20	11	4	2	0	0	6	11	2	0	7
1172	0	3	1	1	7	7	5	0	0	4	3	0	138	20	0	20	8	12	2	8	8	1	4	0	0	1	0	0	0	1	0	0	0	2	1	1	12	5	2	4	0	0	0	0	8	3	0	0	0
1175	6	7	7	87	79	533	127	44	24	32	38	1	570	52	0	51	16	59	5	41	2	34	118	23	137	29	76	105	7	75	8	62	49	4	173	131	124	15	101	54	44	3	13	61	25	57	6	21	42
1176	2	35	2	135	78	145	53	36	56	41	59	3	712	68	2	67	26	82	4	2	2	12	42	28	135	21	51	12	1	11	1	11	2	3	1	47	25	12	23	9	8	0	1	25	12	47	4	3	2
1180	7	6	2	4	6	36	7	3	14	2	9	0	336	33	1	38	13	21	1	22	2	4	8	3	13	10	4	285	0	28	0	65	6	5	17	120	86	5	16	27	20	0	12	58	22	44	4	10	21
1181	16	40	20	9	110	103	1	6	42	0	38	0	2411	290	1	382	206	509	59	11	3	84	108	8	17	21	8	18	2	55	7	33	43	14	9	61	224	9	26	92	27	3	2	29	121	83	1	4	35
1182	1	27	5	27	48	64	42	5	17	68	9	1	13	1	0	1	0	5	0	9	5	24	11	10	37	17	48	310	2	44	1	65	16	8	24	55	179	41	16	13	14	9	7	15	14	24	3	7	32
2107	3	106	29	85	152	166	178	23	89	111	69	6	955	85	2	202	78	139	67	1	0	16	47	53	134	23	133	10	6	35	7	11	43	3	4	9	27	4	5	9	2	1	0	0	3	7	2	2	2
2108	9	108	117	167	290	616	132	76	136	21	135	6	1812	173	2	711	197	329	60	3	0	13	100	39	152	108	138	24	15	68	15	29	73	4	5	30	31	5	5	3	6	5	1	8	9	22	10	2	7
2110	4	36	61	7	40	285	4	51	181	4	9	0	37	3	0	6	4	21	0	3	4	15	32	19	54	16	37	28	6	41	6	6	26	13	6	15	25	14	10	5	2	1	2	12	5	9	4	4	16
2111	5	227	22	141	422	290	94	57	332	79	159	8	876	70	4	108	26	96	19	1	7	20	242	87	385	75	302	27	10	152	16	20	97	3	16	37	77	4	39	20	10	0	1	11	14	36	4	4	16
2112	4	168	41	321	354	539	206	133	199	147	187	9	386	55	2	168	24	142	7	0	8	32	150	133	749	129	516	54	12	81	14	29	96	8	13	28	11	8	8	4	2	0	0	5	3	22	9	3	2
2113	3	64	18	93	181	366	209	47	55	221	41	8	298	46	2	27	38	52	1	4	1	21	68	64	161	58	170	205	2	71	8	29	71	5	21	77	44	8	23	19	10	1	4	43	21	31	0	4	19
2114	6	101	16	125	442	298	94	57	36	162	61	4	622	32	2	159	40	116	25	0	1	39	72	26	99	34	85	34	7	79	15	16	44	6	9	14	18	2	8	12	7	0	1	11	9	26	4	3	6
2116	2	19	2	14	25	64	24	17	17	22	14	1	194	14	0	17	4	48	4	0	1	3	19	4	37	2	34	5	0	10	0	5	6	0	2	5	22	2	5	12	6	0	1	3	6	2	0	0	1
3007	30	45	14	11	28	88	9	18	71	6	7	0	0	1	0	0	0	0	0	68	3	22	73	5	59	33	40	143	0	38	18	30	32	4	41	126	45	17	52	25	71	4	102	68	3	80	12	95	34
3011	1	257	204	90	140	461	294	68	331	189	47	5	0	1	0	4	1	1	0	2	6	25	58	37	64	28	69	39	4	81	16	4	31	4	5	2	1	0	1	0	0	0	0	0	0	0	0	0	1
3012	12	84	32	31	111	39	54	12	75	92	17	3	48	3	1	2	0	6	0	73	6	54	118	11	64	36	43	472	4	64	0	130	33	15	93	242	424	179	32	32	48	2	26	128	28	40	2	11	17
3013	12	2	1	1	6	30	3	3	9	2	3	0	0	0	0	0	0	0	0	57	2	31	11	3	7	1	4	205	1	9	1	27	5	9	9	289	23	10	8	16	37	0	37	95	2	21	1	16	17
3014	5	5	13	4	4	134	14	11	32	3	4	0	14	2	0	0	0	0	0	530	27	73	53	2	6	19	12	440	5	113	2	107	7	8	11	107	17	24	97	150	243	2	74	354	3	36	12	123	122
3015	0	17	11	4	17	16	12	3	10	4	9	0	16	1	0	8	0	8	0	3	2	2	6	1	8	5	4	3	1	19	1	1	8	1	2	0	0	0	7	14	7	1	0	6	0	3	0	0	5
3018	10	65	75	177	167	322	172	126	167	62	69	2	207	22	2	418	37	57	63	2	0	23	48	20	91	59	59	13	6	17	4	14	23	4	14	90	68	6	76	30	42	3	1	53	47	88	9	14	24
3019	4	9	6	40	72	179	54	39	74	12	46	3	190	16	7	66	20	32	6	4	2	20	33	19	55	47	54	70	2	41	2	25	26	2	6	79	26	11	33	15	15	0	5	32	3	54	1	1	9
3020	9	39	35	26	167	793	245	20	70	83	50	2	1050	133	2	335	140	141	63	4	2	23	12	10	35	13	43	7	0	9	0	12	6	0	6	67	111	44	45	28	9	0	4	12	25	26	1	3	3
3021	9	209	38	389	332	452	62	125	426	62	199	10	862	67	8	220	71	250	15	3	1	34	132	33	309	20	130	9	10	27	5	5	56	2	13	50	37	4	29	28	28	6	16	8	2	35	12	13	16
3022	18	47	19	51	169	119	47	46	84	34	57	3	1000	92	31	231	73	262	37	3	2	125	169	33	223	79	115	37	11	79	25	27	91	12	16	38	226	18	108	92	27	6	2	40	62	110	9	2	24
3023	1	87	7	57	234	223	55	28	86	53	27	1	236	20	1	47	16	19	7	5	3	36	61	20	113	39	65	25	3	43	8	14	38	6	7	116	85	24	66	13	31	13	6	26	53	92	16	2	14
3024	7	46	14	132	162	547	115	124	152	37	133	7	256	22	0	37	19	32	3	41	1	57	127	39	217	78	119	148	9	24	0	54	108	4	13	205	39	100	69	61	27	1	15	48	72	89	9	14	35
3026	3	26	18	17	18	32	12	8	20	3	19	1	74	2	0	4	5	13	1	2	4	7	28	17	30	23	19	4	3	17	0	1	8	3	2	14	31	8	49	13	3	1	2	12	16	25	3	0	5
3028	17	122	16	181	379	158	109	95	107	151	159	16	1374	114	0	347	91	139	56	3	3	40	201	30	259	57	87	15	2	15	1	13	91	1	9	217	222	45	213	38	28	5	1	8	59	194	18	1	19
3029	4	119	19	233	416	648	89	119	168	70	187	3	469	48	5	347	38	107	23	0	1	33	17	27	122	40	99	26	5	43	7	12	35	0	8	2	2	1	1	0	1	0	0	1	1	0	1	0	1
3031	1	22	8	54	171	415	55	50	89	9	30	4	350	14	3	21	6	60	0	1	3	16	47	33	135	37	104	13	7	29	8	4	24	1	6	0	1	0	0	0	0	0	0	0	0	0	1	0	1
3032	3	76	11	146	103	203	91	31	53	99	26	12	463	52	0	223	14	50	6	2	2	16	45	44	139	34	157	16	5	20	1	11	26	1	4	65	61	12	60	27	11	2	2	12	8	51	8	1	11
3035	1	24	7	12	68	87	9	20	43	3	45	1	308	38	0	60	47	86	15	2	0	9	55	21	70	38	41	12	4	36	2	8	24	1	5	10	53	3	10	20	13	0	1	8	4	15	4	0	6
3037	11	2	1	24	83	59	24	5	3	19	5	0	2	0	0	1	0	0	0	2	2	17	27	13	88	24	53	41	4	32	1	17	17	3	4	9	2	0	0	0	2	0	3	2	1	2	1	4	0
[truncated: 1 more columns]
