# Supplementary material for: Changes in subcutaneous white adipose tissue cellular composition and molecular programs underlie glucose intolerance in persons with HIV
Source: Front Immunol. 2023 Aug 30;14:1152003. doi: 10.3389/fimmu.2023.1152003 (PMC10499182; doi:10.3389/fimmu.2023.1152003)
Supplement: Supplementary file 18 [file Table_5.xlsx]

## Sheet: Adipose.Progenitor.Cell.1
gene

## Sheet: Adipose.Progenitor.Cell.2
gene

## Sheet: Arterial.EC
gene

## Sheet: B.Cell
gene

## Sheet: Capillary.EC
gene

## Sheet: CD16.mNK
gene

## Sheet: CD4.Cytotoxic
gene

## Sheet: CD4.Naive
gene

## Sheet: CD4.Regulatory
gene

## Sheet: CD4.TCM
gene

[truncated: 40 more sheets: CD4.TEM, CD57.mNK, CD8.Cytotoxic, CD8.Naive, CD8.TCM, CD8.TEM, cDC1, cDC2B, cMo, Cycling.Myeloid, Cycling.Myofibroblast, Cycling.T.NK, Cycling.Vascular, Early.Preadipocyte, ECM Early Preadipocyte, Gamma.Delta, ILC, IM, Immature.NK, ISG+.Mo …]
