# Supplementary material for: Changes in subcutaneous white adipose tissue cellular composition and molecular programs underlie glucose intolerance in persons with HIV
Source: Front Immunol. 2023 Aug 30;14:1152003. doi: 10.3389/fimmu.2023.1152003 (PMC10499182; doi:10.3389/fimmu.2023.1152003)
Supplement: Supplementary file 19 [file Table_6.xlsx]

## Sheet: Lymphoid
p_val	avg_log2FC	pct.1	pct.2	p_val_adj	cluster	gene
1.48213e-183	1.00972	0.906	0.506	3.80568e-179	CD4 Cytotoxic	GZMH
4.91975e-159	0.776502	0.973	0.851	1.26324e-154	CD4 Cytotoxic	CD52
4.93785e-137	0.833476	0.765	0.371	1.26789e-132	CD4 Cytotoxic	FGFBP2
1.24204e-118	0.600607	0.99	0.956	3.18918e-114	CD4 Cytotoxic	SH3BGRL3
2.30967e-113	0.309408	1	1	5.93054e-109	CD4 Cytotoxic	B2M
2.00605e-99	0.546483	0.982	0.91	5.15094e-95	CD4 Cytotoxic	S100A4
7.37146e-90	0.602113	0.118	0.021	1.89277e-85	CD4 Cytotoxic	PROK2
7.75228e-81	0.62173	0.184	0.05	1.99055e-76	CD4 Cytotoxic	CD4
4.92383e-78	0.461516	0.903	0.532	1.26429e-73	CD4 Cytotoxic	GNLY
1.87e-57	0.732988	0.519	0.312	4.8016e-53	CD4 Cytotoxic	ITGB1
1.10136e-47	0.520433	0.104	0.028	2.82797e-43	CD4 Cytotoxic	CES1
2.69288e-47	0.391133	0.995	0.731	6.9145e-43	CD4 Cytotoxic	NKG7
1.08021e-46	0.487362	0.758	0.566	2.77366e-42	CD4 Cytotoxic	CD3D
1.46113e-42	0.639583	0.281	0.139	3.75176e-38	CD4 Cytotoxic	CD320
1.12131e-36	0.650706	0.362	0.215	2.87918e-32	CD4 Cytotoxic	CD6
1.43795e-34	0.542993	0.534	0.372	3.69223e-30	CD4 Cytotoxic	CD3G
2.79026e-31	0.556699	0.142	0.057	7.16454e-27	CD4 Cytotoxic	TRGV2
9.35832e-30	0.485131	0.391	0.242	2.40293e-25	CD4 Cytotoxic	KLRG1
1.95655e-27	0.594985	0.266	0.153	5.02383e-23	CD4 Cytotoxic	CD5
1.91386e-26	0.470039	0.562	0.419	4.91422e-22	CD4 Cytotoxic	C12orf75
2.19785e-26	0.504826	0.165	0.077	5.64341e-22	CD4 Cytotoxic	ZNF683
4.51579e-25	0.451872	0.146	0.066	1.15952e-20	CD4 Cytotoxic	ASCL2
1.55239e-24	0.27595	0.976	0.95	3.98607e-20	CD4 Cytotoxic	RPS26
1.78123e-23	0.445054	0.14	0.064	4.57365e-19	CD4 Cytotoxic	MAF
6.85804e-23	0.424224	0.26	0.15	1.76094e-18	CD4 Cytotoxic	PRSS23
9.37789e-23	0.29289	0.871	0.773	2.40796e-18	CD4 Cytotoxic	CD3E
1.18078e-21	0.42475	0.624	0.523	3.03189e-17	CD4 Cytotoxic	RAP1B
1.15749e-20	0.288314	0.833	0.774	2.97208e-16	CD4 Cytotoxic	CD99
1.74605e-19	0.312856	0.643	0.505	4.48333e-15	CD4 Cytotoxic	RPS4Y1
3.66073e-19	0.460964	0.224	0.133	9.39965e-15	CD4 Cytotoxic	SRRT
9.0813e-19	0.284997	0.107	0.048	2.33181e-14	CD4 Cytotoxic	CD40LG
1.62821e-18	0.405029	0.533	0.432	4.18076e-14	CD4 Cytotoxic	YWHAQ
5.32726e-18	0.272042	0.687	0.562	1.36788e-13	CD4 Cytotoxic	LGALS1
3.66283e-17	0.41532	0.424	0.316	9.40506e-13	CD4 Cytotoxic	DSTN
4.51984e-16	0.279859	0.748	0.701	1.16056e-11	CD4 Cytotoxic	MYL12B
6.09309e-15	0.372358	0.263	0.171	1.56452e-10	CD4 Cytotoxic	ADGRG1
2.40495e-14	0.289581	0.743	0.673	6.17519e-10	CD4 Cytotoxic	SUB1
4.83158e-14	0.294612	0.765	0.693	1.2406e-09	CD4 Cytotoxic	LDHA
1.43802e-13	0.332954	0.519	0.432	3.6924e-09	CD4 Cytotoxic	FLNA
2.51079e-13	0.420055	0.146	0.083	6.44695e-09	CD4 Cytotoxic	LAIR2
1.30974e-12	0.338759	0.186	0.117	3.36303e-08	CD4 Cytotoxic	OASL
1.06167e-11	0.305274	0.313	0.225	2.72606e-07	CD4 Cytotoxic	ZEB2
1.80836e-11	0.25552	0.109	0.06	4.64332e-07	CD4 Cytotoxic	VCL
4.62302e-11	0.342019	0.312	0.232	1.18705e-06	CD4 Cytotoxic	CLEC2D
8.12422e-11	0.341484	0.428	0.35	2.08606e-06	CD4 Cytotoxic	SELPLG
1.25836e-09	0.269812	0.103	0.059	3.2311e-05	CD4 Cytotoxic	LTBP4
3.49571e-09	0.261684	0.241	0.171	8.97594e-05	CD4 Cytotoxic	S1PR5
5.30872e-09	0.278413	0.195	0.135	0.000136312	CD4 Cytotoxic	ADRB2
9.85285e-09	0.331771	0.32	0.252	0.000252992	CD4 Cytotoxic	ANXA5
1.43024e-08	0.286173	0.123	0.078	0.000367242	CD4 Cytotoxic	PCID2
2.98032e-07	0.300612	0.328	0.267	0.00765256	CD4 Cytotoxic	KLF3
7.7587e-07	0.297378	0.276	0.217	0.019922	CD4 Cytotoxic	MYO1G
8.86487e-07	0.305935	0.247	0.194	0.0227623	CD4 Cytotoxic	SUPT4H1
1.62337e-06	0.601524	0.13	0.09	0.0416833	CD4 Cytotoxic	MT1E
0.000420181	0.265855	0.144	0.113	1	CD4 Cytotoxic	SSBP4
0.00214325	0.434455	0.167	0.212	1	CD4 Cytotoxic	MT1X
0.00554692	0.402573	0.282	0.26	1	CD4 Cytotoxic	RPS10
0	1.51694	0.778	0.305	0	CD8 Cytotoxic	CD8A
0	1.32085	0.634	0.225	0	CD8 Cytotoxic	CD8B
0	1.11088	0.889	0.447	0	CD8 Cytotoxic	GZMH
0	0.879823	0.6	0.333	0	CD8 Cytotoxic	CD3G
0	0.798986	0.803	0.526	0	CD8 Cytotoxic	CD3D
0	0.669525	0.669	0.329	0	CD8 Cytotoxic	FGFBP2
0	0.645365	0.997	0.69	0	CD8 Cytotoxic	NKG7
1.78511e-277	0.525573	0.99	0.75	4.58362e-273	CD8 Cytotoxic	CCL5
4.08566e-267	0.530451	0.947	0.837	1.04908e-262	CD8 Cytotoxic	CD52
5.74242e-250	0.432366	0.982	0.952	1.47448e-245	CD8 Cytotoxic	SH3BGRL3
1.52014e-221	0.964237	0.16	0.04	3.90328e-217	CD8 Cytotoxic	TRGV2
3.77306e-217	0.761031	0.193	0.057	9.68808e-213	CD8 Cytotoxic	ZNF683
7.14142e-206	0.763431	0.71	0.455	1.8337e-201	CD8 Cytotoxic	CCL4
5.3216e-184	0.711342	0.407	0.215	1.36643e-179	CD8 Cytotoxic	KLRG1
1.72433e-149	0.403063	0.892	0.754	4.42757e-145	CD8 Cytotoxic	CD3E
7.90534e-143	0.302292	0.928	0.704	2.02985e-138	CD8 Cytotoxic	CST7
1.0361e-132	0.399164	0.61	0.383	2.66039e-128	CD8 Cytotoxic	KLRD1
3.08338e-131	0.535958	0.574	0.394	7.91719e-127	CD8 Cytotoxic	C12orf75
8.30657e-120	0.506815	0.538	0.367	2.13288e-115	CD8 Cytotoxic	HLA-DPB1
1.15089e-119	0.667762	0.264	0.132	2.95514e-115	CD8 Cytotoxic	LINC02446
1.21748e-111	0.277004	0.986	0.978	3.12613e-107	CD8 Cytotoxic	HLA-C
8.80392e-110	0.469054	0.285	0.148	2.26058e-105	CD8 Cytotoxic	FCRL6
2.97994e-93	0.456682	0.336	0.199	7.65159e-89	CD8 Cytotoxic	PLEK
3.61412e-92	0.378408	0.673	0.522	9.27997e-88	CD8 Cytotoxic	GZMM
5.73138e-82	0.388387	0.527	0.382	1.47165e-77	CD8 Cytotoxic	HLA-DPA1
7.98467e-81	0.419885	0.337	0.206	2.05022e-76	CD8 Cytotoxic	ZEB2
9.55725e-81	0.254677	0.85	0.648	2.45401e-76	CD8 Cytotoxic	GZMA
8.63808e-79	0.420448	0.271	0.155	2.218e-74	CD8 Cytotoxic	ADGRG1
3.53773e-74	0.275317	0.852	0.761	9.08383e-70	CD8 Cytotoxic	CD99
1.59019e-73	0.304815	0.828	0.764	4.08313e-69	CD8 Cytotoxic	PTPRCAP
1.20682e-69	0.383412	0.24	0.136	3.09876e-65	CD8 Cytotoxic	PRSS23
3.06956e-68	0.411325	0.161	0.081	7.8817e-64	CD8 Cytotoxic	THEMIS
6.69171e-56	0.354032	0.136	0.068	1.71823e-51	CD8 Cytotoxic	PATL2
1.64553e-53	0.408091	0.316	0.218	4.22522e-49	CD8 Cytotoxic	CLEC2D
6.15812e-50	0.287193	0.608	0.511	1.58122e-45	CD8 Cytotoxic	RAP1B
1.04185e-49	0.332211	0.45	0.335	2.67517e-45	CD8 Cytotoxic	KLRK1
5.14571e-48	0.462472	0.257	0.165	1.32126e-43	CD8 Cytotoxic	CCL4L2
1.56537e-46	0.343722	0.202	0.124	4.01939e-42	CD8 Cytotoxic	ADRB2
1.90251e-45	0.308405	0.489	0.381	4.88508e-41	CD8 Cytotoxic	CTSC
2.17701e-45	0.332969	0.33	0.235	5.58991e-41	CD8 Cytotoxic	APOBEC3G
3.03291e-45	0.296089	0.116	0.059	7.78761e-41	CD8 Cytotoxic	ASCL2
3.60271e-45	0.322436	0.194	0.118	9.25069e-41	CD8 Cytotoxic	C1orf21
2.67138e-41	0.371094	0.127	0.07	6.85929e-37	CD8 Cytotoxic	TRGV10
2.03561e-40	0.306423	0.515	0.42	5.22683e-36	CD8 Cytotoxic	FLNA
2.62852e-39	0.325535	0.426	0.339	6.74926e-35	CD8 Cytotoxic	SELPLG
4.38616e-39	0.265695	0.152	0.09	1.12623e-34	CD8 Cytotoxic	SIT1
6.13659e-39	0.315799	0.427	0.34	1.57569e-34	CD8 Cytotoxic	LAT
1.11286e-37	0.302736	0.181	0.114	2.85749e-33	CD8 Cytotoxic	TGFBR3
1.08778e-36	0.299311	0.339	0.252	2.79309e-32	CD8 Cytotoxic	TPST2
3.6041e-35	0.292867	0.192	0.123	9.25425e-31	CD8 Cytotoxic	IFNG
6.35821e-35	0.336774	0.179	0.115	1.6326e-30	CD8 Cytotoxic	KLRC4
2.83418e-34	0.25005	0.153	0.093	7.27733e-30	CD8 Cytotoxic	CX3CR1
1.19187e-33	0.280782	0.258	0.182	3.06036e-29	CD8 Cytotoxic	SYNE1
1.66497e-33	0.326082	0.282	0.208	4.27515e-29	CD8 Cytotoxic	CD6
2.84843e-33	0.327569	0.318	0.242	7.31391e-29	CD8 Cytotoxic	ARRB2
4.91339e-33	0.284731	0.258	0.183	1.26161e-28	CD8 Cytotoxic	CYTOR
1.33702e-32	0.264445	0.175	0.112	3.43307e-28	CD8 Cytotoxic	MIR4435-2HG
1.63382e-32	0.25474	0.172	0.109	4.19517e-28	CD8 Cytotoxic	LAG3
4.95335e-32	0.273207	0.501	0.422	1.27187e-27	CD8 Cytotoxic	YWHAQ
6.99677e-31	0.299817	0.493	0.42	1.79656e-26	CD8 Cytotoxic	LIME1
1.45392e-30	0.267555	0.494	0.413	3.73323e-26	CD8 Cytotoxic	PAXX
4.29085e-30	0.256777	0.511	0.428	1.10176e-25	CD8 Cytotoxic	SLC9A3R1
7.04637e-30	0.314696	0.531	0.459	1.8093e-25	CD8 Cytotoxic	TXNIP
7.60398e-30	0.495401	0.167	0.11	1.95247e-25	CD8 Cytotoxic	TNF
3.54498e-29	0.331528	0.381	0.308	9.10245e-25	CD8 Cytotoxic	ITGB1
1.31895e-28	0.265946	0.277	0.205	3.38666e-24	CD8 Cytotoxic	SAMD3
1.563e-28	0.271187	0.209	0.147	4.01332e-24	CD8 Cytotoxic	CD5
5.62101e-28	0.254846	0.439	0.36	1.44331e-23	CD8 Cytotoxic	CLEC2B
8.59403e-28	0.291159	0.381	0.306	2.20669e-23	CD8 Cytotoxic	PPP2R5C
2.86437e-27	0.266607	0.478	0.401	7.35484e-23	CD8 Cytotoxic	ID2
1.03006e-25	0.253124	0.397	0.327	2.64488e-21	CD8 Cytotoxic	BIN2
2.16706e-24	0.27353	0.292	0.228	5.56435e-20	CD8 Cytotoxic	PTP4A2
5.07946e-24	0.263818	0.202	0.146	1.30425e-19	CD8 Cytotoxic	CDC25B
6.96468e-23	0.267946	0.265	0.203	1.78832e-18	CD8 Cytotoxic	RASSF1
7.7703e-21	0.287949	0.227	0.173	1.99518e-16	CD8 Cytotoxic	TOB1
0	1.13032	0.224	0.002	0	ILC	KIT
3.04976e-257	0.968535	0.164	0.002	7.83088e-253	ILC	TNFSF11
2.77572e-218	2.84435	0.731	0.066	7.12723e-214	ILC	TNFRSF18
1.61546e-181	0.815344	0.119	0.002	4.14801e-177	ILC	TNFSF4
5.79777e-171	1.00514	0.164	0.004	1.48869e-166	ILC	AFF3
2.00912e-161	3.46461	0.836	0.118	5.15881e-157	ILC	XCL1
1.08838e-160	1.6396	0.231	0.008	2.79463e-156	ILC	CSF2
2.75109e-144	1.32702	0.276	0.013	7.06397e-140	ILC	SPINK2
1.2508e-128	2.35577	0.634	0.08	3.21168e-124	ILC	TNFRSF4
1.83568e-111	0.880069	0.157	0.005	4.71348e-107	ILC	IL4I1
1.17516e-105	0.700166	0.112	0.003	3.01747e-101	ILC	COL9A2
4.71201e-88	1.61841	0.321	0.029	1.2099e-83	ILC	LST1
9.70937e-81	0.681883	0.134	0.006	2.49307e-76	ILC	ZNF667-AS1
3.95923e-71	0.713792	0.104	0.004	1.01661e-66	ILC	CCR8
1.62924e-66	1.43969	0.709	0.152	4.18341e-62	ILC	FCER1G
9.80646e-66	2.6365	0.657	0.156	2.518e-61	ILC	XCL2
5.61228e-63	1.75692	0.373	0.053	1.44106e-58	ILC	FXYD7
8.17288e-63	1.96867	0.888	0.306	2.09855e-58	ILC	KLRB1
6.45768e-51	1.59873	0.418	0.078	1.65814e-46	ILC	CAPG
1.11685e-48	1.77938	0.672	0.207	2.86772e-44	ILC	TIMP1
3.3438e-48	0.958488	0.201	0.02	8.58588e-44	ILC	CYSLTR1
3.58457e-47	1.95134	0.746	0.27	9.20409e-43	ILC	NR4A1
1.81626e-46	1.00054	0.201	0.021	4.6636e-42	ILC	SPRY1
2.62719e-46	1.8181	0.687	0.222	6.74585e-42	ILC	FOSB
2.71481e-45	1.30461	0.299	0.046	6.97082e-41	ILC	ITM2C
6.37287e-40	0.757412	0.134	0.011	1.63636e-35	ILC	KIAA1324
3.32885e-38	1.47394	0.955	0.751	8.54749e-34	ILC	FXYD5
7.00331e-38	0.589537	0.119	0.009	1.79824e-33	ILC	TNFSF13B
8.51696e-37	1.6955	0.679	0.264	2.1869e-32	ILC	CDKN1A
1.3113e-35	1.27934	0.261	0.043	3.36703e-31	ILC	KRT86
1.55761e-35	0.73647	0.149	0.015	3.99948e-31	ILC	IL2RA
7.64347e-34	1.56007	0.47	0.13	1.96261e-29	ILC	TRDC
8.76176e-33	0.672218	0.127	0.012	2.24976e-28	ILC	LTC4S
2.20526e-32	1.7121	0.694	0.296	5.66245e-28	ILC	LMNA
5.61852e-32	0.745698	0.187	0.025	1.44267e-27	ILC	TSPAN4
3.05086e-31	1.75627	0.843	0.524	7.8337e-27	ILC	NFKBIA
6.68775e-31	1.93682	0.612	0.244	1.71721e-26	ILC	AREG
9.66511e-31	0.702876	0.112	0.01	2.48171e-26	ILC	SERPINE2
1.29618e-29	0.955756	0.239	0.042	3.32819e-25	ILC	FXYD1
3.79652e-29	1.62811	0.925	0.649	9.74832e-25	ILC	FOS
6.3335e-29	2.0511	0.381	0.104	1.62625e-24	ILC	CD83
1.24719e-28	1.32779	0.612	0.257	3.2024e-24	ILC	SEC11A
8.32559e-28	1.33513	0.963	0.87	2.13776e-23	ILC	VIM
1.30769e-27	1.14756	0.142	0.017	3.35775e-23	ILC	GEM
1.1662e-26	1.14233	0.284	0.061	2.99444e-22	ILC	SGK1
4.04729e-26	1.13934	0.47	0.149	1.03922e-21	ILC	PHLDA1
1.23537e-25	0.836518	0.157	0.022	3.17205e-21	ILC	MBOAT7
6.83046e-25	1.19989	0.373	0.107	1.75386e-20	ILC	NINJ1
3.4925e-24	1.01708	0.94	0.72	8.96768e-20	ILC	TAGLN2
1.00569e-23	1.03708	0.239	0.05	2.58231e-19	ILC	NFKBID
1.56652e-23	1.03642	0.754	0.351	4.02235e-19	ILC	IL7R
2.08581e-23	0.677928	0.119	0.015	5.35574e-19	ILC	ATP8B4
2.45432e-23	1.06576	0.299	0.075	6.30196e-19	ILC	SEPTIN11
5.71822e-22	1.43893	0.664	0.319	1.46827e-17	ILC	LTB
7.78965e-22	0.745904	0.194	0.037	2.00015e-17	ILC	TMIGD2
1.28671e-21	0.527379	0.127	0.017	3.30389e-17	ILC	IFNGR2
8.6657e-21	1.26132	0.403	0.137	2.22509e-16	ILC	RHOB
1.98788e-20	0.574245	0.993	0.976	5.10428e-16	ILC	RPL8
2.91582e-20	0.658173	0.746	0.308	7.48695e-16	ILC	TYROBP
6.1647e-20	0.457911	1	0.999	1.58291e-15	ILC	EEF1A1
1.36282e-19	0.9108	0.321	0.095	3.4993e-15	ILC	TMEM14C
5.43096e-19	0.848422	0.201	0.044	1.39451e-14	ILC	MID1IP1
7.3942e-19	0.900815	0.194	0.042	1.89861e-14	ILC	AHR
3.88298e-18	1.23205	0.425	0.168	9.97032e-14	ILC	LGALS3
4.00418e-18	1.23698	0.5	0.223	1.02815e-13	ILC	MAP3K8
4.11846e-18	0.989894	0.254	0.068	1.0575e-13	ILC	LAT2
1.08395e-17	0.507341	1	0.999	2.78325e-13	ILC	RPLP1
9.32469e-17	0.831028	0.127	0.022	2.3943e-12	ILC	PTP4A3
1.11654e-16	1.15963	0.418	0.169	2.86693e-12	ILC	GATA3
1.29741e-16	0.508419	0.119	0.019	3.33137e-12	ILC	HPGD
1.73874e-16	0.48012	0.104	0.015	4.46456e-12	ILC	HHEX
1.17125e-15	0.59142	0.164	0.035	3.00742e-11	ILC	TLE1
2.07123e-15	0.445753	1	0.992	5.3183e-11	ILC	RPS24
3.62701e-15	1.18286	0.56	0.288	9.31308e-11	ILC	BST2
4.79494e-15	0.923349	0.261	0.08	1.2312e-10	ILC	RIN3
4.93743e-15	0.856422	0.269	0.084	1.26778e-10	ILC	CD82
8.00263e-15	1.24378	0.821	0.606	2.05484e-10	ILC	DUSP1
1.33828e-14	0.49133	0.985	0.991	3.4363e-10	ILC	TPT1
1.45004e-14	1.18316	0.537	0.288	3.72327e-10	ILC	CKLF
2.53091e-14	1.10947	0.664	0.402	6.49861e-10	ILC	PPP1R15A
4.12908e-14	0.897242	0.284	0.096	1.06022e-09	ILC	CST3
5.01079e-14	0.922098	0.545	0.283	1.28662e-09	ILC	PLP2
5.03475e-14	0.687202	0.104	0.018	1.29277e-09	ILC	CD200R1
9.09528e-14	0.948743	0.485	0.232	2.3354e-09	ILC	BIRC3
2.90032e-13	0.540196	0.112	0.021	7.44715e-09	ILC	SOX4
2.95523e-13	0.67585	0.172	0.044	7.58815e-09	ILC	SSBP2
3.36585e-13	0.690171	0.149	0.034	8.6425e-09	ILC	PHLDA2
8.50722e-13	0.456711	0.112	0.022	2.1844e-08	ILC	EMP1
9.09396e-13	0.846179	0.918	0.846	2.33506e-08	ILC	JUNB
1.45287e-12	1.11151	0.687	0.456	3.73053e-08	ILC	RGCC
1.81638e-12	0.747396	0.209	0.063	4.66392e-08	ILC	CARD19
2.41718e-12	0.980578	0.261	0.093	6.20659e-08	ILC	PRMT9
3.29175e-12	0.745163	0.209	0.063	8.45221e-08	ILC	ICAM1
4.81136e-12	1.28584	0.231	0.079	1.23541e-07	ILC	RGS16
6.10384e-12	0.645577	0.955	0.941	1.56728e-07	ILC	SRGN
6.48971e-12	0.896611	0.343	0.148	1.66636e-07	ILC	H2AFY
6.60836e-12	0.921649	0.575	0.33	1.69683e-07	ILC	CD63
6.83754e-12	0.616308	0.112	0.023	1.75568e-07	ILC	HAPLN3
8.25048e-12	0.41914	0.978	0.945	2.11848e-07	ILC	RPS5
8.25905e-12	0.84985	0.664	0.429	2.12068e-07	ILC	CD44
1.02014e-11	0.912351	0.343	0.147	2.61941e-07	ILC	NFKB1
1.24816e-11	1.09063	0.694	0.511	3.2049e-07	ILC	ZFP36L1
1.69583e-11	0.948107	0.276	0.106	4.35439e-07	ILC	INPP4B
1.91456e-11	0.680033	0.104	0.021	4.91602e-07	ILC	MFGE8
2.14715e-11	0.828062	0.194	0.059	5.51324e-07	ILC	MDFIC
2.43029e-11	0.884709	0.731	0.518	6.24026e-07	ILC	KLF6
2.80987e-11	0.796859	0.246	0.088	7.21489e-07	ILC	CAT
4.06008e-11	0.553985	0.112	0.024	1.04251e-06	ILC	CEP83
4.23031e-11	0.533925	0.127	0.03	1.08622e-06	ILC	AGPAT5
4.69631e-11	0.556608	0.231	0.079	1.20587e-06	ILC	GSN
4.7498e-11	0.44939	0.104	0.021	1.21961e-06	ILC	PTPRN2
1.02595e-10	0.565655	0.149	0.04	2.63433e-06	ILC	ATP1B1
1.30154e-10	0.669368	0.119	0.028	3.34196e-06	ILC	CCR6
1.8404e-10	0.669295	0.239	0.084	4.72558e-06	ILC	CTNNB1
2.41287e-10	0.675956	0.149	0.041	6.19552e-06	ILC	SPINT2
2.52956e-10	0.851049	0.246	0.093	6.49514e-06	ILC	LTA4H
3.08116e-10	0.544322	0.134	0.035	7.91149e-06	ILC	NBL1
3.5527e-10	0.811102	0.261	0.104	9.12227e-06	ILC	RBPJ
5.12906e-10	0.756195	0.552	0.322	1.31699e-05	ILC	CSRNP1
5.51923e-10	0.472778	0.112	0.026	1.41717e-05	ILC	CXXC5
6.55415e-10	0.731885	0.224	0.081	1.68291e-05	ILC	TNFSF10
8.41856e-10	0.830223	0.873	0.831	2.16163e-05	ILC	ZFP36
9.35011e-10	0.546313	0.112	0.027	2.40083e-05	ILC	KLF4
1.02386e-09	0.767229	0.828	0.684	2.62896e-05	ILC	ANXA1
1.95478e-09	0.775114	0.291	0.127	5.01928e-05	ILC	MPG
2.49734e-09	0.547778	0.149	0.044	6.41241e-05	ILC	NUDT14
3.5165e-09	0.759462	0.403	0.211	9.02931e-05	ILC	TMEM123
4.69742e-09	0.587456	0.284	0.119	0.000120616	ILC	SMS
4.74337e-09	0.673206	0.866	0.72	0.000121796	ILC	MIF
6.39168e-09	0.647841	0.172	0.057	0.000164119	ILC	RRBP1
6.46978e-09	0.622824	0.194	0.069	0.000166125	ILC	RAB11FIP1
6.52005e-09	0.969242	0.746	0.564	0.000167415	ILC	CD69
2.11764e-08	0.560667	0.112	0.03	0.000543747	ILC	CIDEB
2.63454e-08	0.488147	0.866	0.752	0.000676472	ILC	EEF1G
2.6453e-08	0.926592	0.313	0.155	0.000679234	ILC	PIM3
3.33099e-08	0.741339	0.231	0.094	0.000855298	ILC	SLC16A3
5.04128e-08	0.632956	0.597	0.418	0.00129445	ILC	ENO1
5.99846e-08	0.38462	0.112	0.031	0.00154022	ILC	NOTCH2NLA
6.71544e-08	0.659954	0.134	0.042	0.00172432	ILC	JAML
6.76566e-08	0.81561	0.507	0.319	0.00173722	ILC	SAMSN1
8.36783e-08	0.472463	0.104	0.028	0.00214861	ILC	EGR2
9.6587e-08	0.611259	0.149	0.05	0.00248007	ILC	ARL5B
9.87676e-08	0.61292	0.701	0.532	0.00253606	ILC	S100A11
1.24517e-07	0.725288	0.343	0.186	0.00319721	ILC	PRNP
1.4697e-07	0.569919	0.836	0.753	0.00377375	ILC	ITM2B
2.28787e-07	0.317332	0.112	0.032	0.00587456	ILC	PLPP1
4.4608e-07	0.575013	0.448	0.27	0.011454	ILC	ARHGAP15
5.00804e-07	0.601302	0.104	0.031	0.0128592	ILC	RUNX2
5.61856e-07	0.554374	0.201	0.083	0.0144268	ILC	NCOA7
7.0525e-07	0.533871	0.134	0.046	0.0181087	ILC	TEX30
7.30408e-07	0.56893	0.284	0.137	0.0187547	ILC	RELB
7.45585e-07	0.930924	0.313	0.168	0.0191444	ILC	ARL4A
7.63411e-07	0.400385	0.119	0.038	0.0196021	ILC	ORAI2
8.5111e-07	0.691531	0.813	0.688	0.0218539	ILC	HSP90AB1
9.08084e-07	0.355909	0.127	0.042	0.0233169	ILC	PAPSS1
9.8796e-07	0.4453	0.104	0.031	0.0253679	ILC	PHF6
1.37497e-06	0.511942	0.866	0.67	0.0353051	ILC	CTSW
1.59452e-06	0.468844	0.112	0.036	0.0409425	ILC	MPZL3
1.90349e-06	0.559328	0.627	0.448	0.0488759	ILC	GPX4
2.90388e-06	0.791778	0.164	0.067	0.0745629	ILC	TMEM120A
3.11702e-06	0.397738	0.164	0.064	0.0800357	ILC	MAP2K1
3.27405e-06	0.895868	0.366	0.213	0.0840678	ILC	SELL
3.4605e-06	0.489087	0.127	0.045	0.0888553	ILC	TRAF1
4.25201e-06	0.733242	0.515	0.371	0.109179	ILC	TSPO
4.58625e-06	0.508578	0.351	0.194	0.117761	ILC	NCR3
4.59196e-06	0.282495	0.993	0.963	0.117908	ILC	RPL15
6.88854e-06	0.511495	0.179	0.077	0.176877	ILC	TSPAN2
7.55523e-06	0.607864	0.254	0.129	0.193996	ILC	SYPL1
7.77143e-06	0.407747	0.119	0.042	0.199547	ILC	LINC00892
8.551e-06	0.481454	0.112	0.038	0.219564	ILC	GRASP
9.28281e-06	0.470584	0.403	0.238	0.238355	ILC	BHLHE40
1.08338e-05	0.707552	0.649	0.517	0.278181	ILC	TNFAIP3
1.09158e-05	0.552466	0.254	0.129	0.280286	ILC	TCIRG1
1.09903e-05	0.43766	0.224	0.107	0.282198	ILC	HIF1A
1.2173e-05	0.316663	0.104	0.035	0.312565	ILC	CXorf40A
1.22745e-05	0.601778	0.112	0.039	0.315173	ILC	MIR155HG
1.26581e-05	0.424528	0.866	0.745	0.325023	ILC	IER2
1.43279e-05	0.31179	0.978	0.96	0.367897	ILC	RPLP0
1.56245e-05	0.770146	0.679	0.567	0.40119	ILC	LGALS1
1.62797e-05	0.519071	0.134	0.053	0.418014	ILC	AHI1
1.63093e-05	0.797415	0.194	0.09	0.418773	ILC	ID3
1.68671e-05	0.520274	0.201	0.094	0.433095	ILC	GRINA
1.88951e-05	0.50781	0.164	0.071	0.485169	ILC	NFKB2
2.00207e-05	0.483486	0.127	0.048	0.514071	ILC	FAM98C
2.05302e-05	0.5579	0.328	0.193	0.527155	ILC	PGLS
2.1102e-05	0.559087	0.619	0.494	0.541836	ILC	NME2
2.11136e-05	0.527798	0.948	0.865	0.542133	ILC	MT-ND2
2.49413e-05	0.52584	0.59	0.413	0.640417	ILC	ID2
2.5443e-05	0.26791	0.978	0.947	0.653301	ILC	RPSA
3.17047e-05	0.411714	0.679	0.513	0.814081	ILC	TPI1
3.33156e-05	0.523188	0.246	0.129	0.855444	ILC	HSPA1B
3.41054e-05	0.516482	0.269	0.146	0.875725	ILC	TIPARP
3.52198e-05	0.453912	0.104	0.037	0.90434	ILC	SESN1
3.7295e-05	0.48922	0.142	0.058	0.957624	ILC	TNFSF14
5.18502e-05	0.970633	0.455	0.324	1	ILC	CHMP1B
6.13559e-05	0.667372	0.328	0.202	1	ILC	CMTM6
7.33763e-05	0.576429	0.336	0.212	1	ILC	TMX4
7.46707e-05	0.596602	0.231	0.122	1	ILC	NFKBIZ
7.63008e-05	0.334814	0.97	0.97	1	ILC	H3F3B
8.2292e-05	0.359032	0.187	0.089	1	ILC	CD59
8.89912e-05	0.628719	0.381	0.238	1	ILC	IFITM3
9.02408e-05	0.288154	0.104	0.039	1	ILC	FHL1
9.20885e-05	0.456976	0.231	0.122	1	ILC	ILK
9.81461e-05	0.493289	0.216	0.114	1	ILC	CTR9
9.93289e-05	0.69694	0.396	0.267	1	ILC	MYADM
0.000100928	0.535402	0.731	0.647	1	ILC	TSC22D3
0.00010884	0.448663	0.179	0.087	1	ILC	ESD
0.000145543	0.448394	0.418	0.279	1	ILC	JUND
0.000151656	0.466549	0.455	0.311	1	ILC	CD55
0.000175529	0.389102	0.134	0.059	1	ILC	PPP1R15B
0.000189753	0.49427	0.522	0.381	1	ILC	SQSTM1
0.000197222	0.470899	0.366	0.237	1	ILC	AUP1
0.00021104	0.332867	0.172	0.082	1	ILC	CHMP4B
0.000211784	0.40022	0.149	0.069	1	ILC	ATF3
0.00021671	0.323782	0.119	0.05	1	ILC	SPTLC2
0.000221685	0.454295	0.231	0.127	1	ILC	MAFF
0.000229909	0.369956	0.127	0.055	1	ILC	RPS6KA3
0.000240445	0.411061	0.537	0.409	1	ILC	ICAM3
0.000242811	0.387477	0.754	0.648	1	ILC	CLIC1
0.000255276	0.453694	0.179	0.091	1	ILC	NCF1
0.000264538	0.419877	0.851	0.767	1	ILC	PABPC1
0.000312484	0.346566	0.142	0.064	1	ILC	DENND4A
0.000323926	0.420221	0.119	0.052	1	ILC	EBAG9
0.000372141	0.42695	0.396	0.263	1	ILC	CD96
0.000378868	0.418754	0.179	0.092	1	ILC	AC020916.1
0.000378977	0.293246	0.112	0.047	1	ILC	TM9SF1
0.000394904	0.799722	0.306	0.192	1	ILC	HSPA1A
0.000401028	0.505459	0.149	0.073	1	ILC	CRIP2
0.000404401	0.422613	0.127	0.056	1	ILC	HOTAIRM1
0.000433849	0.357802	0.127	0.057	1	ILC	NCOA3
0.000449933	0.253895	0.963	0.926	1	ILC	RACK1
0.000462405	0.423017	0.873	0.83	1	ILC	CRIP1
0.000464311	0.506671	0.104	0.044	1	ILC	LRCH4
0.000556257	0.417115	0.127	0.059	1	ILC	MAML2
0.00056828	0.882663	0.209	0.121	1	ILC	BCL2A1
0.000587588	0.471269	0.425	0.31	1	ILC	REL
0.000598565	0.400428	0.239	0.138	1	ILC	RNF139
0.000627507	0.356326	0.142	0.068	1	ILC	PLAUR
0.000642493	0.488453	0.478	0.354	1	ILC	TUBB
0.000682983	0.395178	0.224	0.128	1	ILC	PRPF6
0.000710109	0.387969	0.261	0.154	1	ILC	KLF10
0.000718776	0.473309	0.254	0.15	1	ILC	IGFLR1
0.000721766	0.423057	0.209	0.118	1	ILC	CTSA
0.000724602	0.339116	0.119	0.054	1	ILC	SNX10
0.000738017	0.321877	0.119	0.054	1	ILC	SGSM3
0.000764489	0.417638	0.127	0.06	1	ILC	TNFRSF25
0.00086583	0.368044	0.142	0.07	1	ILC	NFU1
0.000915836	0.434655	0.545	0.433	1	ILC	MCL1
0.000931459	0.325745	0.149	0.074	1	ILC	SMARCC1
0.000951478	0.355614	0.567	0.455	1	ILC	HMGN1
0.000967311	0.274846	0.119	0.054	1	ILC	NDUFV3
0.00101797	0.409333	0.127	0.061	1	ILC	LINC02256
0.00102574	0.279862	0.149	0.074	1	ILC	STN1
0.00104934	0.352852	0.216	0.125	1	ILC	DNAJB11
0.00107149	0.698061	0.261	0.164	1	ILC	RGS1
0.00107422	0.439026	0.246	0.151	1	ILC	C1orf162
0.00107912	0.309836	0.112	0.05	1	ILC	SNX14
0.00117173	0.395748	0.142	0.07	1	ILC	PHTF2
0.00117999	0.334227	0.104	0.046	1	ILC	ELK3
0.00121227	0.349592	0.582	0.451	1	ILC	TUBB4B
0.00123675	0.388837	0.194	0.106	1	ILC	ELL2
0.00126266	0.382933	0.179	0.097	1	ILC	ID1
0.00128673	0.399825	0.201	0.113	1	ILC	TSPAN32
0.00141861	0.379514	0.119	0.057	1	ILC	SNX20
0.00145984	0.336755	0.172	0.093	1	ILC	NAA20
0.00148091	0.459005	0.269	0.173	1	ILC	COMMD7
0.00152865	0.348196	0.403	0.289	1	ILC	NAP1L1
0.0015326	0.458316	0.216	0.126	1	ILC	RASGEF1B
0.00154186	0.452134	0.261	0.164	1	ILC	PPP1CB
0.00154351	0.294298	0.157	0.081	1	ILC	IL4R
0.00158843	0.351683	0.716	0.626	1	ILC	RBM3
0.00172962	0.360912	0.149	0.076	1	ILC	CD151
0.0017385	0.348594	0.366	0.254	1	ILC	TSTD1
0.00175251	0.476751	0.351	0.247	1	ILC	CITED2
0.001793	0.46986	0.463	0.363	1	ILC	HERPUD1
0.00182328	0.468826	0.231	0.141	1	ILC	NSMCE1
0.00188559	0.518129	0.328	0.222	1	ILC	NXT1
0.00190667	0.306597	0.142	0.072	1	ILC	SACM1L
0.00190844	0.313274	0.716	0.643	1	ILC	CCNI
0.0020356	0.382051	0.276	0.177	1	ILC	UBE2J1
0.00210806	0.274396	0.858	0.808	1	ILC	S100A10
0.00215525	0.34685	0.843	0.812	1	ILC	RPL7
0.00215775	0.300688	0.425	0.309	1	ILC	RAC1
0.00216541	0.398872	0.209	0.123	1	ILC	SOCS3
0.00220108	0.359057	0.134	0.069	1	ILC	PRCP
0.00237851	0.301038	0.142	0.073	1	ILC	RAP1GDS1
0.00240152	0.530679	0.216	0.136	1	ILC	ST3GAL1
0.00240924	0.372763	0.396	0.291	1	ILC	MICOS10
0.00266747	0.302213	0.657	0.56	1	ILC	EDF1
0.00291918	0.426823	0.216	0.135	1	ILC	SLC25A39
0.00299481	0.337511	0.157	0.086	1	ILC	SLC25A36
0.00306413	0.450016	0.299	0.203	1	ILC	NUCB1
0.00310245	0.462962	0.306	0.211	1	ILC	ERGIC3
0.00321093	0.391838	0.261	0.173	1	ILC	IRF2BP2
0.00324562	0.404672	0.254	0.166	1	ILC	SEPTIN2
0.00339238	0.330193	0.112	0.055	1	ILC	APIP
0.00340242	0.38723	0.299	0.205	1	ILC	SYNGR2
0.00340782	0.273811	0.112	0.054	1	ILC	SNX9
0.00350205	0.29992	0.119	0.06	1	ILC	UROD
0.00351569	0.340538	0.575	0.486	1	ILC	HNRNPA0
0.00360649	0.407192	0.239	0.151	1	ILC	PRKAR1A
0.00363081	0.360256	0.142	0.076	1	ILC	RPA1
0.00364277	0.315024	0.246	0.153	1	ILC	GPR183
0.00372504	0.353534	0.127	0.066	1	ILC	IRF2BPL
0.00385773	0.270357	0.134	0.071	1	ILC	IGFBP4
0.00394418	0.467407	0.299	0.204	1	ILC	GLIPR2
0.00419964	0.297875	0.799	0.775	1	ILC	UBB
0.00426154	0.362873	0.231	0.144	1	ILC	SMAP1
0.00434534	0.337745	0.149	0.083	1	ILC	LAIR1
0.00469485	0.465855	0.306	0.21	1	ILC	BANF1
0.00497096	0.423585	0.119	0.063	1	ILC	TESPA1
0.0051041	0.277617	0.104	0.051	1	ILC	WASHC1
0.00518167	0.345618	0.343	0.238	1	ILC	SRI
0.00529075	0.459085	0.172	0.099	1	ILC	DUSP4
0.00539313	0.328381	0.187	0.112	1	ILC	PABPC4
0.00551585	0.470665	0.216	0.14	1	ILC	ANP32E
0.00557724	0.303773	0.366	0.264	1	ILC	MDH2
0.00558145	0.276434	0.127	0.067	1	ILC	DENND1B
0.00561452	0.357165	0.366	0.272	1	ILC	C17orf49
0.00564553	0.293821	0.112	0.057	1	ILC	TYMP
0.00577944	0.377348	0.485	0.4	1	ILC	CUTA
0.0059582	0.398783	0.164	0.096	1	ILC	HEXA
0.0061698	0.444035	0.112	0.059	1	ILC	RNF130
0.00622705	0.349093	0.694	0.65	1	ILC	SNHG29
0.00639377	0.400308	0.418	0.337	1	ILC	COX5A
0.00654913	0.351709	0.142	0.08	1	ILC	ATXN10
0.00674447	0.433047	0.179	0.109	1	ILC	BCL2
0.006746	0.291772	0.112	0.057	1	ILC	BACH2
0.00749034	0.387639	0.149	0.087	1	ILC	THEM4
0.00750067	0.260011	0.157	0.091	1	ILC	MTCH2
0.00771029	0.310679	0.761	0.729	1	ILC	EMP3
0.00791415	0.353975	0.224	0.146	1	ILC	UBAC2
0.00803705	0.305966	0.507	0.398	1	ILC	CDC37
0.00807282	0.259235	0.545	0.433	1	ILC	EIF3H
0.00811452	0.315573	0.119	0.064	1	ILC	SS18
0.00821236	0.359337	0.261	0.181	1	ILC	TRAC
0.00838002	0.301864	0.134	0.075	1	ILC	LAMTOR3
0.0083821	0.399528	0.119	0.065	1	ILC	ATF7IP2
0.00855488	0.25535	0.91	0.898	1	ILC	MT-ND1
0.00866764	0.460842	0.418	0.333	1	ILC	PEBP1
0.00880741	0.294016	0.104	0.054	1	ILC	NCALD
0.00905184	0.482399	0.142	0.083	1	ILC	HSH2D
0.00939844	0.305251	0.328	0.225	1	ILC	EIF4A3
0.0095184	0.286247	0.134	0.075	1	ILC	TOX
0.00968885	0.357712	0.172	0.106	1	ILC	DDRGK1
0.00983413	0.286974	0.575	0.488	1	ILC	NOP53
0	2.92733	0.861	0.105	0	CD16 mNK	FCER1G
0	2.42114	0.837	0.231	0	CD16 mNK	SPON2
0	2.02938	0.659	0.168	0	CD16 mNK	CLIC3
0	1.91538	0.927	0.267	0	CD16 mNK	TYROBP
0	1.72918	0.94	0.415	0	CD16 mNK	GZMB
0	1.72849	0.463	0.06	0	CD16 mNK	SH2D1B
0	1.70025	0.89	0.419	0	CD16 mNK	PRF1
0	1.62907	0.246	0.021	0	CD16 mNK	MYOM2
0	1.58498	0.657	0.176	0	CD16 mNK	KLRF1
0	1.5738	0.807	0.274	0	CD16 mNK	KLRB1
0	1.54691	0.721	0.229	0	CD16 mNK	FCGR3A
0	1.53055	0.5	0.111	0	CD16 mNK	IGFBP7
0	1.47179	0.824	0.424	0	CD16 mNK	CD247
0	1.44924	0.966	0.517	0	CD16 mNK	GNLY
0	1.43057	0.899	0.567	0	CD16 mNK	CD7
0	1.3877	0.324	0.04	0	CD16 mNK	AKR1C3
0	1.34867	0.812	0.356	0	CD16 mNK	FGFBP2
0	1.31456	0.3	0.038	0	CD16 mNK	CD38
0	1.10387	0.999	0.724	0	CD16 mNK	NKG7
0	1.09153	0.285	0.053	0	CD16 mNK	LAT2
0	1.02014	0.216	0.025	0	CD16 mNK	TMIGD2
0	0.999733	0.199	0.024	0	CD16 mNK	TLE1
0	0.948338	0.969	0.726	0	CD16 mNK	CST7
3.82237e-305	1.28873	0.608	0.251	9.8147e-301	CD16 mNK	PLAC8
3.43766e-304	0.917952	0.967	0.833	8.82688e-300	CD16 mNK	IFITM2
6.96599e-304	1.23942	0.417	0.118	1.78866e-299	CD16 mNK	TTC38
1.26374e-302	1.16584	0.214	0.032	3.2449e-298	CD16 mNK	KRT86
1.90524e-296	1.0063	0.934	0.652	4.89208e-292	CD16 mNK	CTSW
1.75555e-282	1.29939	0.48	0.168	4.50773e-278	CD16 mNK	IL2RB
4.292e-267	0.682465	0.124	0.011	1.10206e-262	CD16 mNK	CHST2
1.19276e-265	2.5841	0.216	0.037	3.06266e-261	CD16 mNK	PTGDS
5.73237e-258	0.647785	0.998	0.976	1.4719e-253	CD16 mNK	PFN1
1.76801e-246	1.02012	0.276	0.064	4.53972e-242	CD16 mNK	TXK
6.63895e-243	1.12193	0.241	0.049	1.70468e-238	CD16 mNK	KLRC1
2.06496e-241	1.09446	0.284	0.069	5.30221e-237	CD16 mNK	HSH2D
7.20385e-241	0.874055	0.936	0.664	1.84973e-236	CD16 mNK	GZMA
2.60892e-240	0.991724	0.775	0.397	6.69891e-236	CD16 mNK	KLRD1
2.42543e-239	0.792895	0.155	0.021	6.22779e-235	CD16 mNK	MLC1
3.8758e-236	0.601138	0.104	0.009	9.95189e-232	CD16 mNK	SIGLEC7
1.66478e-220	0.699547	0.977	0.938	4.27467e-216	CD16 mNK	IFITM1
2.10367e-216	0.886875	0.205	0.04	5.4016e-212	CD16 mNK	HAVCR2
1.12357e-210	0.5688	0.101	0.009	2.88498e-206	CD16 mNK	LGALS9C
1.05452e-208	0.930553	0.823	0.602	2.7077e-204	CD16 mNK	ITGB2
7.62607e-197	0.889937	0.263	0.068	1.95815e-192	CD16 mNK	LYN
2.83925e-195	0.667285	0.137	0.02	7.29034e-191	CD16 mNK	RASSF4
3.089e-194	1.03026	0.619	0.336	7.93164e-190	CD16 mNK	CTSD
7.23725e-190	0.605072	0.111	0.013	1.85831e-185	CD16 mNK	LINC00299
3.58305e-188	1.04557	0.198	0.042	9.20018e-184	CD16 mNK	KIR3DL1
5.75656e-188	0.73965	0.91	0.78	1.47811e-183	CD16 mNK	CYBA
1.36128e-187	0.966873	0.727	0.433	3.49536e-183	CD16 mNK	HOPX
5.14305e-185	1.0218	0.566	0.284	1.32058e-180	CD16 mNK	RHOC
8.83695e-180	0.969353	0.38	0.138	2.26906e-175	CD16 mNK	PRSS23
7.76694e-177	0.953993	0.41	0.157	1.99432e-172	CD16 mNK	S1PR5
3.66678e-176	0.828355	0.217	0.052	9.4152e-172	CD16 mNK	NCR1
6.30199e-174	1.07381	0.26	0.074	1.61816e-169	CD16 mNK	LAIR2
2.46304e-170	0.922926	0.341	0.119	6.32435e-166	CD16 mNK	FGR
5.97254e-170	0.614867	0.132	0.021	1.53357e-165	CD16 mNK	ZBTB16
1.92944e-165	0.580286	0.125	0.019	4.95421e-161	CD16 mNK	CXXC5
8.02361e-164	0.963425	0.36	0.137	2.06022e-159	CD16 mNK	C1orf162
1.54441e-158	0.697938	0.148	0.028	3.96559e-154	CD16 mNK	NMUR1
2.51561e-153	0.941242	0.422	0.179	6.45933e-149	CD16 mNK	NCR3
3.41351e-152	0.970006	0.653	0.433	8.76488e-148	CD16 mNK	JAK1
1.75006e-149	0.996411	0.464	0.223	4.49363e-145	CD16 mNK	IFITM3
9.53184e-146	0.921736	0.275	0.091	2.44749e-141	CD16 mNK	CX3CR1
7.18444e-144	0.637679	0.898	0.768	1.84475e-139	CD16 mNK	ARPC2
3.47975e-143	0.861544	0.15	0.031	8.93497e-139	CD16 mNK	KIR2DL1
1.82298e-140	0.875967	0.385	0.16	4.68086e-136	CD16 mNK	ADGRG1
1.04822e-139	0.553292	0.11	0.018	2.69152e-135	CD16 mNK	IL18RAP
3.69956e-138	0.88892	0.4	0.178	9.49936e-134	CD16 mNK	UBE2F
1.06406e-132	0.522498	0.999	0.997	2.73219e-128	CD16 mNK	ACTB
9.90341e-129	0.801967	0.778	0.478	2.5429e-124	CD16 mNK	CCL4
3.63667e-126	0.635957	0.149	0.034	9.33787e-122	CD16 mNK	HIPK2
5.30782e-124	0.862006	0.513	0.288	1.36289e-119	CD16 mNK	APMAP
5.80638e-124	0.665755	0.133	0.029	1.4909e-119	CD16 mNK	IRF8
3.5511e-122	0.490569	0.957	0.919	9.11816e-118	CD16 mNK	CFL1
1.98152e-121	0.782588	0.68	0.474	5.08795e-117	CD16 mNK	GSTP1
5.94654e-119	0.638273	0.834	0.714	1.52689e-114	CD16 mNK	RAC2
1.05729e-116	0.552654	0.122	0.026	2.71482e-112	CD16 mNK	FHL3
3.70532e-115	0.841337	0.287	0.113	9.51416e-111	CD16 mNK	PTGDR
4.44404e-113	0.525101	0.118	0.025	1.1411e-108	CD16 mNK	CTBP2
9.87298e-110	0.487464	0.945	0.895	2.53508e-105	CD16 mNK	SERF2
7.56237e-108	0.778307	0.296	0.122	1.94179e-103	CD16 mNK	GNPTAB
2.86379e-106	0.688722	0.301	0.119	7.35335e-102	CD16 mNK	TRDC
1.17454e-105	0.801694	0.531	0.325	3.01586e-101	CD16 mNK	OSTF1
1.44801e-105	0.839746	0.414	0.211	3.71806e-101	CD16 mNK	MAP3K8
2.26113e-104	0.742492	0.228	0.08	5.8059e-100	CD16 mNK	CD160
4.2517e-103	0.628739	0.141	0.036	1.09171e-98	CD16 mNK	GSAP
4.06753e-102	0.526201	0.104	0.021	1.04442e-97	CD16 mNK	B3GNT7
8.37722e-102	0.695777	0.197	0.064	2.15102e-97	CD16 mNK	GK5
4.3039e-100	0.782521	0.281	0.116	1.10511e-95	CD16 mNK	MAFF
2.01999e-99	0.750463	0.537	0.324	5.18673e-95	CD16 mNK	ALOX5AP
2.42537e-99	0.804027	0.344	0.162	6.22762e-95	CD16 mNK	AOAH
7.95642e-99	0.667123	0.721	0.535	2.04297e-94	CD16 mNK	GZMM
3.65917e-98	0.767046	0.461	0.255	9.39566e-94	CD16 mNK	MATK
3.81571e-97	0.663376	0.695	0.515	9.79761e-93	CD16 mNK	RAP1B
3.56624e-96	0.605918	0.792	0.635	9.15704e-92	CD16 mNK	LITAF
7.29257e-95	0.526492	0.108	0.024	1.87251e-90	CD16 mNK	NCAM1
1.40058e-94	0.719031	0.623	0.429	3.59628e-90	CD16 mNK	GNG2
8.01964e-94	0.411136	0.973	0.939	2.0592e-89	CD16 mNK	SRGN
1.47565e-93	0.673153	0.689	0.525	3.78902e-89	CD16 mNK	PDIA3
8.61578e-93	1.02472	0.24	0.092	2.21227e-88	CD16 mNK	CCL3
3.39732e-92	0.625922	0.143	0.04	8.72329e-88	CD16 mNK	CEBPD
5.70195e-91	0.783825	0.569	0.372	1.46409e-86	CD16 mNK	TRBC1
7.67883e-89	0.776277	0.37	0.188	1.97169e-84	CD16 mNK	EFHD2
2.22311e-86	0.52231	0.127	0.034	5.70827e-82	CD16 mNK	GFOD1
1.235e-85	0.705931	0.288	0.13	3.17111e-81	CD16 mNK	ABI3
1.77367e-85	0.588762	0.166	0.054	4.55425e-81	CD16 mNK	ITGAM
7.30705e-83	1.2905	0.125	0.034	1.87623e-78	CD16 mNK	S100B
1.24645e-82	0.733116	0.346	0.177	3.2005e-78	CD16 mNK	CHST12
1.09711e-81	0.676821	0.255	0.11	2.81706e-77	CD16 mNK	TFDP2
4.02126e-81	0.702095	0.392	0.21	1.03254e-76	CD16 mNK	PLEK
7.27562e-81	0.727712	0.271	0.121	1.86816e-76	CD16 mNK	CD300A
9.61389e-80	0.701145	0.499	0.312	2.46856e-75	CD16 mNK	SH2D2A
1.66521e-79	0.514405	0.122	0.034	4.27577e-75	CD16 mNK	FEZ1
5.12371e-79	0.4773	0.886	0.822	1.31561e-74	CD16 mNK	H3F3A
5.27648e-79	0.660333	0.631	0.483	1.35484e-74	CD16 mNK	CCND3
1.17667e-76	0.658058	0.195	0.075	3.02133e-72	CD16 mNK	LAIR1
3.89267e-75	0.712169	0.474	0.306	9.99521e-71	CD16 mNK	PRDX5
1.6347e-74	0.6358	0.617	0.456	4.19743e-70	CD16 mNK	DBI
7.96252e-74	0.612894	0.19	0.073	2.04454e-69	CD16 mNK	RIN3
9.6606e-74	0.6543	0.264	0.121	2.48055e-69	CD16 mNK	C1orf21
7.28068e-73	0.672732	0.322	0.164	1.86946e-68	CD16 mNK	AGTRAP
1.63796e-71	0.534418	0.131	0.041	4.20579e-67	CD16 mNK	SLC15A4
7.32254e-71	0.70653	0.279	0.136	1.88021e-66	CD16 mNK	STARD3NL
3.15579e-70	0.727411	0.493	0.326	8.10311e-66	CD16 mNK	VPS37B
2.33504e-69	0.667942	0.416	0.249	5.99568e-65	CD16 mNK	SPN
6.11427e-68	0.616792	0.56	0.388	1.56996e-63	CD16 mNK	CTSC
9.46854e-68	0.555239	0.136	0.045	2.43124e-63	CD16 mNK	MCTP2
4.03177e-67	0.557485	0.163	0.06	1.03524e-62	CD16 mNK	SYNGR1
1.21443e-66	0.369789	0.934	0.898	3.11829e-62	CD16 mNK	HLA-E
1.41203e-66	0.645411	0.491	0.324	3.62566e-62	CD16 mNK	FAM49B
4.22832e-66	0.682436	0.47	0.307	1.08571e-61	CD16 mNK	PSMB10
9.46205e-66	0.860938	0.396	0.235	2.42957e-61	CD16 mNK	AREG
1.32458e-65	0.644756	0.421	0.256	3.40112e-61	CD16 mNK	TPST2
2.30016e-65	0.454881	0.117	0.035	5.90611e-61	CD16 mNK	TRGC1
1.36328e-64	0.536626	0.175	0.068	3.5005e-60	CD16 mNK	CD244
8.75776e-64	0.638222	0.326	0.177	2.24873e-59	CD16 mNK	SASH3
5.87227e-62	0.626372	0.483	0.328	1.50782e-57	CD16 mNK	BIN2
8.75196e-62	0.605792	0.494	0.338	2.24724e-57	CD16 mNK	DHRS7
1.32688e-61	0.573077	0.61	0.467	3.40702e-57	CD16 mNK	NDUFB2
1.38073e-61	0.43266	0.842	0.77	3.54529e-57	CD16 mNK	UBB
7.26651e-61	0.449121	0.118	0.038	1.86582e-56	CD16 mNK	OSBPL5
7.24316e-60	0.477042	0.82	0.74	1.85983e-55	CD16 mNK	IER2
8.47512e-60	0.634102	0.198	0.087	2.17616e-55	CD16 mNK	SLC16A3
1.4832e-59	0.505706	0.473	0.289	3.80841e-55	CD16 mNK	CMC1
2.04881e-59	0.681775	0.614	0.461	5.26074e-55	CD16 mNK	TXNIP
1.09683e-58	0.612242	0.476	0.321	2.81634e-54	CD16 mNK	CD63
2.65006e-58	0.633639	0.295	0.157	6.80455e-54	CD16 mNK	PYHIN1
2.64452e-57	0.50814	0.117	0.039	6.79035e-53	CD16 mNK	PTPN12
1.7408e-56	0.635883	0.429	0.274	4.46985e-52	CD16 mNK	GPR65
5.95511e-56	0.618393	0.229	0.112	1.52909e-51	CD16 mNK	DIP2A
3.79748e-55	0.559453	0.185	0.08	9.75079e-51	CD16 mNK	AC092821.3
7.99142e-55	0.375044	0.88	0.804	2.05196e-50	CD16 mNK	HCST
1.34751e-54	0.548833	0.659	0.535	3.46e-50	CD16 mNK	LIMD2
3.46667e-54	0.528565	0.182	0.078	8.90137e-50	CD16 mNK	METRNL
9.67293e-54	0.537961	0.157	0.064	2.48372e-49	CD16 mNK	FASLG
1.83146e-53	0.56562	0.564	0.424	4.70265e-49	CD16 mNK	UCP2
2.77825e-53	0.615445	0.453	0.31	7.13371e-49	CD16 mNK	ZAP70
5.97713e-53	0.54646	0.491	0.341	1.53475e-48	CD16 mNK	ARPC4
9.07144e-53	0.351575	0.92	0.874	2.32927e-48	CD16 mNK	MYL12A
1.33617e-52	0.598381	0.263	0.141	3.43089e-48	CD16 mNK	SFT2D1
3.80004e-52	0.594777	0.551	0.414	9.75737e-48	CD16 mNK	IRF1
3.39305e-51	0.635309	0.364	0.229	8.71232e-47	CD16 mNK	ARHGAP9
9.23889e-51	0.62303	0.372	0.232	2.37227e-46	CD16 mNK	MAPRE2
1.82884e-50	0.55065	0.457	0.311	4.69592e-46	CD16 mNK	DOK2
1.03295e-49	0.431239	0.752	0.641	2.65229e-45	CD16 mNK	CLIC1
1.20415e-49	0.502391	0.586	0.451	3.09189e-45	CD16 mNK	PPP1CA
1.2656e-49	0.259169	0.989	0.979	3.24968e-45	CD16 mNK	HLA-C
1.76252e-49	0.362035	0.17	0.073	4.52562e-45	CD16 mNK	GSN
1.95415e-49	0.543049	0.18	0.082	5.01767e-45	CD16 mNK	MVD
2.30676e-49	0.445354	0.122	0.045	5.92307e-45	CD16 mNK	LINC01278
1.65759e-48	0.513973	0.627	0.501	4.25619e-44	CD16 mNK	LCP1
5.08015e-48	0.312584	0.924	0.899	1.30443e-43	CD16 mNK	CALM1
1.66536e-47	0.573172	0.37	0.237	4.27615e-43	CD16 mNK	CDC42SE1
1.7122e-47	0.492756	0.659	0.528	4.39642e-43	CD16 mNK	DDIT4
3.3142e-47	0.471967	0.643	0.528	8.50988e-43	CD16 mNK	PLAAT4
5.74889e-47	0.529182	0.24	0.125	1.47614e-42	CD16 mNK	PTPRE
1.15348e-46	0.587415	0.16	0.069	2.9618e-42	CD16 mNK	KIR2DL3
1.31231e-46	0.452076	0.137	0.056	3.36962e-42	CD16 mNK	LINC02256
1.60679e-46	0.543063	0.222	0.114	4.12576e-42	CD16 mNK	G6PD
7.91985e-46	0.669873	0.427	0.297	2.03358e-41	CD16 mNK	NFE2L2
1.96356e-45	0.613994	0.319	0.196	5.04182e-41	CD16 mNK	CARD16
3.01053e-45	0.570322	0.366	0.237	7.73013e-41	CD16 mNK	SYTL1
6.06403e-45	0.341995	0.932	0.905	1.55706e-40	CD16 mNK	ACTG1
6.96522e-45	0.531888	0.754	0.661	1.78846e-40	CD16 mNK	CREM
3.24032e-44	0.568036	0.38	0.251	8.32018e-40	CD16 mNK	CD164
1.06102e-43	0.529692	0.654	0.561	2.72438e-39	CD16 mNK	CALR
1.20362e-43	0.583236	0.392	0.261	3.09053e-39	CD16 mNK	SYTL3
1.35273e-43	0.554269	0.205	0.104	3.4734e-39	CD16 mNK	ABHD17A
1.94972e-43	0.55887	0.287	0.169	5.00629e-39	CD16 mNK	PTPN4
3.1057e-43	0.5423	0.443	0.313	7.97451e-39	CD16 mNK	HMGN3
6.61513e-43	0.522244	0.478	0.351	1.69857e-38	CD16 mNK	MSN
9.64602e-43	0.375085	0.112	0.043	2.47681e-38	CD16 mNK	DHRS3
1.01019e-42	0.404056	0.753	0.665	2.59386e-38	CD16 mNK	PPIB
1.79574e-42	0.473881	0.173	0.082	4.61092e-38	CD16 mNK	LPCAT1
1.8512e-42	0.549921	0.414	0.288	4.75334e-38	CD16 mNK	PPP1R18
2.48078e-42	0.500498	0.197	0.099	6.36989e-38	CD16 mNK	MAPK1
2.57125e-42	0.451309	0.607	0.496	6.60219e-38	CD16 mNK	SEPTIN7
6.06439e-42	0.525064	0.179	0.087	1.55715e-37	CD16 mNK	LMNB1
7.17767e-41	0.391403	0.761	0.689	1.84301e-36	CD16 mNK	CIRBP
1.05491e-40	0.50403	0.349	0.224	2.70868e-36	CD16 mNK	RAB5IF
1.31509e-40	0.487702	0.182	0.09	3.37674e-36	CD16 mNK	CEP78
1.93736e-40	0.393357	0.103	0.039	4.97455e-36	CD16 mNK	THEMIS2
2.00549e-40	0.452985	0.557	0.437	5.14949e-36	CD16 mNK	PSME2
3.07235e-40	0.544024	0.548	0.444	7.88888e-36	CD16 mNK	EIF3G
3.54018e-40	0.520798	0.266	0.154	9.09011e-36	CD16 mNK	C5orf56
4.12096e-40	0.539754	0.467	0.346	1.05814e-35	CD16 mNK	SELPLG
9.61568e-40	0.485439	0.483	0.345	2.46902e-35	CD16 mNK	KLRK1
1.01105e-39	0.534363	0.247	0.141	2.59609e-35	CD16 mNK	MGAT1
2.60443e-39	0.393917	0.132	0.056	6.68738e-35	CD16 mNK	LINC02384
3.73817e-39	0.376874	0.737	0.657	9.59851e-35	CD16 mNK	ARPC3
1.23106e-38	0.473451	0.233	0.131	3.161e-34	CD16 mNK	CCDC69
2.88792e-38	0.419484	0.131	0.057	7.4153e-34	CD16 mNK	TENT5A
3.34373e-38	0.524425	0.302	0.187	8.58569e-34	CD16 mNK	TLN1
5.93736e-38	0.43217	0.127	0.055	1.52453e-33	CD16 mNK	SCLT1
6.93538e-38	0.372562	0.739	0.666	1.7808e-33	CD16 mNK	LSP1
3.7712e-37	0.489524	0.54	0.428	9.68332e-33	CD16 mNK	DNAJB6
4.83814e-37	0.485423	0.311	0.197	1.24229e-32	CD16 mNK	GLIPR2
5.37133e-37	0.505342	0.29	0.181	1.3792e-32	CD16 mNK	POLR2G
5.56416e-37	0.475987	0.193	0.102	1.42871e-32	CD16 mNK	SIRT2
7.93706e-37	0.46854	0.545	0.433	2.038e-32	CD16 mNK	ARL4C
9.57504e-37	0.51263	0.199	0.106	2.45858e-32	CD16 mNK	TBX21
2.28409e-36	0.450758	0.563	0.461	5.86485e-32	CD16 mNK	CD53
3.72143e-36	0.452644	0.201	0.107	9.55552e-32	CD16 mNK	TSPAN32
4.78517e-36	0.515444	0.42	0.308	1.22869e-31	CD16 mNK	PSAP
1.11409e-35	0.495873	0.364	0.246	2.86066e-31	CD16 mNK	ARPC5L
2.50848e-35	0.487669	0.207	0.113	6.44104e-31	CD16 mNK	AC004687.1
3.43517e-35	0.486354	0.313	0.203	8.82048e-31	CD16 mNK	BANF1
5.65816e-35	0.462313	0.48	0.365	1.45285e-30	CD16 mNK	PRELID1
6.96262e-34	0.400172	0.139	0.065	1.78779e-29	CD16 mNK	AUTS2
1.17055e-33	0.443272	0.515	0.403	3.00562e-29	CD16 mNK	CAP1
2.17549e-33	0.460364	0.224	0.13	5.58601e-29	CD16 mNK	CISD3
6.27534e-33	0.513275	0.231	0.136	1.61132e-28	CD16 mNK	PLEKHF1
7.21999e-33	0.467611	0.315	0.206	1.85388e-28	CD16 mNK	RASSF1
7.85449e-33	0.380421	0.749	0.702	2.0168e-28	CD16 mNK	IL2RG
8.0707e-33	0.508751	0.328	0.22	2.07231e-28	CD16 mNK	FOSL2
9.43941e-33	0.460597	0.24	0.143	2.42376e-28	CD16 mNK	ADAM8
1.11151e-32	0.355976	0.113	0.049	2.85402e-28	CD16 mNK	RGS3
5.70359e-32	0.391154	0.141	0.068	1.46451e-27	CD16 mNK	KLHDC4
6.63291e-32	0.326317	0.788	0.725	1.70313e-27	CD16 mNK	HMGB1
9.29324e-32	0.303218	0.257	0.151	2.38623e-27	CD16 mNK	XCL2
1.17207e-31	0.453577	0.202	0.115	3.00952e-27	CD16 mNK	PXN
1.66082e-31	0.471434	0.272	0.172	4.26449e-27	CD16 mNK	MIEN1
1.87222e-31	0.363309	0.744	0.698	4.80729e-27	CD16 mNK	HNRNPA2B1
2.77183e-31	0.510852	0.234	0.142	7.11724e-27	CD16 mNK	IFNGR1
2.97559e-31	0.396315	0.598	0.508	7.64043e-27	CD16 mNK	TPI1
5.14759e-31	0.485426	0.313	0.213	1.32175e-26	CD16 mNK	SDF4
5.74046e-31	0.42522	0.151	0.077	1.47398e-26	CD16 mNK	YES1
1.36577e-30	0.326845	0.757	0.699	3.50688e-26	CD16 mNK	RHOA
1.82031e-30	0.421221	0.13	0.063	4.67402e-26	CD16 mNK	TMEM71
1.85104e-30	0.436888	0.241	0.146	4.75292e-26	CD16 mNK	MYO1F
2.18595e-30	0.437637	0.293	0.188	5.61287e-26	CD16 mNK	SYNE1
3.78289e-30	0.385825	0.133	0.064	9.71333e-26	CD16 mNK	IGF2R
4.60519e-30	0.448825	0.331	0.221	1.18247e-25	CD16 mNK	ZEB2
1.54746e-29	0.423987	0.539	0.429	3.97341e-25	CD16 mNK	FLNA
2.00195e-29	0.460161	0.45	0.351	5.14041e-25	CD16 mNK	CD47
3.28902e-29	0.44742	0.262	0.165	8.44521e-25	CD16 mNK	FCRL6
4.02355e-29	0.527132	0.244	0.153	1.03313e-24	CD16 mNK	DENND2D
5.01273e-29	0.456658	0.282	0.186	1.28712e-24	CD16 mNK	RAB29
7.21201e-29	0.308166	0.762	0.705	1.85183e-24	CD16 mNK	PSME1
1.49942e-28	0.456722	0.375	0.274	3.85005e-24	CD16 mNK	NDUFB7
3.67693e-28	0.441118	0.393	0.29	9.44124e-24	CD16 mNK	RNF213
6.16226e-28	0.485179	0.602	0.541	1.58228e-23	CD16 mNK	LY6E
8.07295e-28	0.45548	0.201	0.119	2.07289e-23	CD16 mNK	ATOX1
2.21329e-27	0.412741	0.156	0.084	5.68307e-23	CD16 mNK	ITPRIP
2.25327e-27	0.394647	0.166	0.091	5.78571e-23	CD16 mNK	RPS6KA1
3.04333e-27	0.538009	0.274	0.174	7.81437e-23	CD16 mNK	CCL4L2
3.10441e-27	0.42964	0.345	0.244	7.9712e-23	CD16 mNK	BAX
3.3394e-27	0.404479	0.591	0.512	8.57459e-23	CD16 mNK	EVL
4.24993e-27	0.401635	0.615	0.547	1.09125e-22	CD16 mNK	POLR2L
4.78726e-27	0.421051	0.157	0.086	1.22922e-22	CD16 mNK	COMMD5
8.9756e-27	0.426657	0.4	0.298	2.30466e-22	CD16 mNK	CDK2AP2
1.12255e-26	0.412775	0.164	0.091	2.88238e-22	CD16 mNK	TERF1
1.2635e-26	0.367436	0.137	0.07	3.2443e-22	CD16 mNK	SLC25A20
1.497e-26	0.430593	0.381	0.283	3.84384e-22	CD16 mNK	BST2
1.98815e-26	0.381903	0.126	0.063	5.10498e-22	CD16 mNK	RMDN3
2.00787e-26	0.405593	0.215	0.132	5.15562e-22	CD16 mNK	SLC44A2
2.17073e-26	0.390972	0.586	0.503	5.57378e-22	CD16 mNK	TLE5
2.5471e-26	0.420784	0.248	0.158	6.5402e-22	CD16 mNK	CEMIP2
2.95239e-26	0.44824	0.443	0.351	7.58085e-22	CD16 mNK	ARPC5
4.27693e-26	0.422299	0.349	0.252	1.09819e-21	CD16 mNK	SUN2
7.8351e-26	0.382845	0.172	0.098	2.01182e-21	CD16 mNK	ILKAP
1.1966e-25	0.42	0.171	0.097	3.0725e-21	CD16 mNK	CEBPB
1.35253e-25	0.445377	0.327	0.232	3.47288e-21	CD16 mNK	IQGAP1
2.07526e-25	0.403877	0.445	0.355	5.32864e-21	CD16 mNK	BRK1
2.20737e-25	0.390925	0.453	0.35	5.66787e-21	CD16 mNK	WIPF1
2.41712e-25	0.466448	0.298	0.206	6.20644e-21	CD16 mNK	SLA
2.92544e-25	0.403514	0.169	0.096	7.51165e-21	CD16 mNK	MIB2
3.14039e-25	0.409267	0.171	0.098	8.06357e-21	CD16 mNK	HDDC2
3.57557e-25	0.38009	0.159	0.088	9.18099e-21	CD16 mNK	JAZF1
6.24724e-25	0.348216	0.113	0.055	1.6041e-20	CD16 mNK	ZNF600
7.89004e-25	0.450396	0.234	0.152	2.02593e-20	CD16 mNK	UAP1
9.50299e-25	0.443899	0.275	0.186	2.44008e-20	CD16 mNK	SH3GLB1
1.29603e-24	0.346214	0.127	0.065	3.32781e-20	CD16 mNK	RAB11FIP1
1.45293e-24	0.397927	0.228	0.146	3.73069e-20	CD16 mNK	RAB8A
1.84423e-24	0.327834	0.109	0.053	4.73543e-20	CD16 mNK	TRAPPC10
2.12317e-24	0.450457	0.288	0.199	5.45167e-20	CD16 mNK	RASSF5
2.4415e-24	0.3054	0.53	0.417	6.26904e-20	CD16 mNK	C12orf75
3.03147e-24	0.325866	0.103	0.049	7.78391e-20	CD16 mNK	AP2A1
5.08822e-24	0.330308	0.586	0.511	1.3065e-19	CD16 mNK	HMGN2
7.25617e-24	0.383979	0.132	0.069	1.86317e-19	CD16 mNK	KIR3DL2
8.12342e-24	0.313122	0.109	0.053	2.08585e-19	CD16 mNK	SH3BP2
8.85781e-24	0.402524	0.482	0.389	2.27442e-19	CD16 mNK	RSRP1
9.83645e-24	0.435158	0.313	0.223	2.5257e-19	CD16 mNK	SERPINB1
1.3984e-23	0.417438	0.197	0.121	3.59068e-19	CD16 mNK	SLA2
1.61991e-23	0.379455	0.172	0.102	4.15945e-19	CD16 mNK	LASP1
2.24489e-23	0.333808	0.662	0.608	5.76421e-19	CD16 mNK	TPM3
2.51308e-23	0.432307	0.272	0.187	6.45284e-19	CD16 mNK	RPS19BP1
3.00033e-23	0.357761	0.172	0.1	7.70396e-19	CD16 mNK	GTF3C1
4.26647e-23	0.377811	0.209	0.131	1.0955e-18	CD16 mNK	NT5C
5.00511e-23	0.483892	0.293	0.207	1.28516e-18	CD16 mNK	ISG15
6.13092e-23	0.448432	0.389	0.301	1.57424e-18	CD16 mNK	XBP1
6.41669e-23	0.424793	0.201	0.125	1.64761e-18	CD16 mNK	APOL6
1.24335e-22	0.448006	0.426	0.342	3.19255e-18	CD16 mNK	PRMT2
1.26875e-22	0.381946	0.376	0.282	3.25777e-18	CD16 mNK	TNFRSF1B
1.37376e-22	0.384529	0.306	0.218	3.52741e-18	CD16 mNK	DCTN3
1.3755e-22	0.46869	0.268	0.186	3.53188e-18	CD16 mNK	UTRN
1.6098e-22	0.406593	0.179	0.109	4.13349e-18	CD16 mNK	HELZ
1.88977e-22	0.426171	0.256	0.175	4.85236e-18	CD16 mNK	MAF1
2.046e-22	0.395178	0.402	0.316	5.25351e-18	CD16 mNK	P4HB
2.53365e-22	0.374593	0.263	0.178	6.50564e-18	CD16 mNK	TSEN54
3.95818e-22	0.327946	0.125	0.066	1.01634e-17	CD16 mNK	SLAMF7
5.05831e-22	0.398777	0.428	0.343	1.29882e-17	CD16 mNK	BSG
5.4737e-22	0.373519	0.301	0.211	1.40548e-17	CD16 mNK	RUNX3
9.72124e-22	0.382799	0.436	0.349	2.49612e-17	CD16 mNK	MBP
1.09759e-21	0.426392	0.229	0.152	2.81828e-17	CD16 mNK	RASA3
1.60812e-21	0.42597	0.32	0.24	4.12916e-17	CD16 mNK	NAPA
2.76079e-21	0.411004	0.232	0.155	7.08888e-17	CD16 mNK	FKBP11
4.74766e-21	0.407544	0.32	0.238	1.21906e-16	CD16 mNK	PRKCH
5.5364e-21	0.431865	0.395	0.315	1.42158e-16	CD16 mNK	DSTN
5.70468e-21	0.297691	0.108	0.055	1.46479e-16	CD16 mNK	ADCY7
6.09717e-21	0.413471	0.248	0.17	1.56557e-16	CD16 mNK	TAOK3
6.80933e-21	0.354568	0.526	0.456	1.74843e-16	CD16 mNK	ARF1
7.401e-21	0.390691	0.286	0.204	1.90036e-16	CD16 mNK	TMED9
8.37479e-21	0.33047	0.121	0.065	2.1504e-16	CD16 mNK	ASCL2
1.16107e-20	0.400826	0.437	0.355	2.98128e-16	CD16 mNK	BZW1
1.50366e-20	0.384944	0.229	0.154	3.86096e-16	CD16 mNK	SRPK2
1.56407e-20	0.383707	0.466	0.381	4.01605e-16	CD16 mNK	GNG5
1.89508e-20	0.397601	0.285	0.203	4.86599e-16	CD16 mNK	BTN3A2
4.17323e-20	0.407726	0.283	0.205	1.07156e-15	CD16 mNK	MYDGF
4.359e-20	0.388855	0.24	0.164	1.11926e-15	CD16 mNK	SDF2L1
5.20521e-20	0.329727	0.517	0.437	1.33654e-15	CD16 mNK	SLC9A3R1
7.48932e-20	0.324588	0.122	0.067	1.92303e-15	CD16 mNK	HENMT1
8.16258e-20	0.325706	0.583	0.519	2.09591e-15	CD16 mNK	PCBP1
9.69588e-20	0.352249	0.132	0.075	2.48961e-15	CD16 mNK	BPGM
1.49738e-19	0.35954	0.212	0.14	3.84482e-15	CD16 mNK	CYC1
1.6781e-19	0.354153	0.124	0.069	4.30885e-15	CD16 mNK	MTSS1
2.2548e-19	0.403282	0.261	0.183	5.78966e-15	CD16 mNK	NFATC2
2.49989e-19	0.418536	0.263	0.188	6.41897e-15	CD16 mNK	PDE4D
2.73429e-19	0.379667	0.399	0.315	7.02084e-15	CD16 mNK	RALY
2.92967e-19	0.381812	0.255	0.178	7.52252e-15	CD16 mNK	IFI16
3.3187e-19	0.356017	0.165	0.102	8.52143e-15	CD16 mNK	UCHL5
3.59738e-19	0.316478	0.106	0.056	9.237e-15	CD16 mNK	C19orf12
5.78487e-19	0.354576	0.162	0.1	1.48538e-14	CD16 mNK	CARHSP1
7.42963e-19	0.418892	0.321	0.245	1.90771e-14	CD16 mNK	ACTR2
8.0672e-19	0.372723	0.181	0.116	2.07142e-14	CD16 mNK	SORL1
9.06646e-19	0.309188	0.111	0.06	2.328e-14	CD16 mNK	CDIP1
1.19803e-18	0.346001	0.286	0.205	3.07617e-14	CD16 mNK	AKNA
1.35154e-18	0.322924	0.148	0.088	3.47035e-14	CD16 mNK	ADAM10
1.55445e-18	0.292154	0.121	0.068	3.99137e-14	CD16 mNK	SIPA1
1.77469e-18	0.347628	0.222	0.15	4.55688e-14	CD16 mNK	DBNL
2.0257e-18	0.274377	0.102	0.054	5.20139e-14	CD16 mNK	CTNNBIP1
2.06723e-18	0.354132	0.397	0.319	5.30802e-14	CD16 mNK	WDR1
2.16539e-18	0.344089	0.623	0.559	5.56008e-14	CD16 mNK	HSPA5
2.24007e-18	0.320694	0.134	0.078	5.75183e-14	CD16 mNK	CD2BP2
2.86892e-18	0.36989	0.352	0.276	7.36653e-14	CD16 mNK	NDUFA12
3.35602e-18	0.373428	0.436	0.361	8.61724e-14	CD16 mNK	POMP
3.69161e-18	0.329295	0.166	0.103	9.47895e-14	CD16 mNK	STX8
3.83518e-18	0.380835	0.478	0.402	9.84758e-14	CD16 mNK	ACTR3
4.43336e-18	0.344509	0.161	0.1	1.13835e-13	CD16 mNK	CYP51A1
5.72861e-18	0.37163	0.493	0.429	1.47093e-13	CD16 mNK	MAP1LC3B
7.2591e-18	0.319714	0.504	0.436	1.86392e-13	CD16 mNK	HCLS1
1.42338e-17	0.377033	0.343	0.268	3.65482e-13	CD16 mNK	C17orf49
1.56914e-17	0.324369	0.441	0.363	4.02907e-13	CD16 mNK	TRAPPC1
1.80735e-17	0.323508	0.508	0.443	4.64074e-13	CD16 mNK	PRR13
2.62076e-17	0.374572	0.197	0.131	6.72932e-13	CD16 mNK	GLRX
2.87073e-17	0.349576	0.15	0.093	7.37117e-13	CD16 mNK	HEXA
2.95733e-17	0.410353	0.245	0.176	7.59355e-13	CD16 mNK	KDELR2
3.41616e-17	0.31928	0.151	0.093	8.77167e-13	CD16 mNK	IL12RB1
3.80474e-17	0.328581	0.191	0.126	9.76943e-13	CD16 mNK	TCIRG1
3.93255e-17	0.349951	0.399	0.327	1.00976e-12	CD16 mNK	GNB2
3.9712e-17	0.371059	0.254	0.182	1.01968e-12	CD16 mNK	ACTN4
4.42931e-17	0.30865	0.109	0.06	1.13731e-12	CD16 mNK	STK26
7.11009e-17	0.266972	0.65	0.601	1.82566e-12	CD16 mNK	RNASEK
8.0686e-17	0.3623	0.38	0.306	2.07177e-12	CD16 mNK	IDI1
1.13404e-16	0.381344	0.341	0.27	2.91188e-12	CD16 mNK	SCP2
1.41906e-16	0.349987	0.47	0.404	3.64371e-12	CD16 mNK	HNRNPA3
1.68819e-16	0.382137	0.308	0.237	4.33477e-12	CD16 mNK	TCF25
1.77147e-16	0.29428	0.119	0.069	4.5486e-12	CD16 mNK	TENT2
2.00631e-16	0.428499	0.264	0.197	5.15161e-12	CD16 mNK	IVNS1ABP
2.64215e-16	0.311347	0.154	0.097	6.78424e-12	CD16 mNK	WDR45
3.02408e-16	0.323518	0.139	0.085	7.76494e-12	CD16 mNK	SEPHS2
3.22849e-16	0.321883	0.12	0.07	8.2898e-12	CD16 mNK	TNFRSF1A
3.81474e-16	0.276672	0.106	0.059	9.79511e-12	CD16 mNK	AGK
4.66292e-16	0.343622	0.376	0.305	1.1973e-11	CD16 mNK	RAC1
5.00904e-16	0.336312	0.187	0.125	1.28617e-11	CD16 mNK	PDIA4
5.06801e-16	0.35001	0.201	0.138	1.30131e-11	CD16 mNK	SRA1
5.12029e-16	0.322521	0.128	0.078	1.31474e-11	CD16 mNK	BEX4
5.4306e-16	0.328439	0.264	0.195	1.39441e-11	CD16 mNK	ZNF207
6.42045e-16	0.298514	0.145	0.09	1.64858e-11	CD16 mNK	SETX
7.64314e-16	0.297172	0.12	0.07	1.96253e-11	CD16 mNK	PTPN18
7.83295e-16	0.363504	0.42	0.345	2.01127e-11	CD16 mNK	SERTAD1
9.23544e-16	0.295922	0.625	0.585	2.37138e-11	CD16 mNK	NCL
1.00766e-15	0.33263	0.26	0.191	2.58738e-11	CD16 mNK	VASP
1.04319e-15	0.338192	0.182	0.121	2.6786e-11	CD16 mNK	TLE4
1.10822e-15	0.327728	0.391	0.319	2.84558e-11	CD16 mNK	TGFB1
1.12774e-15	0.331344	0.328	0.254	2.8957e-11	CD16 mNK	DCXR
1.72817e-15	0.338247	0.18	0.121	4.43742e-11	CD16 mNK	DNAJB11
1.81036e-15	0.299896	0.149	0.094	4.64845e-11	CD16 mNK	INPP5D
1.86623e-15	0.288294	0.154	0.098	4.79192e-11	CD16 mNK	APOBEC3C
2.09935e-15	0.298129	0.122	0.073	5.3905e-11	CD16 mNK	GCHFR
2.35361e-15	0.302191	0.167	0.109	6.04337e-11	CD16 mNK	CTDSP1
2.8726e-15	0.357371	0.21	0.147	7.37598e-11	CD16 mNK	PRKAR1A
2.95115e-15	0.254032	0.57	0.505	7.57766e-11	CD16 mNK	PSMB9
3.25286e-15	0.293363	0.124	0.074	8.35238e-11	CD16 mNK	ADD1
3.79156e-15	0.322282	0.167	0.11	9.73559e-11	CD16 mNK	C11orf98
4.21527e-15	0.288037	0.114	0.067	1.08236e-10	CD16 mNK	C1orf174
5.01128e-15	0.319364	0.176	0.117	1.28675e-10	CD16 mNK	PMAIP1
5.76349e-15	0.312799	0.145	0.092	1.47989e-10	CD16 mNK	KMT2E-AS1
5.98413e-15	0.312941	0.434	0.365	1.53654e-10	CD16 mNK	LAMTOR4
6.25677e-15	0.318105	0.449	0.377	1.60655e-10	CD16 mNK	SQSTM1
6.71971e-15	0.323991	0.263	0.196	1.72542e-10	CD16 mNK	CSK
7.10793e-15	0.323748	0.247	0.182	1.8251e-10	CD16 mNK	SLTM
8.4823e-15	0.313166	0.174	0.116	2.178e-10	CD16 mNK	PLAAT3
8.64083e-15	0.32983	0.275	0.208	2.21871e-10	CD16 mNK	RAB1B
8.81866e-15	0.286009	0.492	0.422	2.26437e-10	CD16 mNK	PAXX
1.05633e-14	0.324394	0.265	0.199	2.71233e-10	CD16 mNK	NUCB1
1.25217e-14	0.324661	0.562	0.515	3.21519e-10	CD16 mNK	SRSF5
1.26287e-14	0.269596	0.102	0.058	3.24266e-10	CD16 mNK	SAMD9L
1.34999e-14	0.29697	0.131	0.082	3.46637e-10	CD16 mNK	YARS
1.44153e-14	0.346493	0.391	0.323	3.70141e-10	CD16 mNK	TPM4
1.49957e-14	0.315396	0.106	0.062	3.85043e-10	CD16 mNK	UNC119
1.95187e-14	0.313808	0.429	0.362	5.01182e-10	CD16 mNK	DRAP1
2.25814e-14	0.336656	0.207	0.146	5.79822e-10	CD16 mNK	LNPEP
2.57126e-14	0.303245	0.255	0.191	6.60222e-10	CD16 mNK	NDUFV1
2.70145e-14	0.326859	0.189	0.13	6.93651e-10	CD16 mNK	SPPL2A
2.88462e-14	0.325489	0.256	0.191	7.40683e-10	CD16 mNK	RNF166
4.16702e-14	0.346823	0.198	0.14	1.06996e-09	CD16 mNK	SH3BP5
4.71821e-14	0.343612	0.267	0.203	1.21149e-09	CD16 mNK	TES
4.73468e-14	0.302405	0.165	0.109	1.21572e-09	CD16 mNK	RAB37
4.97332e-14	0.349704	0.279	0.212	1.277e-09	CD16 mNK	SAMD3
5.3362e-14	0.35947	0.285	0.22	1.37018e-09	CD16 mNK	ARIH2
6.16748e-14	0.320452	0.191	0.134	1.58362e-09	CD16 mNK	LRP10
6.31749e-14	0.279357	0.544	0.487	1.62214e-09	CD16 mNK	CDC42
6.59103e-14	0.336259	0.321	0.257	1.69238e-09	CD16 mNK	LAMP1
8.52208e-14	0.31824	0.231	0.169	2.18821e-09	CD16 mNK	HMOX2
1.04375e-13	0.319533	0.138	0.089	2.68004e-09	CD16 mNK	USB1
1.08848e-13	0.304788	0.494	0.439	2.79489e-09	CD16 mNK	RBM39
1.21046e-13	0.304168	0.327	0.26	3.1081e-09	CD16 mNK	CCND2
1.54267e-13	0.385651	0.211	0.153	3.96112e-09	CD16 mNK	WDR74
1.8697e-13	0.302045	0.158	0.106	4.80082e-09	CD16 mNK	LMO4
1.88477e-13	0.314257	0.207	0.147	4.83953e-09	CD16 mNK	MAP2K3
2.08978e-13	0.308141	0.284	0.22	5.36592e-09	CD16 mNK	NDUFS8
2.10639e-13	0.321789	0.233	0.172	5.40858e-09	CD16 mNK	CNOT2
2.16303e-13	0.264614	0.625	0.575	5.554e-09	CD16 mNK	VAMP2
2.18818e-13	0.308071	0.305	0.238	5.61858e-09	CD16 mNK	NOP10
2.33191e-13	0.312603	0.189	0.134	5.98765e-09	CD16 mNK	ATP6V0D1
2.3551e-13	0.325236	0.313	0.25	6.04719e-09	CD16 mNK	PDIA6
2.53585e-13	0.304578	0.154	0.103	6.5113e-09	CD16 mNK	CIAO1
2.54251e-13	0.302936	0.14	0.091	6.5284e-09	CD16 mNK	HCP5
2.5739e-13	0.284284	0.131	0.083	6.60899e-09	CD16 mNK	RANGRF
2.58881e-13	0.307603	0.453	0.393	6.64728e-09	CD16 mNK	ANXA6
3.07523e-13	0.318341	0.248	0.186	7.89627e-09	CD16 mNK	ATM
3.20177e-13	0.327044	0.221	0.163	8.22118e-09	CD16 mNK	RBBP4
3.7467e-13	0.290663	0.485	0.43	9.62041e-09	CD16 mNK	C9orf16
4.0735e-13	0.296461	0.161	0.109	1.04595e-08	CD16 mNK	COMT
4.30924e-13	0.295319	0.352	0.289	1.10648e-08	CD16 mNK	SUMO1
4.35401e-13	0.312613	0.391	0.33	1.11798e-08	CD16 mNK	SPCS2
4.74064e-13	0.31699	0.208	0.15	1.21725e-08	CD16 mNK	PSMA4
5.74305e-13	0.301673	0.136	0.088	1.47464e-08	CD16 mNK	ANXA4
6.28021e-13	0.250464	0.108	0.066	1.61257e-08	CD16 mNK	STAT6
6.90408e-13	0.317675	0.183	0.128	1.77276e-08	CD16 mNK	STK10
6.94475e-13	0.311826	0.343	0.281	1.7832e-08	CD16 mNK	SRP9
7.69856e-13	0.301763	0.459	0.399	1.97676e-08	CD16 mNK	BRD2
8.1518e-13	0.28729	0.168	0.116	2.09314e-08	CD16 mNK	LYPLA1
8.30994e-13	0.303072	0.393	0.331	2.13374e-08	CD16 mNK	VAMP8
8.68057e-13	0.30306	0.289	0.226	2.22891e-08	CD16 mNK	ECH1
9.2961e-13	0.259288	0.109	0.066	2.38696e-08	CD16 mNK	DGKD
9.93979e-13	0.297733	0.402	0.338	2.55224e-08	CD16 mNK	CAST
1.0182e-12	0.32152	0.281	0.221	2.61443e-08	CD16 mNK	DDOST
1.05701e-12	0.268383	0.199	0.142	2.71409e-08	CD16 mNK	TADA3
1.24168e-12	0.305731	0.306	0.242	3.18825e-08	CD16 mNK	SET
1.25949e-12	0.329386	0.242	0.183	3.234e-08	CD16 mNK	DDX39A
1.30119e-12	0.302679	0.267	0.208	3.34107e-08	CD16 mNK	LAMTOR1
1.35712e-12	0.291551	0.19	0.134	3.48468e-08	CD16 mNK	ADRB2
1.50246e-12	0.357824	0.25	0.191	3.85786e-08	CD16 mNK	LINC00861
2.54729e-12	0.292665	0.43	0.37	6.54069e-08	CD16 mNK	CSNK2B
3.29969e-12	0.274446	0.105	0.064	8.47262e-08	CD16 mNK	C11orf21
3.39457e-12	0.275505	0.137	0.09	8.71624e-08	CD16 mNK	RAB24
4.31502e-12	0.294958	0.194	0.139	1.10797e-07	CD16 mNK	RAB8B
4.82296e-12	0.258509	0.433	0.374	1.23839e-07	CD16 mNK	SNRPB
5.08065e-12	0.318842	0.213	0.158	1.30456e-07	CD16 mNK	GOLGA7
5.30748e-12	0.298446	0.177	0.126	1.3628e-07	CD16 mNK	RPA2
5.67117e-12	0.269368	0.174	0.122	1.45619e-07	CD16 mNK	RIOK3
5.69531e-12	0.310818	0.215	0.16	1.46238e-07	CD16 mNK	PHPT1
5.84692e-12	0.302085	0.249	0.192	1.50131e-07	CD16 mNK	CLTA
6.12978e-12	0.32607	0.173	0.122	1.57394e-07	CD16 mNK	SAMD9
6.13534e-12	0.310931	0.171	0.119	1.57537e-07	CD16 mNK	ENC1
6.40416e-12	0.275585	0.315	0.254	1.6444e-07	CD16 mNK	SEC11A
6.8478e-12	0.323728	0.246	0.191	1.75831e-07	CD16 mNK	AP2S1
7.67212e-12	0.311673	0.305	0.246	1.96997e-07	CD16 mNK	DDX6
8.47006e-12	0.300577	0.21	0.155	2.17486e-07	CD16 mNK	MED30
8.92281e-12	0.312112	0.192	0.139	2.29111e-07	CD16 mNK	NARF
9.2097e-12	0.255883	0.134	0.088	2.36478e-07	CD16 mNK	PRR5
9.59201e-12	0.328784	0.262	0.206	2.46294e-07	CD16 mNK	STMP1
1.2303e-11	0.301857	0.209	0.155	3.15905e-07	CD16 mNK	SSH2
1.28863e-11	0.267136	0.145	0.099	3.30883e-07	CD16 mNK	MRPS12
1.35026e-11	0.300615	0.447	0.4	3.46706e-07	CD16 mNK	UQCR10
1.97808e-11	0.251911	0.174	0.122	5.07913e-07	CD16 mNK	TGFBR3
2.03656e-11	0.292403	0.217	0.163	5.22927e-07	CD16 mNK	RNF181
2.45252e-11	0.273886	0.126	0.082	6.29734e-07	CD16 mNK	RAB4B
2.47517e-11	0.278944	0.425	0.369	6.35549e-07	CD16 mNK	UQCRQ
2.77237e-11	0.254491	0.129	0.085	7.11862e-07	CD16 mNK	IFI35
3.27547e-11	0.315127	0.201	0.149	8.41041e-07	CD16 mNK	ATG12
3.42694e-11	0.319809	0.184	0.133	8.79936e-07	CD16 mNK	IRF9
3.53967e-11	0.305544	0.128	0.085	9.08882e-07	CD16 mNK	CD226
3.7931e-11	0.291084	0.241	0.186	9.73955e-07	CD16 mNK	SRSF9
3.96858e-11	0.30166	0.293	0.238	1.01901e-06	CD16 mNK	ATP6AP2
4.01288e-11	0.282524	0.195	0.143	1.03039e-06	CD16 mNK	DERL1
4.20101e-11	0.277545	0.137	0.092	1.07869e-06	CD16 mNK	ARFGAP3
5.23211e-11	0.284856	0.295	0.237	1.34345e-06	CD16 mNK	RAB2A
5.34e-11	0.286822	0.308	0.247	1.37115e-06	CD16 mNK	APOBEC3G
5.94958e-11	0.277038	0.19	0.139	1.52767e-06	CD16 mNK	LBR
5.99536e-11	0.335677	0.322	0.269	1.53943e-06	CD16 mNK	RNF7
6.08603e-11	0.277471	0.225	0.172	1.56271e-06	CD16 mNK	LSM3
7.15348e-11	0.269677	0.173	0.124	1.8368e-06	CD16 mNK	GPAA1
8.20862e-11	0.271214	0.131	0.088	2.10773e-06	CD16 mNK	CYB5B
8.21871e-11	0.337817	0.235	0.182	2.11032e-06	CD16 mNK	PTPN6
8.47939e-11	0.30156	0.366	0.307	2.17725e-06	CD16 mNK	REL
9.2438e-11	0.295077	0.25	0.194	2.37353e-06	CD16 mNK	ITGAL
9.3167e-11	0.255691	0.169	0.12	2.39225e-06	CD16 mNK	PIGT
1.1784e-10	0.29367	0.215	0.163	3.02578e-06	CD16 mNK	ARHGAP30
1.2897e-10	0.291462	0.119	0.079	3.31157e-06	CD16 mNK	ELP5
1.29166e-10	0.292682	0.209	0.158	3.3166e-06	CD16 mNK	UHMK1
1.29594e-10	0.317636	0.25	0.199	3.32759e-06	CD16 mNK	DGUOK
1.38916e-10	0.313409	0.195	0.145	3.56694e-06	CD16 mNK	RGS19
1.40115e-10	0.278725	0.247	0.191	3.59773e-06	CD16 mNK	PTPN7
1.76929e-10	0.267888	0.153	0.108	4.543e-06	CD16 mNK	SDF2
2.31287e-10	0.305543	0.108	0.071	5.93875e-06	CD16 mNK	CRIPT
2.3184e-10	0.257013	0.159	0.113	5.95295e-06	CD16 mNK	CYB561D2
2.60121e-10	0.263285	0.383	0.324	6.67913e-06	CD16 mNK	ADGRE5
2.76337e-10	0.335493	0.202	0.153	7.0955e-06	CD16 mNK	PRKACB
2.9032e-10	0.25813	0.34	0.285	7.45454e-06	CD16 mNK	TOMM5
2.94826e-10	0.275197	0.285	0.23	7.57024e-06	CD16 mNK	RBM4
3.32264e-10	0.273661	0.151	0.107	8.53154e-06	CD16 mNK	IFNAR2
4.06813e-10	0.266026	0.545	0.512	1.04457e-05	CD16 mNK	HNRNPK
4.13919e-10	0.265671	0.133	0.091	1.06282e-05	CD16 mNK	RAMAC
4.35703e-10	0.280614	0.234	0.183	1.11875e-05	CD16 mNK	DEF6
4.65742e-10	0.2671	0.106	0.068	1.19589e-05	CD16 mNK	XAF1
5.23752e-10	0.305451	0.223	0.174	1.34484e-05	CD16 mNK	SRP19
5.57927e-10	0.308104	0.228	0.178	1.43259e-05	CD16 mNK	STOM
5.64803e-10	0.28048	0.302	0.249	1.45025e-05	CD16 mNK	ENSA
6.10001e-10	0.273172	0.191	0.143	1.5663e-05	CD16 mNK	CSNK1D
6.19061e-10	0.273841	0.32	0.268	1.58956e-05	CD16 mNK	TMED10
6.88088e-10	0.327509	0.282	0.229	1.7668e-05	CD16 mNK	CHD1
6.90454e-10	0.318226	0.264	0.212	1.77288e-05	CD16 mNK	SYAP1
6.93961e-10	0.250871	0.122	0.083	1.78188e-05	CD16 mNK	MOAP1
8.01272e-10	0.26656	0.18	0.133	2.05743e-05	CD16 mNK	RO60
8.45882e-10	0.25611	0.112	0.074	2.17197e-05	CD16 mNK	AGTPBP1
9.25692e-10	0.277349	0.172	0.126	2.3769e-05	CD16 mNK	TGOLN2
9.64632e-10	0.267448	0.147	0.105	2.47688e-05	CD16 mNK	NFKBIB
1.05394e-09	0.283909	0.298	0.246	2.7062e-05	CD16 mNK	ANAPC11
1.23615e-09	0.28455	0.38	0.331	3.17407e-05	CD16 mNK	PSMB8
1.72448e-09	0.278624	0.167	0.123	4.42795e-05	CD16 mNK	IQGAP2
1.86801e-09	0.250312	0.369	0.316	4.79649e-05	CD16 mNK	RHOG
2.0009e-09	0.25727	0.228	0.176	5.1377e-05	CD16 mNK	PTPN22
2.10073e-09	0.277973	0.157	0.114	5.39405e-05	CD16 mNK	AC243960.1
2.13921e-09	0.285963	0.167	0.123	5.49284e-05	CD16 mNK	FIBP
2.20975e-09	0.269533	0.245	0.194	5.67396e-05	CD16 mNK	RGS2
2.44685e-09	0.297109	0.195	0.149	6.28278e-05	CD16 mNK	RAP2B
2.6369e-09	0.256282	0.183	0.137	6.77078e-05	CD16 mNK	SHFL
3.26074e-09	0.26727	0.171	0.127	8.37261e-05	CD16 mNK	LSM1
3.52678e-09	0.282276	0.35	0.303	9.05572e-05	CD16 mNK	ARF4
4.3241e-09	0.25419	0.38	0.331	0.00011103	CD16 mNK	TAPBP
4.42284e-09	0.290998	0.238	0.192	0.000113565	CD16 mNK	ACP1
4.75125e-09	0.255492	0.18	0.135	0.000121998	CD16 mNK	LYST
4.80932e-09	0.270703	0.207	0.16	0.000123489	CD16 mNK	GNAI2
4.90725e-09	0.257134	0.113	0.077	0.000126003	CD16 mNK	TMEM107
5.20623e-09	0.25414	0.188	0.142	0.00013368	CD16 mNK	CHMP2A
5.59604e-09	0.263158	0.163	0.121	0.000143689	CD16 mNK	TINF2
5.72785e-09	0.259323	0.301	0.251	0.000147074	CD16 mNK	LMAN2
5.7698e-09	0.293183	0.196	0.151	0.000148151	CD16 mNK	TRIM22
5.96722e-09	0.25208	0.403	0.352	0.00015322	CD16 mNK	ATP5ME
6.38803e-09	0.253686	0.15	0.109	0.000164025	CD16 mNK	TIMM17A
6.84621e-09	0.276084	0.229	0.182	0.00017579	CD16 mNK	TWF2
7.48009e-09	0.285048	0.132	0.094	0.000192066	CD16 mNK	YPEL3
7.68828e-09	0.252629	0.12	0.083	0.000197412	CD16 mNK	MYBL1
8.14577e-09	0.259094	0.217	0.17	0.000209159	CD16 mNK	COMMD7
8.68543e-09	0.268965	0.29	0.243	0.000223016	CD16 mNK	RAB7A
9.03833e-09	0.273093	0.182	0.138	0.000232077	CD16 mNK	EBP
9.61239e-09	0.259392	0.184	0.14	0.000246817	CD16 mNK	RASA2
9.81187e-09	0.268294	0.376	0.336	0.000251939	CD16 mNK	SERBP1
9.91713e-09	0.250618	0.145	0.105	0.000254642	CD16 mNK	ZFAND2B
1.02018e-08	0.255195	0.127	0.09	0.000261951	CD16 mNK	ISY1
1.24204e-08	0.266275	0.236	0.189	0.000318919	CD16 mNK	SSNA1
1.29153e-08	0.261917	0.244	0.197	0.000331625	CD16 mNK	UBE2L6
1.34017e-08	0.254482	0.39	0.349	0.000344116	CD16 mNK	JTB
1.81979e-08	0.262056	0.313	0.265	0.000467266	CD16 mNK	ATP6V1F
2.09411e-08	0.272893	0.203	0.16	0.000537704	CD16 mNK	BNIP2
2.16851e-08	0.255307	0.408	0.366	0.000556808	CD16 mNK	NEDD8
2.17129e-08	0.274312	0.125	0.088	0.000557523	CD16 mNK	JARID2
2.2214e-08	0.250179	0.16	0.119	0.00057039	CD16 mNK	RABIF
2.27714e-08	0.263782	0.12	0.084	0.000584701	CD16 mNK	CHTOP
2.33197e-08	0.277677	0.28	0.236	0.00059878	CD16 mNK	OSTC
2.34466e-08	0.265091	0.173	0.131	0.000602038	CD16 mNK	PSMB8-AS1
2.35881e-08	0.257737	0.229	0.185	0.000605672	CD16 mNK	POLR2E
2.48451e-08	0.261288	0.192	0.149	0.000637949	CD16 mNK	LSM2
2.51461e-08	0.252762	0.311	0.264	0.000645677	CD16 mNK	NDUFA6
2.51936e-08	0.255529	0.164	0.124	0.000646896	CD16 mNK	CYBC1
2.53932e-08	0.294236	0.225	0.181	0.000652022	CD16 mNK	ICAM2
2.80953e-08	0.275175	0.211	0.168	0.000721403	CD16 mNK	TMEM179B
2.8809e-08	0.256574	0.222	0.178	0.000739728	CD16 mNK	ANP32A
4.1063e-08	0.258061	0.189	0.148	0.00105438	CD16 mNK	FDFT1
5.08712e-08	0.258763	0.197	0.154	0.00130622	CD16 mNK	MTPN
5.57753e-08	0.264935	0.193	0.151	0.00143214	CD16 mNK	ACAA2
6.69877e-08	0.252641	0.291	0.247	0.00172004	CD16 mNK	MAT2B
8.1875e-08	0.259875	0.287	0.244	0.0021023	CD16 mNK	NDUFA2
1.46223e-07	0.277548	0.253	0.211	0.00375456	CD16 mNK	M6PR
1.88891e-07	0.261352	0.286	0.243	0.00485016	CD16 mNK	RAB5C
1.94474e-07	0.250844	0.222	0.181	0.00499351	CD16 mNK	RAB11B
2.4094e-07	0.270516	0.253	0.211	0.00618661	CD16 mNK	DNTTIP2
2.4577e-07	0.26574	0.32	0.279	0.00631063	CD16 mNK	ARGLU1
2.75293e-07	0.25133	0.249	0.208	0.00706869	CD16 mNK	WASF2
3.22384e-07	0.253788	0.213	0.173	0.00827787	CD16 mNK	FERMT3
3.25226e-07	0.259553	0.262	0.22	0.00835083	CD16 mNK	NXT1
3.45359e-07	0.265178	0.256	0.215	0.00886778	CD16 mNK	POLR3GL
3.59947e-07	0.262182	0.147	0.111	0.00924236	CD16 mNK	VPS4B
3.72058e-07	0.252281	0.159	0.123	0.00955334	CD16 mNK	SZRD1
3.97412e-07	0.253423	0.358	0.318	0.0102043	CD16 mNK	SKAP1
5.04696e-07	0.282115	0.228	0.189	0.0129591	CD16 mNK	PRPF4B
6.8411e-07	0.265401	0.227	0.189	0.0175659	CD16 mNK	ZNHIT1
1.01852e-06	0.269804	0.225	0.188	0.0261526	CD16 mNK	RASGRP2
1.22932e-06	0.266994	0.291	0.251	0.0315651	CD16 mNK	ARID5A
1.26669e-06	0.257211	0.19	0.154	0.0325248	CD16 mNK	PTPN2
2.2216e-06	0.254095	0.201	0.164	0.057044	CD16 mNK	MOB4
2.42525e-06	0.258445	0.271	0.234	0.0622732	CD16 mNK	TRAF3IP3
2.82863e-06	0.287944	0.221	0.185	0.0726308	CD16 mNK	H2AFJ
5.70684e-06	0.255409	0.19	0.155	0.146534	CD16 mNK	MAT2A
9.47196e-06	0.253971	0.274	0.241	0.243212	CD16 mNK	ADD3
1.94933e-05	0.255372	0.176	0.145	0.50053	CD16 mNK	HIGD1A
3.02388e-05	0.261557	0.229	0.198	0.776443	CD16 mNK	ZBTB1
0.000105132	0.250914	0.253	0.225	1	CD16 mNK	LAPTM4A
0	2.01916	0.391	0.01	0	CD4 Regulatory	CTLA4
0	2.00982	0.386	0.001	0	CD4 Regulatory	FOXP3
0	1.96463	0.207	0	0	CD4 Regulatory	CD177
0	1.4689	0.27	0.012	0	CD4 Regulatory	IL2RA
0	1.17923	0.196	0.002	0	CD4 Regulatory	CCR8
0	0.936352	0.163	0.003	0	CD4 Regulatory	LAYN
3.55158e-301	1.29512	0.27	0.014	9.1194e-297	CD4 Regulatory	TBC1D4
5.01761e-294	0.78432	0.105	0.002	1.28837e-289	CD4 Regulatory	LINC02195
1.2343e-261	0.625353	0.107	0.002	3.16932e-257	CD4 Regulatory	ENTPD1
5.05086e-238	1.37988	0.242	0.015	1.29691e-233	CD4 Regulatory	CXCR6
7.97419e-235	0.788953	0.135	0.004	2.04753e-230	CD4 Regulatory	LINC02694
1.95637e-221	0.695272	0.129	0.004	5.02338e-217	CD4 Regulatory	ZC2HC1A
3.64682e-185	2.34681	0.438	0.064	9.36393e-181	CD4 Regulatory	TNFRSF18
3.30876e-171	1.32255	0.251	0.022	8.49589e-167	CD4 Regulatory	LINC01943
5.44253e-170	0.705856	0.107	0.004	1.39748e-165	CD4 Regulatory	AC017002.3
1.07759e-162	0.962997	0.14	0.007	2.76694e-158	CD4 Regulatory	RTKN2
5.09476e-148	1.3905	0.207	0.017	1.30818e-143	CD4 Regulatory	HPGD
4.06942e-142	1.65712	0.485	0.094	1.0449e-137	CD4 Regulatory	DUSP4
1.96206e-138	2.644	0.43	0.078	5.03799e-134	CD4 Regulatory	TNFRSF4
3.55117e-113	1.73657	0.421	0.089	9.11834e-109	CD4 Regulatory	BATF
7.22262e-109	1.40177	0.336	0.059	1.85455e-104	CD4 Regulatory	DNPH1
2.66244e-98	0.778544	0.176	0.019	6.83636e-94	CD4 Regulatory	TTN
7.35898e-91	1.41271	0.983	0.866	1.88957e-86	CD4 Regulatory	IL32
9.87472e-87	1.30532	0.43	0.109	2.53553e-82	CD4 Regulatory	ICOS
1.99183e-81	0.96172	0.193	0.026	5.11443e-77	CD4 Regulatory	CCR6
8.24917e-81	1.44309	0.444	0.126	2.11814e-76	CD4 Regulatory	CD27
3.04744e-79	0.602412	0.121	0.011	7.82491e-75	CD4 Regulatory	CPNE2
7.95448e-79	1.48288	0.46	0.133	2.04247e-74	CD4 Regulatory	TIGIT
1.78099e-78	0.886057	0.146	0.016	4.57304e-74	CD4 Regulatory	GK
3.28172e-74	1.52175	0.725	0.316	8.42648e-70	CD4 Regulatory	LTB
1.33064e-71	0.771832	0.165	0.022	3.41668e-67	CD4 Regulatory	TNFRSF9
3.54667e-70	1.3783	0.507	0.173	9.10679e-66	CD4 Regulatory	CORO1B
6.97482e-69	0.681915	0.152	0.019	1.79093e-64	CD4 Regulatory	NCF4
1.88836e-59	0.737058	0.182	0.03	4.84875e-55	CD4 Regulatory	STAM
8.21039e-56	1.00288	0.978	0.912	2.10818e-51	CD4 Regulatory	S100A4
3.57364e-54	0.624211	0.127	0.017	9.17604e-50	CD4 Regulatory	SPATS2L
4.35863e-54	1.12776	0.46	0.165	1.11917e-49	CD4 Regulatory	LGALS3
3.94149e-53	1.21557	0.424	0.147	1.01206e-48	CD4 Regulatory	PHLDA1
7.36945e-53	1.14718	0.3	0.082	1.89225e-48	CD4 Regulatory	CD82
2.3601e-51	0.763159	0.124	0.017	6.06003e-47	CD4 Regulatory	CD70
6.58951e-50	0.937872	0.953	0.872	1.69199e-45	CD4 Regulatory	UBC
8.92156e-49	1.05858	0.242	0.06	2.29079e-44	CD4 Regulatory	SIRPG
1.27626e-47	1.02098	0.41	0.143	3.27706e-43	CD4 Regulatory	ARID5B
1.98206e-47	0.740793	0.132	0.021	5.08934e-43	CD4 Regulatory	PTP4A3
5.27995e-47	0.845901	0.226	0.053	1.35573e-42	CD4 Regulatory	CD4
2.04415e-46	1.1711	0.427	0.161	5.24876e-42	CD4 Regulatory	RGS1
2.37858e-46	0.607008	0.146	0.025	6.10749e-42	CD4 Regulatory	NINJ2
1.56534e-44	1.07205	0.438	0.176	4.01932e-40	CD4 Regulatory	PBXIP1
4.24312e-44	0.725484	0.204	0.046	1.0895e-39	CD4 Regulatory	SLAMF1
4.09516e-43	1.03635	0.598	0.294	1.05151e-38	CD4 Regulatory	LMNA
9.39438e-43	0.684823	0.132	0.022	2.41219e-38	CD4 Regulatory	DUSP16
2.0235e-42	1.14583	0.471	0.201	5.19575e-38	CD4 Regulatory	CARD16
3.20237e-42	0.858069	0.289	0.086	8.22272e-38	CD4 Regulatory	PTTG1
6.22044e-42	1.07654	0.336	0.114	1.59722e-37	CD4 Regulatory	AQP3
3.57481e-40	0.465818	0.105	0.015	9.17905e-36	CD4 Regulatory	TIAM1
4.83043e-40	0.809736	0.237	0.065	1.24031e-35	CD4 Regulatory	CD28
4.12347e-36	0.629106	0.163	0.036	1.05878e-31	CD4 Regulatory	LDLRAD4
5.44087e-36	0.694714	0.143	0.029	1.39705e-31	CD4 Regulatory	FRMD4B
4.14291e-35	1.00112	0.347	0.132	1.06378e-30	CD4 Regulatory	NAMPT
1.74862e-34	0.66163	0.14	0.029	4.48992e-30	CD4 Regulatory	IKZF2
3.82962e-34	0.791788	0.163	0.038	9.83331e-30	CD4 Regulatory	MIR155HG
3.01763e-33	0.783014	0.196	0.053	7.74836e-29	CD4 Regulatory	SNX9
3.53146e-33	1.24464	0.584	0.357	9.06773e-29	CD4 Regulatory	PKM
9.07907e-33	0.827675	0.959	0.916	2.33123e-28	CD4 Regulatory	GAPDH
9.49832e-33	1.00798	0.388	0.165	2.43888e-28	CD4 Regulatory	GBP5
6.10434e-32	0.727123	0.956	0.869	1.56741e-27	CD4 Regulatory	VIM
6.87967e-32	0.876465	0.642	0.374	1.76649e-27	CD4 Regulatory	COTL1
9.78094e-32	1.19619	0.259	0.088	2.51145e-27	CD4 Regulatory	ID3
1.5073e-31	0.695043	0.198	0.056	3.87029e-27	CD4 Regulatory	TYMP
7.10944e-30	0.984888	0.325	0.133	1.82549e-25	CD4 Regulatory	GLRX
1.05316e-29	0.932148	0.292	0.111	2.70421e-25	CD4 Regulatory	UGP2
1.3108e-29	0.828068	0.587	0.342	3.36575e-25	CD4 Regulatory	SPOCK2
1.76585e-29	0.726013	0.229	0.073	4.53418e-25	CD4 Regulatory	TOX
4.10446e-29	0.880769	0.306	0.118	1.0539e-24	CD4 Regulatory	PMAIP1
1.13849e-28	0.916267	0.391	0.178	2.9233e-24	CD4 Regulatory	TRAC
2.89449e-28	0.918916	0.512	0.281	7.43218e-24	CD4 Regulatory	PLP2
6.3836e-28	0.894532	0.375	0.168	1.63912e-23	CD4 Regulatory	GATA3
2.11475e-27	0.47138	0.105	0.021	5.43004e-23	CD4 Regulatory	IL6R
2.30457e-26	0.885722	0.592	0.365	5.91745e-22	CD4 Regulatory	PRDX1
1.07944e-25	0.878676	0.289	0.117	2.77168e-21	CD4 Regulatory	SMS
1.7309e-25	0.729741	0.309	0.127	4.44443e-21	CD4 Regulatory	GBP2
2.64093e-25	0.54366	0.152	0.041	6.78112e-21	CD4 Regulatory	AHR
6.196e-25	0.707161	0.32	0.136	1.59095e-20	CD4 Regulatory	RHBDD2
6.92334e-25	0.701581	0.264	0.102	1.77771e-20	CD4 Regulatory	NIBAN1
1.08168e-24	0.631879	0.149	0.041	2.77743e-20	CD4 Regulatory	JAML
4.27177e-24	0.702513	0.207	0.071	1.09686e-19	CD4 Regulatory	FAS
4.98274e-24	0.694835	0.204	0.069	1.27942e-19	CD4 Regulatory	PHTF2
7.30639e-24	0.426254	0.113	0.026	1.87606e-19	CD4 Regulatory	NCK2
7.32746e-24	0.650989	0.218	0.076	1.88147e-19	CD4 Regulatory	HNRNPLL
3.3007e-23	0.715845	0.923	0.87	8.4752e-19	CD4 Regulatory	S100A6
3.22672e-22	0.690752	0.127	0.034	8.28526e-18	CD4 Regulatory	PHLDA2
3.23857e-22	0.47341	0.928	0.883	8.31568e-18	CD4 Regulatory	ARHGDIB
6.79569e-22	0.918999	0.424	0.23	1.74493e-17	CD4 Regulatory	BIRC3
2.1689e-21	0.711582	0.284	0.12	5.56907e-17	CD4 Regulatory	MIR4435-2HG
4.32583e-21	0.702258	0.295	0.131	1.11074e-16	CD4 Regulatory	PIM2
1.57547e-20	0.624924	0.124	0.034	4.04533e-16	CD4 Regulatory	LTA
1.66961e-20	0.535985	0.146	0.044	4.28705e-16	CD4 Regulatory	SUSD3
2.14459e-20	0.543721	0.248	0.099	5.50666e-16	CD4 Regulatory	SIT1
2.58855e-20	0.70519	0.92	0.846	6.64661e-16	CD4 Regulatory	JUNB
3.39289e-20	0.495686	0.895	0.807	8.71192e-16	CD4 Regulatory	S100A10
1.16571e-19	0.694027	0.292	0.132	2.99319e-15	CD4 Regulatory	HLA-DQB1
6.74266e-19	0.581077	0.168	0.058	1.73131e-14	CD4 Regulatory	TNFRSF25
8.26877e-19	0.728526	0.372	0.193	2.12317e-14	CD4 Regulatory	CYTOR
1.01999e-18	0.677947	0.284	0.13	2.61902e-14	CD4 Regulatory	BTG3
2.40517e-18	0.672533	0.242	0.103	6.17575e-14	CD4 Regulatory	RBPJ
2.51934e-18	0.440334	0.127	0.038	6.46892e-14	CD4 Regulatory	LINC00649
2.79837e-18	0.614388	0.229	0.095	7.18537e-14	CD4 Regulatory	CMTM7
4.04254e-18	0.482388	0.121	0.036	1.038e-13	CD4 Regulatory	TMEM154
5.65764e-18	0.385392	0.986	0.98	1.45271e-13	CD4 Regulatory	HLA-A
7.37047e-18	0.60933	0.113	0.032	1.89252e-13	CD4 Regulatory	CDKN2A
8.44579e-18	0.561445	0.664	0.455	2.16863e-13	CD4 Regulatory	RGCC
1.09562e-17	0.715291	0.504	0.317	2.81323e-13	CD4 Regulatory	SAMSN1
1.97784e-17	0.705245	0.573	0.375	5.07849e-13	CD4 Regulatory	HLA-DRB1
2.02847e-17	0.488672	0.135	0.043	5.20851e-13	CD4 Regulatory	GALM
3.65616e-17	0.684731	0.179	0.068	9.38793e-13	CD4 Regulatory	RAB11FIP1
3.83207e-17	0.615672	0.625	0.428	9.83962e-13	CD4 Regulatory	CD44
3.85504e-17	0.804007	0.565	0.397	9.89859e-13	CD4 Regulatory	CTSC
5.70419e-17	0.492717	0.948	0.906	1.46466e-12	CD4 Regulatory	ACTG1
5.82792e-17	0.80276	0.579	0.417	1.49643e-12	CD4 Regulatory	ENO1
6.32989e-17	0.594997	0.873	0.786	1.62533e-12	CD4 Regulatory	CD74
7.69264e-17	0.477489	0.135	0.044	1.97524e-12	CD4 Regulatory	BACH1
9.13398e-17	0.766064	0.711	0.565	2.34533e-12	CD4 Regulatory	LGALS1
1.86436e-16	0.655773	0.234	0.104	4.78712e-12	CD4 Regulatory	P2RY10
2.55986e-16	0.685509	0.51	0.323	6.57295e-12	CD4 Regulatory	TXN
3.73597e-16	0.411061	0.107	0.031	9.59285e-12	CD4 Regulatory	SGMS1
6.48151e-16	0.62635	0.51	0.327	1.66426e-11	CD4 Regulatory	RHOH
1.59177e-15	0.573442	0.179	0.071	4.0872e-11	CD4 Regulatory	DUSP10
1.66102e-15	0.511134	0.127	0.042	4.26501e-11	CD4 Regulatory	POU2F2
2.51345e-15	0.531602	0.207	0.088	6.45378e-11	CD4 Regulatory	MAN1A2
3.23951e-15	0.7537	0.444	0.28	8.3181e-11	CD4 Regulatory	RPS27L
3.52055e-15	0.570633	0.198	0.084	9.03971e-11	CD4 Regulatory	RCAN3
6.95025e-15	0.49442	0.171	0.068	1.78462e-10	CD4 Regulatory	SHMT2
8.3794e-15	0.597282	0.322	0.173	2.15158e-10	CD4 Regulatory	C4orf48
8.99274e-15	0.609016	0.647	0.505	2.30907e-10	CD4 Regulatory	SOD1
1.02528e-14	0.48463	0.154	0.058	2.63261e-10	CD4 Regulatory	PBX4
1.37268e-14	0.511819	0.669	0.511	3.52462e-10	CD4 Regulatory	NDUFA13
1.64203e-14	0.621682	0.485	0.322	4.21624e-10	CD4 Regulatory	CALM3
1.69302e-14	0.410616	0.788	0.57	4.34718e-10	CD4 Regulatory	CD3D
2.44161e-14	0.694915	0.295	0.154	6.26933e-10	CD4 Regulatory	GLUD1
2.58965e-14	0.615099	0.215	0.097	6.64946e-10	CD4 Regulatory	GADD45A
2.83951e-14	0.563394	0.198	0.086	7.291e-10	CD4 Regulatory	ANKRD10
3.09558e-14	0.570059	0.488	0.317	7.94852e-10	CD4 Regulatory	RHOG
3.27289e-14	0.493346	0.752	0.641	8.40379e-10	CD4 Regulatory	ARPC1B
3.38247e-14	0.762179	0.537	0.391	8.68516e-10	CD4 Regulatory	SAT1
4.19792e-14	0.557975	0.187	0.079	1.0779e-09	CD4 Regulatory	PRDM1
4.56965e-14	0.582788	0.292	0.153	1.17335e-09	CD4 Regulatory	ATP2B1
4.72079e-14	0.440706	0.124	0.043	1.21216e-09	CD4 Regulatory	PHACTR2
7.87224e-14	0.408828	0.138	0.051	2.02135e-09	CD4 Regulatory	ACP5
8.35928e-14	0.419129	0.926	0.855	2.14641e-09	CD4 Regulatory	CD52
1.48457e-13	0.358764	0.102	0.032	3.81193e-09	CD4 Regulatory	TRAF3
2.38749e-13	0.44802	0.725	0.614	6.13036e-09	CD4 Regulatory	YWHAB
2.5039e-13	0.542835	0.24	0.117	6.42925e-09	CD4 Regulatory	CTSA
3.13947e-13	0.644906	0.667	0.517	8.06123e-09	CD4 Regulatory	KLF6
3.24997e-13	0.613805	0.595	0.451	8.34495e-09	CD4 Regulatory	STK17B
3.57233e-13	0.499228	0.215	0.1	9.17267e-09	CD4 Regulatory	NUDT5
3.66077e-13	0.640845	0.174	0.074	9.39977e-09	CD4 Regulatory	HTATIP2
5.09776e-13	0.443718	0.829	0.736	1.30895e-08	CD4 Regulatory	ATP5MC2
5.70403e-13	0.31168	1	0.997	1.46462e-08	CD4 Regulatory	ACTB
7.54881e-13	0.527109	0.446	0.287	1.93831e-08	CD4 Regulatory	NAP1L1
1.15692e-12	0.614489	0.264	0.141	2.97061e-08	CD4 Regulatory	CAMK4
1.57988e-12	0.484921	0.628	0.476	4.05665e-08	CD4 Regulatory	EZR
1.73419e-12	0.431519	0.146	0.058	4.45287e-08	CD4 Regulatory	UXS1
1.91866e-12	0.371706	0.848	0.753	4.92654e-08	CD4 Regulatory	CORO1A
3.78409e-12	0.452998	0.895	0.83	9.71641e-08	CD4 Regulatory	CRIP1
7.69796e-12	0.282239	0.95	0.926	1.97661e-07	CD4 Regulatory	RACK1
9.39153e-12	0.596611	0.364	0.23	2.41146e-07	CD4 Regulatory	NDUFV2
1.04649e-11	0.456316	0.168	0.074	2.68707e-07	CD4 Regulatory	LINC01578
1.82713e-11	0.717438	0.273	0.155	4.69153e-07	CD4 Regulatory	PIM3
2.03167e-11	0.59226	0.317	0.183	5.21672e-07	CD4 Regulatory	PSIP1
2.95883e-11	0.420585	0.118	0.046	7.59739e-07	CD4 Regulatory	YEATS4
3.88397e-11	0.542287	0.43	0.286	9.97286e-07	CD4 Regulatory	RAP1A
4.95826e-11	0.503079	0.328	0.195	1.27313e-06	CD4 Regulatory	ELOVL5
8.16952e-11	0.436414	0.182	0.086	2.09769e-06	CD4 Regulatory	LIMS1
1.0661e-10	0.423779	0.105	0.038	2.73743e-06	CD4 Regulatory	SESN3
1.08452e-10	0.537612	0.446	0.314	2.78472e-06	CD4 Regulatory	FKBP1A
1.08878e-10	0.354059	0.766	0.641	2.79565e-06	CD4 Regulatory	SUMO2
1.10062e-10	0.35153	0.912	0.9	2.82606e-06	CD4 Regulatory	MYL6
1.16479e-10	0.592534	0.256	0.141	2.99083e-06	CD4 Regulatory	HLA-DQA1
1.2773e-10	0.339656	0.116	0.044	3.27971e-06	CD4 Regulatory	TRAF1
1.42563e-10	0.535378	0.207	0.104	3.6606e-06	CD4 Regulatory	TANK
2.19633e-10	0.415506	0.129	0.054	5.63952e-06	CD4 Regulatory	PAFAH1B3
2.97859e-10	0.496899	0.278	0.162	7.64814e-06	CD4 Regulatory	ANXA7
3.0915e-10	0.613385	0.281	0.162	7.93806e-06	CD4 Regulatory	AKIRIN2
3.09897e-10	0.417513	0.193	0.095	7.95722e-06	CD4 Regulatory	TMEM14C
3.10354e-10	0.55397	0.317	0.195	7.96895e-06	CD4 Regulatory	PPM1G
4.14667e-10	0.361295	0.846	0.751	1.06474e-05	CD4 Regulatory	FXYD5
4.55201e-10	0.383464	0.179	0.085	1.16882e-05	CD4 Regulatory	LAIR2
4.55259e-10	0.533254	0.135	0.059	1.16897e-05	CD4 Regulatory	MIIP
5.76132e-10	0.541103	0.54	0.415	1.47933e-05	CD4 Regulatory	PARK7
7.99512e-10	0.524976	0.325	0.202	2.05291e-05	CD4 Regulatory	CDKN1B
8.74587e-10	0.463001	0.242	0.135	2.24568e-05	CD4 Regulatory	TNIP1
8.91267e-10	0.403572	0.143	0.064	2.28851e-05	CD4 Regulatory	MAPKAPK3
1.15247e-09	0.423593	0.763	0.647	2.95921e-05	CD4 Regulatory	CLIC1
1.26154e-09	0.506746	0.317	0.193	3.23925e-05	CD4 Regulatory	SAMHD1
1.32705e-09	0.401888	0.157	0.073	3.40746e-05	CD4 Regulatory	STN1
1.37904e-09	0.523702	0.419	0.287	3.54097e-05	CD4 Regulatory	TNFRSF1B
1.49306e-09	0.309124	0.113	0.045	3.83372e-05	CD4 Regulatory	LIMA1
1.71936e-09	0.404794	0.176	0.087	4.41481e-05	CD4 Regulatory	CCM2
2.35585e-09	0.738181	0.32	0.208	6.0491e-05	CD4 Regulatory	TIMP1
2.7543e-09	0.330674	0.165	0.079	7.07221e-05	CD4 Regulatory	LRRFIP2
4.62834e-09	0.363454	0.171	0.084	0.000118842	CD4 Regulatory	SEC14L1
6.65783e-09	0.438726	0.523	0.4	0.000170953	CD4 Regulatory	ATP5IF1
7.24718e-09	0.442071	0.488	0.353	0.000186086	CD4 Regulatory	LAT
1.49729e-08	0.405545	0.504	0.37	0.000384459	CD4 Regulatory	TSPO
1.54505e-08	0.421813	0.3	0.184	0.000396723	CD4 Regulatory	TALDO1
1.6516e-08	0.440755	0.342	0.225	0.00042408	CD4 Regulatory	EIF3D
2.04788e-08	0.368177	0.176	0.09	0.000525835	CD4 Regulatory	LINC-PINT
2.20197e-08	0.450507	0.512	0.398	0.0005654	CD4 Regulatory	CUTA
2.39169e-08	0.475377	0.344	0.227	0.000614114	CD4 Regulatory	OCIAD2
2.47065e-08	0.470759	0.168	0.087	0.000634389	CD4 Regulatory	THEM4
2.49105e-08	0.642157	0.303	0.191	0.000639628	CD4 Regulatory	HSPA1A
3.21019e-08	0.56005	0.223	0.13	0.00082428	CD4 Regulatory	ZNF292
3.65067e-08	0.464038	0.369	0.251	0.000937383	CD4 Regulatory	PAK2
3.88992e-08	0.376466	0.741	0.647	0.000998815	CD4 Regulatory	TSC22D3
3.94013e-08	0.384608	0.653	0.531	0.00101171	CD4 Regulatory	S100A11
4.88024e-08	0.354274	0.229	0.131	0.0012531	CD4 Regulatory	DCTN2
4.88887e-08	0.349946	0.793	0.744	0.00125532	CD4 Regulatory	COX7C
4.99465e-08	0.598783	0.529	0.432	0.00128248	CD4 Regulatory	UCP2
5.35483e-08	0.298061	0.116	0.052	0.00137496	CD4 Regulatory	JAK3
5.46468e-08	0.362037	0.118	0.054	0.00140317	CD4 Regulatory	PMVK
6.12366e-08	0.281775	0.171	0.088	0.00157237	CD4 Regulatory	ADSL
6.8967e-08	0.388493	0.242	0.144	0.00177087	CD4 Regulatory	CHMP2A
6.99318e-08	0.399615	0.201	0.112	0.00179564	CD4 Regulatory	ETFB
7.02597e-08	0.354682	0.207	0.116	0.00180406	CD4 Regulatory	TRAPPC2L
7.77495e-08	0.462677	0.468	0.358	0.00199637	CD4 Regulatory	ANP32B
9.39162e-08	0.415346	0.135	0.066	0.00241149	CD4 Regulatory	GOLGA8B
9.78743e-08	0.525432	0.229	0.139	0.00251312	CD4 Regulatory	TTC39C
9.82838e-08	0.272189	0.174	0.09	0.00252363	CD4 Regulatory	MT1E
1.15568e-07	0.372603	0.201	0.112	0.00296743	CD4 Regulatory	CD58
1.16865e-07	0.429849	0.388	0.273	0.00300075	CD4 Regulatory	MRPS21
1.21655e-07	0.395644	0.253	0.152	0.00312374	CD4 Regulatory	GPR183
1.24102e-07	0.310448	0.118	0.055	0.00318656	CD4 Regulatory	CHCHD1
1.66882e-07	0.41335	0.14	0.071	0.00428504	CD4 Regulatory	NFKB2
1.90433e-07	0.412084	0.127	0.062	0.00488975	CD4 Regulatory	FAM110A
1.93143e-07	0.449172	0.22	0.128	0.00495934	CD4 Regulatory	HSPA1B
2.20244e-07	0.514143	0.683	0.606	0.0056552	CD4 Regulatory	DUSP1
2.57863e-07	0.376949	0.595	0.472	0.00662115	CD4 Regulatory	GSTK1
2.63125e-07	0.378894	0.256	0.157	0.00675627	CD4 Regulatory	CD5
2.96057e-07	0.3401	0.763	0.705	0.00760187	CD4 Regulatory	IL2RG
2.96992e-07	0.387255	0.256	0.156	0.00762586	CD4 Regulatory	NDUFC1
2.982e-07	0.291407	0.193	0.107	0.00765688	CD4 Regulatory	CTSB
3.5581e-07	0.413609	0.138	0.07	0.00913614	CD4 Regulatory	KDSR
3.75889e-07	0.371457	0.152	0.08	0.0096517	CD4 Regulatory	CNST
4.26083e-07	0.450568	0.256	0.162	0.0109405	CD4 Regulatory	PHPT1
5.42525e-07	0.402536	0.149	0.079	0.0139304	CD4 Regulatory	ADK
6.28155e-07	0.351325	0.209	0.124	0.0161291	CD4 Regulatory	R3HDM4
6.6385e-07	0.327427	0.138	0.069	0.0170457	CD4 Regulatory	ASXL1
6.91414e-07	0.370518	0.603	0.497	0.0177534	CD4 Regulatory	LDHB
7.37453e-07	0.258812	0.909	0.897	0.0189356	CD4 Regulatory	ATP5F1E
8.49361e-07	0.382856	0.59	0.506	0.021809	CD4 Regulatory	ALDOA
8.64909e-07	0.475906	0.237	0.149	0.0222083	CD4 Regulatory	IGFLR1
9.8021e-07	0.346739	0.107	0.051	0.0251689	CD4 Regulatory	ANKH
1.08378e-06	0.428061	0.336	0.237	0.0278283	CD4 Regulatory	STAT3
1.11836e-06	0.336124	0.562	0.462	0.028716	CD4 Regulatory	ATP5F1D
1.12313e-06	0.36548	0.22	0.134	0.0288386	CD4 Regulatory	TNIK
1.27655e-06	0.346137	0.284	0.184	0.032778	CD4 Regulatory	AIP
1.29835e-06	0.433153	0.567	0.476	0.0333376	CD4 Regulatory	FYB1
1.33862e-06	0.352142	0.289	0.187	0.0343717	CD4 Regulatory	LPXN
1.4187e-06	0.273663	0.124	0.062	0.0364279	CD4 Regulatory	TOM1
1.42712e-06	0.291626	0.171	0.095	0.0366442	CD4 Regulatory	YWHAH
1.47092e-06	0.348561	0.168	0.094	0.0377689	CD4 Regulatory	GRINA
1.47275e-06	0.386843	0.444	0.334	0.0378159	CD4 Regulatory	NDFIP1
1.69892e-06	0.428719	0.526	0.419	0.0436231	CD4 Regulatory	CD2
1.82561e-06	0.313902	0.548	0.439	0.0468762	CD4 Regulatory	HCLS1
1.84727e-06	0.316365	0.796	0.72	0.0474323	CD4 Regulatory	TAGLN2
2.02435e-06	0.329766	0.763	0.695	0.0519792	CD4 Regulatory	UQCRB
2.14144e-06	0.286599	0.16	0.088	0.0549856	CD4 Regulatory	CFDP1
2.15773e-06	0.459608	0.355	0.26	0.0554041	CD4 Regulatory	NR3C1
2.40745e-06	0.333178	0.515	0.401	0.0618162	CD4 Regulatory	UQCR10
2.55675e-06	0.455507	0.482	0.385	0.0656498	CD4 Regulatory	ISG20
2.77319e-06	0.334872	0.185	0.109	0.0712073	CD4 Regulatory	IFNAR2
3.15971e-06	0.333728	0.207	0.126	0.081132	CD4 Regulatory	RPA3
3.26573e-06	0.41569	0.22	0.139	0.0838541	CD4 Regulatory	ITK
3.26777e-06	0.392081	0.397	0.289	0.0839064	CD4 Regulatory	NDUFB4
3.59918e-06	0.386493	0.171	0.099	0.0924162	CD4 Regulatory	CCDC167
3.63959e-06	0.32856	0.24	0.152	0.0934538	CD4 Regulatory	MRPL51
3.75799e-06	0.333073	0.218	0.136	0.0964938	CD4 Regulatory	IGBP1
4.02947e-06	0.364573	0.353	0.253	0.103465	CD4 Regulatory	TSTD1
4.39444e-06	0.318287	0.118	0.061	0.112836	CD4 Regulatory	DDHD1
4.77368e-06	0.320117	0.551	0.446	0.122574	CD4 Regulatory	PRR13
5.85828e-06	0.442545	0.273	0.185	0.150423	CD4 Regulatory	PRNP
5.9168e-06	0.316011	0.16	0.09	0.151926	CD4 Regulatory	LRBA
5.98764e-06	0.345096	0.441	0.332	0.153745	CD4 Regulatory	PEBP1
6.97119e-06	0.286466	0.168	0.097	0.178999	CD4 Regulatory	HLA-DMA
7.1018e-06	0.416335	0.298	0.206	0.182353	CD4 Regulatory	SEC11C
7.47728e-06	0.285821	0.113	0.058	0.191994	CD4 Regulatory	DALRD3
7.70231e-06	0.313594	0.102	0.05	0.197772	CD4 Regulatory	UBXN11
8e-06	0.381701	0.339	0.243	0.205416	CD4 Regulatory	RGS10
8.29115e-06	0.354501	0.3	0.208	0.212892	CD4 Regulatory	CLDND1
9.25181e-06	0.320837	0.14	0.079	0.237559	CD4 Regulatory	CAPG
1.08609e-05	0.285227	0.788	0.728	0.278876	CD4 Regulatory	EMP3
1.15651e-05	0.358095	0.576	0.481	0.296957	CD4 Regulatory	COX5B
1.185e-05	0.281297	0.284	0.191	0.304273	CD4 Regulatory	SSNA1
1.20433e-05	0.250198	0.185	0.11	0.309236	CD4 Regulatory	HLA-DRB5
1.22001e-05	0.266677	0.76	0.722	0.313261	CD4 Regulatory	RAC2
1.25633e-05	0.357852	0.331	0.239	0.322587	CD4 Regulatory	RNASET2
1.28526e-05	0.328643	0.51	0.407	0.330015	CD4 Regulatory	UBE2D2
1.33836e-05	0.357593	0.113	0.06	0.34365	CD4 Regulatory	CFAP20
1.3795e-05	0.462697	0.41	0.319	0.354215	CD4 Regulatory	SKAP1
1.3882e-05	0.382667	0.347	0.256	0.356449	CD4 Regulatory	RBX1
1.52445e-05	0.288348	0.438	0.334	0.391433	CD4 Regulatory	VAMP8
1.56974e-05	0.3605	0.226	0.147	0.403063	CD4 Regulatory	RILPL2
1.62476e-05	0.27922	0.174	0.104	0.41719	CD4 Regulatory	PAG1
1.64143e-05	0.374936	0.253	0.171	0.421469	CD4 Regulatory	TSPYL2
1.67341e-05	0.29676	0.118	0.063	0.429682	CD4 Regulatory	PFKP
1.72375e-05	0.367133	0.237	0.155	0.442608	CD4 Regulatory	SPTAN1
1.74352e-05	0.457802	0.298	0.216	0.447684	CD4 Regulatory	IL10RA
1.76508e-05	0.318838	0.248	0.165	0.45322	CD4 Regulatory	TKT
1.87417e-05	0.315093	0.267	0.181	0.48123	CD4 Regulatory	NAA10
1.97461e-05	0.270204	0.135	0.075	0.507021	CD4 Regulatory	COMMD3
2.21254e-05	0.304959	0.471	0.369	0.568115	CD4 Regulatory	UBXN1
2.26314e-05	0.263435	0.105	0.054	0.581106	CD4 Regulatory	TMEM205
2.27118e-05	0.28098	0.143	0.081	0.58317	CD4 Regulatory	COMMD4
2.55911e-05	0.309379	0.499	0.403	0.657103	CD4 Regulatory	ATP5MC3
2.68385e-05	0.302086	0.388	0.29	0.689131	CD4 Regulatory	MICOS10
2.80933e-05	0.294678	0.105	0.055	0.721352	CD4 Regulatory	ARL1
2.84469e-05	0.288967	0.14	0.081	0.73043	CD4 Regulatory	DGKA
2.85263e-05	0.289766	0.207	0.132	0.732469	CD4 Regulatory	CNPPD1
2.99598e-05	0.37186	0.273	0.19	0.769277	CD4 Regulatory	PPA1
3.06069e-05	0.259289	0.154	0.09	0.785893	CD4 Regulatory	WASHC3
3.16868e-05	0.293857	0.24	0.159	0.813622	CD4 Regulatory	UQCRC1
3.28923e-05	0.342328	0.397	0.308	0.844576	CD4 Regulatory	SEPTIN6
3.30706e-05	0.309474	0.278	0.193	0.849155	CD4 Regulatory	PGLS
3.33498e-05	0.332753	0.253	0.173	0.856324	CD4 Regulatory	NOL7
3.3501e-05	0.26538	0.152	0.089	0.860206	CD4 Regulatory	CD59
3.35214e-05	0.340064	0.551	0.461	0.860728	CD4 Regulatory	COX8A
3.39325e-05	0.29079	0.298	0.209	0.871286	CD4 Regulatory	ZNF706
3.39339e-05	0.418468	0.366	0.283	0.871321	CD4 Regulatory	PRDX2
3.42383e-05	0.302781	0.402	0.309	0.879136	CD4 Regulatory	PSMB3
3.7198e-05	0.301065	0.116	0.063	0.955132	CD4 Regulatory	PSMB5
3.99859e-05	0.368275	0.267	0.186	1	CD4 Regulatory	TRAPPC5
4.07299e-05	0.265605	0.129	0.073	1	CD4 Regulatory	ASF1A
4.69677e-05	0.331417	0.278	0.195	1	CD4 Regulatory	TMEM14B
5.62672e-05	0.30438	0.231	0.153	1	CD4 Regulatory	PSMA4
5.87782e-05	0.31484	0.452	0.373	1	CD4 Regulatory	CSNK2B
6.00334e-05	0.321256	0.421	0.323	1	CD4 Regulatory	H2AFV
6.06219e-05	0.274883	0.154	0.093	1	CD4 Regulatory	SLC25A38
6.23596e-05	0.288081	0.176	0.11	1	CD4 Regulatory	PRDX3
6.51512e-05	0.311944	0.391	0.304	1	CD4 Regulatory	ERH
6.70397e-05	0.287296	0.113	0.062	1	CD4 Regulatory	MRPL32
7.31845e-05	0.400805	0.438	0.352	1	CD4 Regulatory	PGAM1
7.50479e-05	0.359928	0.358	0.272	1	CD4 Regulatory	C17orf49
7.97382e-05	0.304154	0.377	0.288	1	CD4 Regulatory	CKLF
8.46711e-05	0.329076	0.251	0.173	1	CD4 Regulatory	COMMD7
8.55642e-05	0.32983	0.377	0.289	1	CD4 Regulatory	CIAO2B
9.67523e-05	0.289361	0.171	0.107	1	CD4 Regulatory	NINJ1
0.000100188	0.2537	0.171	0.107	1	CD4 Regulatory	THYN1
0.000102233	0.277019	0.105	0.057	1	CD4 Regulatory	GRAMD1A
0.000104946	0.256017	0.218	0.145	1	CD4 Regulatory	NDUFA7
0.000105423	0.263225	0.14	0.084	1	CD4 Regulatory	PFKL
0.000108064	0.381742	0.361	0.279	1	CD4 Regulatory	JUND
0.000123048	0.299291	0.405	0.319	1	CD4 Regulatory	ITGB1
0.000131799	0.31223	0.143	0.087	1	CD4 Regulatory	NEDD9
0.000135403	0.291364	0.256	0.18	1	CD4 Regulatory	ANP32A
0.000139962	0.34885	0.452	0.363	1	CD4 Regulatory	DAD1
0.000144717	0.311683	0.223	0.154	1	CD4 Regulatory	SNRPE
0.000149583	0.281139	0.163	0.101	1	CD4 Regulatory	HPRT1
0.000151656	0.33516	0.298	0.218	1	CD4 Regulatory	SDF4
0.000154646	0.411223	0.168	0.109	1	CD4 Regulatory	BCL2
0.000157327	0.415467	0.267	0.197	1	CD4 Regulatory	FOXP1
0.000164266	0.269661	0.997	0.998	1	CD4 Regulatory	MALAT1
0.00016445	0.35519	0.336	0.254	1	CD4 Regulatory	EML4
0.000168828	0.284748	0.344	0.257	1	CD4 Regulatory	DPP7
0.000189397	0.278009	0.653	0.597	1	CD4 Regulatory	COX6A1
0.000191948	0.28686	0.375	0.292	1	CD4 Regulatory	SUMO1
0.000195182	0.300844	0.204	0.138	1	CD4 Regulatory	FAM162A
0.000199669	0.302615	0.138	0.084	1	CD4 Regulatory	TPP1
0.000203913	0.251906	0.16	0.101	1	CD4 Regulatory	STX10
0.000204081	0.28702	0.275	0.198	1	CD4 Regulatory	RAD21
0.000211186	0.261096	0.386	0.298	1	CD4 Regulatory	SEM1
0.000220114	0.294168	0.267	0.193	1	CD4 Regulatory	KIF5B
0.000221297	0.351099	0.529	0.457	1	CD4 Regulatory	HIGD2A
0.000226175	0.314164	0.309	0.229	1	CD4 Regulatory	COX17
0.000237359	0.298242	0.449	0.367	1	CD4 Regulatory	NDUFB8
0.000249099	0.308778	0.358	0.274	1	CD4 Regulatory	ZYX
0.00025119	0.339545	0.185	0.122	1	CD4 Regulatory	CASP1
0.000252519	0.271752	0.234	0.164	1	CD4 Regulatory	PIK3IP1
0.00025516	0.300199	0.193	0.129	1	CD4 Regulatory	CLPP
0.000257335	0.321277	0.433	0.353	1	CD4 Regulatory	SEPTIN1
0.000265487	0.274351	0.116	0.068	1	CD4 Regulatory	ACD
0.000268773	0.326752	0.292	0.217	1	CD4 Regulatory	NSD3
0.000281866	0.314566	0.215	0.149	1	CD4 Regulatory	COX20
0.000284688	0.310702	0.251	0.181	1	CD4 Regulatory	MDH1
0.000332557	0.33267	0.499	0.422	1	CD4 Regulatory	SPCS1
0.000354271	0.287585	0.187	0.126	1	CD4 Regulatory	VOPP1
0.000357518	0.334484	0.253	0.183	1	CD4 Regulatory	ICAM2
0.000392132	0.272656	0.65	0.578	1	CD4 Regulatory	DNAJB1
0.000395922	0.299416	0.306	0.228	1	CD4 Regulatory	NDUFB1
0.000397513	0.272542	0.234	0.165	1	CD4 Regulatory	RNF181
0.000398254	0.278468	0.496	0.409	1	CD4 Regulatory	ICAM3
0.000406795	0.278326	0.446	0.367	1	CD4 Regulatory	TRAPPC1
0.000412949	0.299584	0.127	0.077	1	CD4 Regulatory	IL6ST
0.000425801	0.283935	0.19	0.129	1	CD4 Regulatory	SYPL1
0.000454031	0.303457	0.262	0.193	1	CD4 Regulatory	C1orf43
0.000476275	0.272782	0.16	0.104	1	CD4 Regulatory	HINT2
0.000485996	0.265285	0.132	0.082	1	CD4 Regulatory	ECHS1
0.00048626	0.256857	0.41	0.331	1	CD4 Regulatory	GNB2
0.000500478	0.265643	0.113	0.067	1	CD4 Regulatory	MAF
0.000503277	0.324262	0.245	0.179	1	CD4 Regulatory	RANBP1
0.000513193	0.29079	0.226	0.16	1	CD4 Regulatory	TBCC
0.000524458	0.269232	0.554	0.47	1	CD4 Regulatory	LCK
0.000531953	0.283066	0.154	0.101	1	CD4 Regulatory	RFTN1
0.000534879	0.304848	0.405	0.336	1	CD4 Regulatory	COX5A
0.000539747	0.257812	0.311	0.232	1	CD4 Regulatory	SNRPB2
0.000547247	0.259929	0.256	0.185	1	CD4 Regulatory	NDUFB6
0.000580675	0.289508	0.223	0.161	1	CD4 Regulatory	OXA1L
0.000600801	0.273924	0.339	0.262	1	CD4 Regulatory	ATP5F1C
0.000607659	0.289365	0.27	0.199	1	CD4 Regulatory	CSK
0.00060769	0.287017	0.336	0.264	1	CD4 Regulatory	COX7A2L
0.00062138	0.32307	0.573	0.514	1	CD4 Regulatory	TRBC2
0.000629032	0.264546	0.289	0.212	1	CD4 Regulatory	ISG15
0.000642559	0.288963	0.49	0.416	1	CD4 Regulatory	TMEM258
0.000649292	0.28486	0.14	0.089	1	CD4 Regulatory	SMAP2
0.000673447	0.309507	0.366	0.29	1	CD4 Regulatory	ISCU
0.000692294	0.31765	0.171	0.116	1	CD4 Regulatory	WNK1
0.000694632	0.2798	0.116	0.07	1	CD4 Regulatory	BCL2L1
0.000747629	0.303103	0.163	0.109	1	CD4 Regulatory	REXO2
0.000768243	0.268616	0.35	0.277	1	CD4 Regulatory	PSMA2
0.000768658	0.27295	0.421	0.343	1	CD4 Regulatory	ANXA2
0.000768671	0.270554	0.534	0.462	1	CD4 Regulatory	ARL6IP5
0.000791012	0.264112	0.157	0.104	1	CD4 Regulatory	MAD1L1
0.000805987	0.307764	0.124	0.077	1	CD4 Regulatory	ZMYM2
0.000813865	0.283276	0.353	0.282	1	CD4 Regulatory	TUFM
0.000856753	0.270301	0.336	0.264	1	CD4 Regulatory	CHURC1
0.000917295	0.303846	0.209	0.146	1	CD4 Regulatory	IFI6
0.0009335	0.264355	0.284	0.214	1	CD4 Regulatory	EIF3I
0.000938671	0.322672	0.468	0.386	1	CD4 Regulatory	AHNAK
0.000973606	0.275502	0.488	0.421	1	CD4 Regulatory	PTGES3
0.00107172	0.256818	0.14	0.091	1	CD4 Regulatory	TLK1
0.00110359	0.251793	0.11	0.067	1	CD4 Regulatory	MRPL13
0.00134214	0.288634	0.331	0.263	1	CD4 Regulatory	VDAC2
0.00146568	0.297971	0.504	0.448	1	CD4 Regulatory	GPX4
0.00156422	0.269776	0.135	0.088	1	CD4 Regulatory	NUDT16L1
0.0015876	0.308593	0.229	0.168	1	CD4 Regulatory	ARL4A
0.00160022	0.274884	0.275	0.208	1	CD4 Regulatory	SNRPD1
0.00162097	0.335601	0.592	0.517	1	CD4 Regulatory	TNFAIP3
0.00163727	0.257972	0.121	0.077	1	CD4 Regulatory	CYB5A
0.00183874	0.286478	0.124	0.08	1	CD4 Regulatory	LPP
0.00185548	0.349708	0.441	0.38	1	CD4 Regulatory	ZNF331
0.00213151	0.286594	0.234	0.177	1	CD4 Regulatory	PDCD5
0.00220852	0.261617	0.499	0.433	1	CD4 Regulatory	EIF3H
0.00221336	0.262891	0.157	0.108	1	CD4 Regulatory	ACAA1
0.00221538	0.260522	0.107	0.068	1	CD4 Regulatory	HELB
0.00229	0.261733	0.441	0.371	1	CD4 Regulatory	ANKRD12
0.00236698	0.294715	0.251	0.192	1	CD4 Regulatory	USP15
0.00239243	0.259535	0.176	0.124	1	CD4 Regulatory	LAMTOR2
0.00241163	0.306538	0.154	0.106	1	CD4 Regulatory	INPP4B
0.00244208	0.269961	0.766	0.72	1	CD4 Regulatory	MIF
0.0026476	0.251628	0.242	0.184	1	CD4 Regulatory	TWF2
0.00271844	0.296581	0.289	0.228	1	CD4 Regulatory	SOCS1
0.00271923	0.279519	0.278	0.215	1	CD4 Regulatory	EVI2B
0.00277748	0.275192	0.273	0.213	1	CD4 Regulatory	CACYBP
0.00280047	0.325444	0.22	0.168	1	CD4 Regulatory	MZT2A
0.00328085	0.276669	0.174	0.125	1	CD4 Regulatory	TM2D3
0.00352385	0.256647	0.251	0.193	1	CD4 Regulatory	CCT8
0.00366674	0.257161	0.187	0.137	1	CD4 Regulatory	AP3S1
0.00378469	0.279432	0.11	0.072	1	CD4 Regulatory	NME1
0.00383364	0.404813	0.259	0.205	1	CD4 Regulatory	SYNGR2
0.00384697	0.319832	0.325	0.265	1	CD4 Regulatory	RORA
0.00388897	0.251729	0.149	0.103	1	CD4 Regulatory	ARL6IP6
0.00409131	0.284975	0.421	0.367	1	CD4 Regulatory	ANXA11
0.00412284	0.250059	0.598	0.561	1	CD4 Regulatory	SLC25A3
0.00431205	0.25084	0.421	0.362	1	CD4 Regulatory	HERPUD1
0.00448211	0.268956	0.154	0.108	1	CD4 Regulatory	STAT1
0.00480856	0.278128	0.325	0.264	1	CD4 Regulatory	CCND2
0.00495443	0.255891	0.441	0.377	1	CD4 Regulatory	UBE2B
0.00610827	0.278092	0.421	0.366	1	CD4 Regulatory	CYTIP
0.00637347	0.250885	0.523	0.48	1	CD4 Regulatory	KRTCAP2
0.00640383	0.265368	0.138	0.096	1	CD4 Regulatory	HCFC1R1
0.00641247	0.265587	0.347	0.284	1	CD4 Regulatory	PPP1R2
0.00670198	0.280381	0.309	0.249	1	CD4 Regulatory	BAX
0.00692788	0.254385	0.163	0.117	1	CD4 Regulatory	ERGIC2
0.00702356	0.266871	0.163	0.118	1	CD4 Regulatory	RNF187
0.00760777	0.26269	0.251	0.197	1	CD4 Regulatory	GRB2
0.0078553	0.260384	0.482	0.433	1	CD4 Regulatory	C9orf16
0.00872479	0.291806	0.234	0.186	1	CD4 Regulatory	BCL11B
0.0088628	0.273055	0.187	0.139	1	CD4 Regulatory	ANP32E
0.00933026	0.257247	0.143	0.104	1	CD4 Regulatory	EIF4E
0.00950064	0.267221	0.295	0.238	1	CD4 Regulatory	BIN1
0	2.42811	0.183	0.003	0	MAIT	CCL20
0	1.98741	0.411	0.011	0	MAIT	TRAV1-2
0	0.966402	0.203	0.002	0	MAIT	SLC4A10
4.6935e-279	0.55648	0.105	0.002	1.20515e-274	MAIT	CA2
5.20103e-195	2.21151	0.884	0.301	1.33547e-190	MAIT	KLRB1
4.63376e-182	1.34259	0.152	0.008	1.18981e-177	MAIT	TRDV2
6.64602e-176	0.998614	0.108	0.004	1.7065e-171	MAIT	TRBV6-4
1.76829e-154	1.02083	0.249	0.025	4.54043e-150	MAIT	CCR6
2.3396e-143	1.33203	0.828	0.243	6.0074e-139	MAIT	GZMK
9.62507e-118	1.53868	0.859	0.346	2.47143e-113	MAIT	IL7R
5.88219e-95	1.42119	0.44	0.112	1.51037e-90	MAIT	AQP3
4.2803e-91	1.4554	0.411	0.101	1.09905e-86	MAIT	CD83
2.62106e-85	1.35656	0.756	0.315	6.73011e-81	MAIT	LTB
9.53224e-81	1.18911	0.46	0.133	2.44759e-76	MAIT	ZC3H12A
4.61989e-73	0.798863	0.242	0.044	1.18625e-68	MAIT	CEBPD
4.74757e-73	1.10858	0.416	0.119	1.21903e-68	MAIT	NFKBIZ
7.85426e-72	0.692999	1	0.96	2.01674e-67	MAIT	RPLP0
5.12769e-70	1.35786	0.841	0.521	1.31664e-65	MAIT	NFKBIA
1.59291e-59	0.483586	1	0.999	4.0901e-55	MAIT	EEF1A1
1.21781e-55	1.04094	0.506	0.19	3.12698e-51	MAIT	NCR3
6.02883e-55	0.602313	0.159	0.027	1.54802e-50	MAIT	ZBTB16
9.99733e-54	0.451004	1	0.999	2.56701e-49	MAIT	RPLP1
1.45921e-48	0.778233	0.103	0.013	3.74681e-44	MAIT	TRBV6-1
1.8318e-48	0.724497	0.234	0.057	4.70352e-44	MAIT	TNFRSF25
3.55353e-47	0.391347	1	0.999	9.12439e-43	MAIT	RPS12
5.07318e-47	0.645631	0.154	0.029	1.30264e-42	MAIT	LST1
6.1867e-47	0.893408	0.817	0.514	1.58856e-42	MAIT	TNFAIP3
9.53905e-46	0.339195	1	0.999	2.44934e-41	MAIT	RPL10
1.01158e-45	0.377344	1	0.997	2.59744e-41	MAIT	RPL32
3.81114e-44	0.368864	0.997	0.997	9.78585e-40	MAIT	RPL13
1.50991e-42	0.491188	0.129	0.022	3.87699e-38	MAIT	DUSP16
2.31935e-40	0.585473	0.177	0.041	5.95539e-36	MAIT	JAML
3.08551e-40	0.883286	0.481	0.21	7.92266e-36	MAIT	TC2N
4.16576e-40	0.366144	1	0.994	1.06964e-35	MAIT	RPS8
5.88051e-40	0.731971	0.226	0.062	1.50994e-35	MAIT	ICAM1
2.85471e-39	0.860487	0.311	0.105	7.33005e-35	MAIT	NINJ1
5.85066e-39	0.392913	1	0.991	1.50227e-34	MAIT	TPT1
1.08527e-38	0.386303	1	0.985	2.78664e-34	MAIT	RPS13
3.52612e-38	0.832254	0.64	0.341	9.05401e-34	MAIT	SPOCK2
7.62718e-37	0.359371	1	0.998	1.95843e-32	MAIT	RPL34
4.51821e-36	0.314735	1	0.999	1.16014e-31	MAIT	RPL28
5.07775e-36	0.425746	0.982	0.969	1.30381e-31	MAIT	RPL17
4.06286e-35	0.480965	0.131	0.027	1.04322e-30	MAIT	DPP4
8.26464e-35	0.786842	0.355	0.137	2.12211e-30	MAIT	TTC39C
6.15985e-34	0.767581	0.357	0.14	1.58167e-29	MAIT	SLC7A5
1.09074e-33	0.781884	0.319	0.117	2.8007e-29	MAIT	TNF
2.89285e-32	0.400816	0.985	0.96	7.42797e-28	MAIT	RPL5
3.46367e-32	0.345266	1	0.991	8.89367e-28	MAIT	RPL18A
5.53013e-32	0.822373	0.55	0.281	1.41997e-27	MAIT	GPR65
9.34101e-32	0.361358	0.997	0.976	2.39849e-27	MAIT	RPL8
2.50192e-31	0.693463	0.216	0.066	6.42417e-27	MAIT	IER3
3.06615e-31	0.302102	0.997	0.998	7.87295e-27	MAIT	RPL30
5.2302e-31	0.644075	0.234	0.075	1.34296e-26	MAIT	ERN1
1.15848e-30	0.725118	0.347	0.141	2.97464e-26	MAIT	KDM6B
2.32152e-30	0.31232	1	0.993	5.96097e-26	MAIT	RPS3A
6.25079e-29	0.348887	0.997	0.981	1.60501e-24	MAIT	RPL6
7.94168e-29	0.304039	1	0.993	2.03919e-24	MAIT	RPS23
9.65782e-29	0.39963	0.116	0.025	2.47984e-24	MAIT	N4BP3
5.12798e-28	0.352045	1	0.987	1.31671e-23	MAIT	RPS4X
9.30036e-28	0.342838	1	0.983	2.38805e-23	MAIT	RPL29
1.39751e-27	0.637809	0.889	0.766	3.58838e-23	MAIT	PABPC1
4.09882e-27	0.521748	0.211	0.069	1.05245e-22	MAIT	KDSR
5.05354e-27	0.52161	0.136	0.034	1.2976e-22	MAIT	TLE1
8.41558e-27	0.810608	0.337	0.145	2.16087e-22	MAIT	NFKB1
1.01939e-26	0.442103	0.959	0.862	2.61749e-22	MAIT	EEF1B2
4.50352e-26	0.281733	1	0.996	1.15637e-21	MAIT	RPL11
5.59374e-25	0.373608	0.972	0.928	1.4363e-20	MAIT	RPL10A
2.06752e-24	1.06056	0.589	0.378	5.30877e-20	MAIT	SQSTM1
4.91336e-24	0.321263	0.992	0.987	1.2616e-19	MAIT	RPS18
6.74514e-24	0.263824	1	0.995	1.73195e-19	MAIT	RPL19
2.77042e-23	0.27608	1	0.989	7.11361e-19	MAIT	RPL35A
5.30394e-23	0.44817	0.157	0.047	1.36189e-18	MAIT	AC006369.1
7.39224e-23	0.685841	0.481	0.263	1.89811e-18	MAIT	RORA
8.51147e-23	0.291085	1	0.983	2.18549e-18	MAIT	RPL18
1.60982e-22	0.293186	0.997	0.992	4.13352e-18	MAIT	RPS24
6.41814e-22	0.292694	0.997	0.981	1.64799e-17	MAIT	RPL14
1.20202e-21	0.528212	0.47	0.244	3.08643e-17	MAIT	KLRG1
2.3973e-21	0.450753	0.123	0.034	6.15555e-17	MAIT	LTA
5.11697e-21	0.322408	0.99	0.972	1.31388e-16	MAIT	RPL3
7.98552e-21	0.434955	0.159	0.052	2.05044e-16	MAIT	CERK
1.08121e-20	0.511732	0.252	0.103	2.77621e-16	MAIT	GTF3C1
1.94775e-20	0.509413	0.285	0.124	5.00125e-16	MAIT	RARA
2.36772e-20	0.676442	0.404	0.216	6.0796e-16	MAIT	PIM1
3.78532e-20	0.283952	0.997	0.984	9.71958e-16	MAIT	RPS21
4.82603e-20	0.254124	0.997	0.99	1.23918e-15	MAIT	RPL12
6.68937e-20	0.305906	0.992	0.963	1.71763e-15	MAIT	RPL15
3.04999e-19	0.404884	0.136	0.042	7.83145e-15	MAIT	PHACTR2
3.69388e-19	0.343913	0.985	0.947	9.48478e-15	MAIT	RPSA
3.95623e-19	0.380947	0.123	0.036	1.01584e-14	MAIT	TMIGD2
5.65657e-19	0.277511	0.985	0.945	1.45244e-14	MAIT	RPS5
5.792e-19	0.343997	0.982	0.939	1.48721e-14	MAIT	RPL36A
6.65267e-19	0.455765	0.111	0.031	1.7082e-14	MAIT	GPR35
9.93856e-19	0.300259	0.995	0.962	2.55193e-14	MAIT	RPS2
1.24076e-18	0.64311	0.478	0.285	3.1859e-14	MAIT	G3BP2
4.27515e-18	0.474904	0.188	0.071	1.09773e-13	MAIT	PERP
4.96634e-18	0.430038	0.149	0.051	1.27521e-13	MAIT	FAM43A
5.80677e-18	0.58699	0.288	0.136	1.491e-13	MAIT	RELB
9.12222e-18	0.575	0.496	0.308	2.34231e-13	MAIT	REL
1.22905e-17	0.861579	0.738	0.563	3.15584e-13	MAIT	CD69
1.27636e-17	0.350481	0.116	0.035	3.27731e-13	MAIT	PDE8A
3.05137e-17	0.516571	0.987	0.981	7.83501e-13	MAIT	FTH1
5.94098e-17	0.508102	0.429	0.236	1.52547e-12	MAIT	BHLHE40
6.41044e-17	0.555806	0.83	0.694	1.64601e-12	MAIT	LDHA
7.09891e-17	0.428817	0.144	0.05	1.82279e-12	MAIT	NFKBID
7.65836e-17	0.455688	0.213	0.089	1.96644e-12	MAIT	NCF1
1.03813e-16	0.521346	0.288	0.138	2.66562e-12	MAIT	GYG1
1.15006e-16	0.487844	0.221	0.096	2.95301e-12	MAIT	SATB1
1.25926e-16	0.407966	0.923	0.767	3.2334e-12	MAIT	DUSP2
3.75575e-16	0.292256	0.987	0.941	9.64364e-12	MAIT	RPL24
4.25845e-16	0.405629	0.136	0.047	1.09344e-11	MAIT	SLAMF1
5.16055e-16	0.515014	0.44	0.252	1.32508e-11	MAIT	EML4
5.44049e-16	0.408143	0.861	0.751	1.39695e-11	MAIT	EEF1G
6.51989e-16	0.442737	0.247	0.112	1.67411e-11	MAIT	PRR7
1.12875e-15	0.464055	0.167	0.066	2.8983e-11	MAIT	CD28
1.88928e-15	0.436842	0.175	0.07	4.85111e-11	MAIT	SYTL2
2.2896e-15	0.639636	0.141	0.05	5.879e-11	MAIT	TRBV20-1
3.36809e-15	0.499154	0.252	0.119	8.64825e-11	MAIT	PMAIP1
3.58776e-15	0.397243	0.154	0.058	9.21228e-11	MAIT	PBX4
3.78295e-15	0.433583	0.681	0.471	9.71349e-11	MAIT	GAS5
3.88315e-15	0.466842	0.272	0.134	9.97078e-11	MAIT	GLRX
1.26982e-14	0.461644	0.126	0.044	3.26053e-10	MAIT	TRAF1
1.47887e-14	0.340738	0.938	0.809	3.79731e-10	MAIT	RPL4
1.54804e-14	0.486521	0.401	0.231	3.97489e-10	MAIT	BIRC3
2.09136e-14	0.269303	0.99	0.958	5.36998e-10	MAIT	RPS16
2.11923e-14	0.47605	0.73	0.572	5.44156e-10	MAIT	SRSF2
2.85054e-14	0.568586	0.29	0.153	7.31934e-10	MAIT	KLF10
4.81191e-14	0.694717	0.162	0.067	1.23555e-09	MAIT	TRGV9
6.99122e-14	0.343201	0.108	0.036	1.79514e-09	MAIT	CTSH
1.05818e-13	0.50698	0.344	0.194	2.71708e-09	MAIT	ELOVL5
1.7174e-13	0.262043	0.982	0.924	4.40978e-09	MAIT	RPL9
2.4228e-13	0.616848	0.113	0.039	6.22102e-09	MAIT	S100B
3.8983e-13	0.307602	0.103	0.034	1.00097e-08	MAIT	PPP1R14B
3.96729e-13	0.290566	0.545	0.335	1.01868e-08	MAIT	ALOX5AP
5.1488e-13	0.44326	0.928	0.869	1.32206e-08	MAIT	VIM
7.8965e-13	0.388679	0.807	0.648	2.02758e-08	MAIT	SNHG29
1.59176e-12	0.35017	0.969	0.897	4.08716e-08	MAIT	BTG1
2.13677e-12	0.415924	0.905	0.83	5.48659e-08	MAIT	ZFP36
3.30044e-12	0.46817	0.231	0.117	8.47455e-08	MAIT	CTSA
7.4158e-12	0.364175	0.247	0.125	1.90416e-07	MAIT	MAFF
9.32434e-12	0.420292	0.494	0.326	2.39421e-07	MAIT	PDCD4
1.06842e-11	0.319582	0.131	0.053	2.74338e-07	MAIT	FAM102A
1.10369e-11	0.446242	0.452	0.292	2.83394e-07	MAIT	PDE4B
1.26387e-11	0.386698	0.29	0.159	3.24525e-07	MAIT	FKBP11
1.59167e-11	0.308441	0.116	0.044	4.08693e-07	MAIT	WDFY2
1.81744e-11	0.420996	0.149	0.065	4.66664e-07	MAIT	ATF7IP2
3.02156e-11	0.344896	0.131	0.054	7.75847e-07	MAIT	PFKFB3
3.25599e-11	0.325498	0.131	0.054	8.36039e-07	MAIT	SNX9
4.50082e-11	0.368341	0.165	0.075	1.15568e-06	MAIT	GCHFR
5.49706e-11	0.439356	0.134	0.056	1.41148e-06	MAIT	METTL21A
9.92238e-11	0.316008	0.111	0.043	2.54777e-06	MAIT	NSG1
1.72786e-10	0.437855	0.414	0.27	4.43663e-06	MAIT	IFRD1
1.76145e-10	0.319869	0.913	0.817	4.52286e-06	MAIT	HNRNPA1
2.33357e-10	0.271129	0.985	0.969	5.99191e-06	MAIT	H3F3B
2.33474e-10	0.328747	0.416	0.259	5.9949e-06	MAIT	FLT3LG
3.80291e-10	0.417941	0.681	0.521	9.76473e-06	MAIT	SERP1
4.60906e-10	0.332842	0.316	0.185	1.18347e-05	MAIT	PRNP
4.63009e-10	0.364549	0.368	0.225	1.18887e-05	MAIT	LYAR
4.97503e-10	0.338706	0.129	0.056	1.27744e-05	MAIT	SORBS3
5.04685e-10	0.364755	0.208	0.107	1.29588e-05	MAIT	BCL3
5.4276e-10	0.390148	0.272	0.154	1.39365e-05	MAIT	PIM3
5.5614e-10	0.383782	0.53	0.371	1.428e-05	MAIT	SNHG8
5.93126e-10	0.364037	0.905	0.828	1.52297e-05	MAIT	ZFP36L2
5.98659e-10	0.396838	0.265	0.149	1.53718e-05	MAIT	PHLDA1
6.13716e-10	0.38228	0.324	0.196	1.57584e-05	MAIT	SNHG16
7.21181e-10	0.29097	0.116	0.047	1.85178e-05	MAIT	GPR171
7.59542e-10	0.300756	0.139	0.062	1.95027e-05	MAIT	C21orf91
7.6002e-10	0.382594	0.383	0.246	1.9515e-05	MAIT	SKIL
9.80273e-10	0.361458	0.203	0.105	2.51705e-05	MAIT	ELL2
1.01682e-09	0.317936	0.612	0.45	2.61089e-05	MAIT	EIF3E
1.05181e-09	0.297035	0.1	0.039	2.70073e-05	MAIT	FEZ1
1.26515e-09	0.386004	0.334	0.204	3.24854e-05	MAIT	CCDC107
2.00219e-09	0.306949	0.622	0.451	5.14103e-05	MAIT	CNN2
2.22475e-09	0.38477	0.29	0.171	5.71249e-05	MAIT	LINC01138
2.96312e-09	0.402808	0.653	0.509	7.60841e-05	MAIT	ZFP36L1
4.39991e-09	0.459429	0.378	0.254	0.000112977	MAIT	NOSIP
4.82563e-09	0.32289	0.64	0.486	0.000123908	MAIT	NOP53
5.48123e-09	0.327711	0.823	0.683	0.000140742	MAIT	CXCR4
6.63493e-09	0.361648	0.193	0.102	0.000170365	MAIT	SPTY2D1
6.86247e-09	0.334226	0.188	0.098	0.000176208	MAIT	MRPL14
9.24591e-09	0.41673	0.702	0.553	0.000237407	MAIT	GADD45B
1.25323e-08	0.330548	0.445	0.303	0.000321791	MAIT	NFE2L2
1.39611e-08	0.321109	0.229	0.129	0.000358479	MAIT	CD27
1.401e-08	0.356346	0.308	0.191	0.000359736	MAIT	PDE4D
1.50845e-08	0.380102	0.221	0.125	0.000387325	MAIT	HCG18
1.73544e-08	0.282547	0.188	0.099	0.000445609	MAIT	STX11
2.4881e-08	0.325544	0.185	0.099	0.00063887	MAIT	ODF2L
3.0581e-08	0.271133	0.897	0.829	0.000785228	MAIT	RPL36AL
3.22753e-08	0.296582	0.303	0.186	0.000828733	MAIT	CDC42EP3
4.54187e-08	0.436551	0.617	0.477	0.00116622	MAIT	BTG2
4.82929e-08	0.269089	0.147	0.073	0.00124002	MAIT	TPD52
5.48387e-08	0.348629	0.285	0.178	0.00140809	MAIT	PBXIP1
5.53013e-08	0.299885	0.344	0.218	0.00141997	MAIT	STAT4
6.87917e-08	0.34973	0.278	0.172	0.00176636	MAIT	IRF2BP2
6.97098e-08	0.311576	0.239	0.141	0.00178994	MAIT	CAMK4
7.49712e-08	0.276488	0.447	0.305	0.00192504	MAIT	XBP1
7.5059e-08	0.271552	0.401	0.264	0.00192729	MAIT	CDKN1A
8.61362e-08	0.33631	0.226	0.132	0.00221172	MAIT	PIM2
1.14262e-07	0.262463	0.103	0.046	0.00293392	MAIT	MPRIP
1.20319e-07	0.252963	0.183	0.099	0.00308943	MAIT	DYNLT3
1.22024e-07	0.300993	0.126	0.061	0.00313321	MAIT	SIRPG
1.22511e-07	0.272655	0.285	0.175	0.00314572	MAIT	AKIRIN1
1.63107e-07	0.303315	0.797	0.703	0.00418811	MAIT	EEF2
1.90025e-07	0.326512	0.308	0.197	0.00487927	MAIT	RBL2
1.93017e-07	0.26059	0.108	0.05	0.00495609	MAIT	HIVEP2
2.09486e-07	0.303434	0.81	0.687	0.00537897	MAIT	HSP90AB1
2.17019e-07	0.296992	0.617	0.472	0.00557239	MAIT	DNAJA1
2.24355e-07	0.28398	0.393	0.266	0.00576077	MAIT	MYADM
2.56667e-07	0.295985	0.208	0.12	0.00659044	MAIT	BIRC2
2.83187e-07	0.334748	0.519	0.384	0.00727139	MAIT	ISG20
2.9294e-07	0.285216	0.368	0.247	0.00752182	MAIT	GPBP1
3.11626e-07	0.413954	0.347	0.236	0.00800162	MAIT	HNRNPUL1
3.39873e-07	0.333149	0.149	0.078	0.00872691	MAIT	RGS16
3.97937e-07	0.35111	0.157	0.084	0.0102178	MAIT	MYBL1
4.30751e-07	0.579817	0.517	0.402	0.0110604	MAIT	PPP1R15A
5.96926e-07	0.322977	0.576	0.447	0.0153273	MAIT	GPX4
6.53193e-07	0.394221	0.231	0.142	0.016772	MAIT	AL118516.1
6.73084e-07	0.345576	0.288	0.19	0.0172828	MAIT	PPA1
1.17774e-06	0.317545	0.193	0.113	0.0302408	MAIT	YIPF5
2.25596e-06	0.275758	0.121	0.062	0.0579263	MAIT	INTS6
2.31804e-06	0.292848	0.378	0.262	0.0595203	MAIT	CD96
2.33848e-06	0.276341	0.316	0.212	0.0600452	MAIT	TNFAIP8
2.57994e-06	0.534367	0.193	0.116	0.0662452	MAIT	EGR1
3.53987e-06	0.263883	0.56	0.428	0.0908931	MAIT	CD44
3.62873e-06	0.31824	0.396	0.287	0.093175	MAIT	RSL1D1
4.32504e-06	0.383458	0.355	0.257	0.111054	MAIT	DDX3X
4.63043e-06	0.282025	0.224	0.141	0.118896	MAIT	PNP
4.6593e-06	0.308132	0.319	0.22	0.119637	MAIT	FAM107B
5.07048e-06	0.273919	0.267	0.177	0.130195	MAIT	DNAJB9
5.16939e-06	0.293946	0.123	0.065	0.132734	MAIT	IRF2BPL
9.67124e-06	0.406735	0.738	0.63	0.248328	MAIT	JUN
1.27908e-05	0.291923	0.445	0.338	0.328429	MAIT	EIF5
1.4985e-05	0.290282	0.172	0.104	0.38477	MAIT	PAG1
1.51068e-05	0.254211	0.262	0.174	0.387896	MAIT	PARP8
1.97891e-05	0.35336	0.311	0.223	0.508126	MAIT	FOSB
2.17016e-05	0.266	0.763	0.654	0.557231	MAIT	LAPTM5
4.4385e-05	0.269901	0.126	0.072	1	MAIT	DUSP10
5.07878e-05	0.332192	0.365	0.271	1	MAIT	NR4A1
5.5833e-05	0.308047	0.452	0.351	1	MAIT	RPL22L1
0.000131248	0.268753	0.594	0.517	1	MAIT	SRSF5
0.00027	0.314595	0.27	0.196	1	MAIT	RGS2
0.000465209	0.285176	0.283	0.209	1	MAIT	NR4A3
0.0016385	0.282395	0.694	0.606	1	MAIT	DUSP1
0	3.93867	0.909	0.132	0	Cyclcing T/NK	STMN1
0	2.75579	0.645	0.005	0	Cyclcing T/NK	TYMS
0	2.22244	0.476	0.004	0	Cyclcing T/NK	RRM2
0	2.164	0.562	0.003	0	Cyclcing T/NK	PCLAF
0	1.89855	0.38	0.003	0	Cyclcing T/NK	MKI67
0	1.69038	0.302	0.001	0	Cyclcing T/NK	UBE2C
0	1.6458	0.484	0.037	0	Cyclcing T/NK	MCM7
0	1.63726	0.332	0.01	0	Cyclcing T/NK	CENPF
0	1.4655	0.338	0.007	0	Cyclcing T/NK	NUSAP1
0	1.39041	0.363	0.01	0	Cyclcing T/NK	CENPM
0	1.33586	0.358	0.006	0	Cyclcing T/NK	CLSPN
0	1.32098	0.338	0.002	0	Cyclcing T/NK	TK1
0	1.28799	0.37	0.008	0	Cyclcing T/NK	DHFR
0	1.27965	0.322	0	0	Cyclcing T/NK	PKMYT1
0	1.27185	0.272	0.006	0	Cyclcing T/NK	TOP2A
0	1.27126	0.37	0.027	0	Cyclcing T/NK	CKS1B
0	1.24706	0.212	0.001	0	Cyclcing T/NK	ASPM
0	1.15856	0.277	0	0	Cyclcing T/NK	UHRF1
0	1.144	0.277	0	0	Cyclcing T/NK	BIRC5
0	1.11935	0.292	0.001	0	Cyclcing T/NK	CDT1
0	1.1154	0.325	0.003	0	Cyclcing T/NK	ZWINT
0	1.09406	0.307	0.006	0	Cyclcing T/NK	CENPU
0	1.06319	0.315	0.015	0	Cyclcing T/NK	MAD2L1
0	1.05251	0.3	0.003	0	Cyclcing T/NK	ASF1B
0	1.04778	0.297	0.008	0	Cyclcing T/NK	UBE2T
0	1.03429	0.312	0.015	0	Cyclcing T/NK	HELLS
0	1.01939	0.247	0.003	0	Cyclcing T/NK	CDK1
0	0.967317	0.252	0.002	0	Cyclcing T/NK	GINS2
0	0.956582	0.222	0.005	0	Cyclcing T/NK	CDKN3
0	0.920023	0.204	0.002	0	Cyclcing T/NK	TPX2
0	0.899254	0.237	0.003	0	Cyclcing T/NK	RAD51AP1
0	0.894651	0.227	0.008	0	Cyclcing T/NK	KIFC1
0	0.887949	0.229	0.008	0	Cyclcing T/NK	CDCA7
0	0.877504	0.171	0.002	0	Cyclcing T/NK	CDC20
0	0.829889	0.275	0.01	0	Cyclcing T/NK	CENPW
0	0.807583	0.186	0.002	0	Cyclcing T/NK	KNL1
0	0.79326	0.247	0.009	0	Cyclcing T/NK	GGH
0	0.748865	0.179	0.005	0	Cyclcing T/NK	MCM2
0	0.73859	0.214	0	0	Cyclcing T/NK	CDC45
0	0.709268	0.196	0.006	0	Cyclcing T/NK	WDR34
0	0.708728	0.209	0.008	0	Cyclcing T/NK	MCM4
0	0.707581	0.174	0	0	Cyclcing T/NK	FAM111B
0	0.705572	0.171	0.001	0	Cyclcing T/NK	E2F1
0	0.696164	0.189	0.003	0	Cyclcing T/NK	CDCA8
0	0.677814	0.166	0.001	0	Cyclcing T/NK	HMMR
0	0.67357	0.159	0.001	0	Cyclcing T/NK	GTSE1
0	0.670123	0.169	0.004	0	Cyclcing T/NK	ORC6
0	0.663071	0.164	0.001	0	Cyclcing T/NK	NCAPG
0	0.657951	0.176	0.004	0	Cyclcing T/NK	NUF2
0	0.653856	0.169	0.001	0	Cyclcing T/NK	TROAP
0	0.65325	0.159	0.001	0	Cyclcing T/NK	CDCA5
0	0.6383	0.144	0.003	0	Cyclcing T/NK	HIST1H2AJ
0	0.609829	0.149	0.001	0	Cyclcing T/NK	CCNA2
0	0.608599	0.171	0.003	0	Cyclcing T/NK	CDC6
0	0.597845	0.154	0	0	Cyclcing T/NK	SPC25
0	0.594635	0.136	0.003	0	Cyclcing T/NK	KIF11
0	0.588571	0.169	0.001	0	Cyclcing T/NK	RAD51
0	0.58419	0.164	0.004	0	Cyclcing T/NK	BRCA1
0	0.5787	0.176	0.005	0	Cyclcing T/NK	CHEK1
0	0.578509	0.149	0	0	Cyclcing T/NK	SPC24
0	0.565798	0.151	0.001	0	Cyclcing T/NK	CDCA3
0	0.565471	0.156	0.001	0	Cyclcing T/NK	CCNB2
0	0.565466	0.151	0.001	0	Cyclcing T/NK	CKAP2L
0	0.538134	0.139	0.001	0	Cyclcing T/NK	AURKB
0	0.528443	0.121	0	0	Cyclcing T/NK	DLGAP5
0	0.494106	0.146	0	0	Cyclcing T/NK	APOBEC3B
0	0.459223	0.149	0.003	0	Cyclcing T/NK	NCAPH
0	0.44707	0.121	0.001	0	Cyclcing T/NK	CDCA2
0	0.443417	0.113	0	0	Cyclcing T/NK	CENPA
0	0.43972	0.126	0.001	0	Cyclcing T/NK	DTL
0	0.434197	0.118	0.001	0	Cyclcing T/NK	ESCO2
0	0.415148	0.121	0	0	Cyclcing T/NK	DIAPH3
0	0.413078	0.111	0	0	Cyclcing T/NK	KIF15
0	0.41066	0.131	0	0	Cyclcing T/NK	MND1
0	0.405166	0.116	0	0	Cyclcing T/NK	KIF2C
0	0.404346	0.103	0.001	0	Cyclcing T/NK	CEP55
0	0.40045	0.106	0.001	0	Cyclcing T/NK	SHCBP1
0	0.359447	0.111	0.001	0	Cyclcing T/NK	SGO1
0	0.35831	0.106	0	0	Cyclcing T/NK	MYBL2
0	0.350006	0.118	0.002	0	Cyclcing T/NK	POC1A
0	0.334505	0.106	0.001	0	Cyclcing T/NK	RMI2
0	0.307739	0.101	0.001	0	Cyclcing T/NK	MCM10
1.31432e-297	1.10303	0.348	0.026	3.37479e-293	Cyclcing T/NK	SMC2
1.25679e-286	0.613842	0.171	0.006	3.22706e-282	Cyclcing T/NK	FANCI
2.73128e-277	0.972976	0.305	0.021	7.01311e-273	Cyclcing T/NK	LIG1
1.83557e-276	0.998768	0.297	0.02	4.7132e-272	Cyclcing T/NK	ATAD2
1.1247e-275	0.346934	0.103	0.002	2.8879e-271	Cyclcing T/NK	KIF23
1.17171e-271	0.95763	0.277	0.018	3.00861e-267	Cyclcing T/NK	EZH2
2.36103e-271	1.52734	0.509	0.062	6.06241e-267	Cyclcing T/NK	PCNA
1.03803e-254	1.38722	0.428	0.046	2.66534e-250	Cyclcing T/NK	SMC4
1.66895e-249	0.56336	0.146	0.005	4.28536e-245	Cyclcing T/NK	CENPE
1.50421e-243	0.591651	0.176	0.008	3.86235e-239	Cyclcing T/NK	TCF19
8.37913e-243	0.870896	0.267	0.019	2.15151e-238	Cyclcing T/NK	CENPH
3.22904e-237	0.424753	0.136	0.004	8.2912e-233	Cyclcing T/NK	TIMELESS
1.86034e-232	0.449515	0.108	0.003	4.77679e-228	Cyclcing T/NK	PAQR4
1.06407e-229	0.96074	0.297	0.024	2.73221e-225	Cyclcing T/NK	FEN1
4.71924e-214	0.977584	0.348	0.035	1.21176e-209	Cyclcing T/NK	CENPK
8.79086e-213	1.11918	0.35	0.037	2.25723e-208	Cyclcing T/NK	MCM5
8.75686e-209	0.567403	0.144	0.006	2.2485e-204	Cyclcing T/NK	HIST1H1B
1.84197e-206	0.55585	0.161	0.008	4.72962e-202	Cyclcing T/NK	NDC80
1.57693e-200	0.816409	0.282	0.025	4.04908e-196	Cyclcing T/NK	GMNN
1.1566e-195	1.11674	0.345	0.038	2.96979e-191	Cyclcing T/NK	MCM3
3.06484e-187	2.23772	0.834	0.282	7.8696e-183	Cyclcing T/NK	HMGB2
1.25163e-186	1.23883	0.441	0.064	3.21382e-182	Cyclcing T/NK	TMEM106C
3.25146e-186	0.940936	0.305	0.031	8.34876e-182	Cyclcing T/NK	CENPN
2.37305e-179	0.422835	0.106	0.004	6.09327e-175	Cyclcing T/NK	HIST1H3B
8.70035e-175	0.430253	0.141	0.007	2.23399e-170	Cyclcing T/NK	CCDC34
1.08152e-174	0.491951	0.146	0.008	2.77703e-170	Cyclcing T/NK	CHAF1A
7.17841e-172	0.415555	0.144	0.007	1.8432e-167	Cyclcing T/NK	CENPS
1.54208e-171	2.55258	0.846	0.347	3.9596e-167	Cyclcing T/NK	TUBB
1.2329e-168	0.571851	0.118	0.005	3.16572e-164	Cyclcing T/NK	HIST1H2AI
2.40204e-168	0.491273	0.128	0.006	6.16772e-164	Cyclcing T/NK	NCAPG2
2.7053e-164	0.597005	0.174	0.012	6.94639e-160	Cyclcing T/NK	PRC1
1.43992e-163	2.20581	0.919	0.51	3.6973e-159	Cyclcing T/NK	HMGN2
1.82696e-163	0.592467	0.212	0.017	4.69109e-159	Cyclcing T/NK	IFI27L1
1.85814e-163	0.484301	0.136	0.007	4.77115e-159	Cyclcing T/NK	BRCA2
5.02189e-163	0.732596	0.227	0.02	1.28947e-158	Cyclcing T/NK	RFC4
5.02949e-162	1.12744	0.451	0.075	1.29142e-157	Cyclcing T/NK	NUDT1
7.35661e-161	0.716262	0.262	0.026	1.88896e-156	Cyclcing T/NK	ACOT7
9.76064e-155	0.445885	0.128	0.007	2.50624e-150	Cyclcing T/NK	RACGAP1
3.6466e-154	0.555624	0.164	0.011	9.36338e-150	Cyclcing T/NK	ATAD5
3.45338e-152	0.796829	0.302	0.037	8.86725e-148	Cyclcing T/NK	DTYMK
7.93774e-151	0.473851	0.123	0.006	2.03817e-146	Cyclcing T/NK	CCNE2
4.25916e-150	1.87708	0.71	0.229	1.09362e-145	Cyclcing T/NK	DUT
3.68695e-149	2.63251	0.892	0.507	9.46699e-145	Cyclcing T/NK	TUBA1B
3.23871e-147	1.56755	0.748	0.237	8.31603e-143	Cyclcing T/NK	DEK
2.09583e-146	0.481347	0.156	0.01	5.38146e-142	Cyclcing T/NK	HMGB3
9.23963e-146	1.45007	0.98	0.916	2.37246e-141	Cyclcing T/NK	GAPDH
1.4315e-145	0.720844	0.239	0.025	3.67567e-141	Cyclcing T/NK	NRM
1.87e-145	0.73625	0.234	0.024	4.8016e-141	Cyclcing T/NK	RNASEH2A
3.17001e-145	1.09887	0.401	0.065	8.13963e-141	Cyclcing T/NK	TMPO
8.67483e-142	0.489113	0.106	0.005	2.22744e-137	Cyclcing T/NK	CCNB1
6.03292e-140	0.636335	0.191	0.016	1.54907e-135	Cyclcing T/NK	BARD1
4.47431e-138	0.444292	0.166	0.013	1.14887e-133	Cyclcing T/NK	CTNNAL1
5.73761e-136	0.422486	0.156	0.011	1.47325e-131	Cyclcing T/NK	SAC3D1
8.61709e-136	0.763343	0.234	0.025	2.21261e-131	Cyclcing T/NK	PHF19
9.32933e-135	0.367043	0.113	0.006	2.39549e-130	Cyclcing T/NK	CHAF1B
2.50035e-130	1.2767	0.526	0.121	6.42016e-126	Cyclcing T/NK	RPA3
3.1452e-130	0.713677	0.252	0.03	8.07592e-126	Cyclcing T/NK	RPL39L
1.35882e-127	0.677103	0.194	0.019	3.48905e-123	Cyclcing T/NK	GIHCG
2.10594e-124	0.44448	0.128	0.008	5.40743e-120	Cyclcing T/NK	SGO2
5.66532e-122	1.10799	0.466	0.099	1.45468e-117	Cyclcing T/NK	CARHSP1
8.40214e-122	0.545328	0.169	0.015	2.15742e-117	Cyclcing T/NK	WDR76
3.47273e-116	0.748893	0.292	0.043	8.91692e-112	Cyclcing T/NK	YEATS4
8.86664e-116	0.422518	0.144	0.011	2.27669e-111	Cyclcing T/NK	CDK2
2.81827e-115	1.57123	0.94	0.726	7.23646e-111	Cyclcing T/NK	HMGB1
6.79107e-115	1.25609	0.413	0.084	1.74374e-110	Cyclcing T/NK	PTTG1
3.59406e-113	0.676362	0.254	0.034	9.22847e-109	Cyclcing T/NK	SNRNP25
2.53651e-111	1.24884	0.605	0.174	6.513e-107	Cyclcing T/NK	RANBP1
1.56021e-109	0.496199	0.126	0.009	4.00616e-105	Cyclcing T/NK	FBXO5
3.47668e-109	1.01962	0.463	0.105	8.92707e-105	Cyclcing T/NK	CENPX
1.03072e-106	0.953202	0.358	0.067	2.64657e-102	Cyclcing T/NK	KIF22
5.6239e-106	1.07248	0.458	0.106	1.44405e-101	Cyclcing T/NK	DNMT1
2.06734e-105	0.653841	0.259	0.038	5.30831e-101	Cyclcing T/NK	MCM6
3.92492e-105	0.424258	0.144	0.012	1.0078e-100	Cyclcing T/NK	DSN1
1.7559e-103	0.50771	0.212	0.026	4.50862e-99	Cyclcing T/NK	RFC2
1.95237e-103	0.714784	0.305	0.051	5.0131e-99	Cyclcing T/NK	CBX5
2.35906e-103	0.633673	0.227	0.03	6.05735e-99	Cyclcing T/NK	C19orf48
[truncated: 3,026 more rows]

## Sheet: Myeloid
p_val	avg_log2FC	pct.1	pct.2	p_val_adj	cluster	gene
0	4.26589	0.976	0.268	0	cMo	S100A8
0	3.581	0.866	0.103	0	cMo	S100A12
0	3.49235	0.97	0.449	0	cMo	S100A9
0	2.52306	0.84	0.2	0	cMo	VCAN
0	1.8085	0.936	0.426	0	cMo	FCN1
0	1.68887	0.784	0.429	0	cMo	CSTA
0	1.50186	0.991	0.843	0	cMo	LYZ
0	1.42846	0.549	0.214	0	cMo	SLC11A1
0	1.39516	0.715	0.465	0	cMo	STXBP2
0	1.3668	0.365	0.079	0	cMo	MCEMP1
0	1.34629	0.185	0.02	0	cMo	PROK2
0	1.33097	0.589	0.327	0	cMo	PPIF
0	1.32085	0.769	0.514	0	cMo	SLC2A3
0	1.27267	0.376	0.074	0	cMo	CDA
0	1.27198	0.346	0.137	0	cMo	EREG
0	1.26321	0.733	0.538	0	cMo	MNDA
0	1.24876	0.515	0.221	0	cMo	TREM1
0	1.24054	0.386	0.1	0	cMo	SELL
0	1.20002	0.751	0.577	0	cMo	TKT
0	1.19638	0.578	0.293	0	cMo	NCF1
0	1.19122	0.426	0.156	0	cMo	FPR1
0	1.17204	0.683	0.439	0	cMo	BCL2A1
0	1.1573	0.499	0.285	0	cMo	CSF3R
0	1.15405	0.471	0.259	0	cMo	ATP2B1-AS1
0	1.14006	0.281	0.098	0	cMo	AC253572.2
0	1.13878	0.78	0.421	0	cMo	SERPINA1
0	1.07146	0.469	0.254	0	cMo	G0S2
0	1.06963	0.551	0.373	0	cMo	AGTRAP
0	1.06046	0.995	0.931	0	cMo	S100A4
0	1.05871	0.42	0.202	0	cMo	MXD1
0	1.05866	0.176	0.025	0	cMo	FOLR3
0	1.04526	0.465	0.249	0	cMo	IL1B
0	1.04232	0.769	0.651	0	cMo	SOD2
0	1.03426	0.682	0.56	0	cMo	SERPINB1
0	1.03385	0.308	0.112	0	cMo	LUCAT1
0	1.02612	0.314	0.114	0	cMo	SLC25A37
0	1.01725	0.603	0.438	0	cMo	RILPL2
0	1.0062	0.632	0.423	0	cMo	CD55
0	1.00244	0.341	0.129	0	cMo	SLC7A5
0	1.0006	0.899	0.806	0	cMo	TSPO
0	0.970061	0.848	0.748	0	cMo	SERP1
0	0.96979	0.225	0.067	0	cMo	RETN
0	0.969639	0.389	0.187	0	cMo	RBP7
0	0.967528	0.7	0.602	0	cMo	TALDO1
0	0.966952	0.523	0.339	0	cMo	SKIL
0	0.956817	0.565	0.412	0	cMo	GABARAPL1
0	0.956508	0.985	0.932	0	cMo	GAPDH
0	0.928655	0.332	0.146	0	cMo	OSM
0	0.919892	0.343	0.167	0	cMo	VEGFA
0	0.916164	0.557	0.372	0	cMo	LGALS2
0	0.910267	0.303	0.106	0	cMo	CD300E
0	0.901176	0.373	0.199	0	cMo	MGST1
0	0.879337	0.997	0.955	0	cMo	S100A6
0	0.867615	0.997	0.975	0	cMo	RPS13
0	0.864736	0.714	0.621	0	cMo	AP1S2
0	0.860364	0.914	0.812	0	cMo	PLAUR
0	0.850688	0.658	0.543	0	cMo	MAP3K8
0	0.844762	0.815	0.675	0	cMo	NAMPT
0	0.82911	0.316	0.125	0	cMo	ICAM3
0	0.820606	0.887	0.76	0	cMo	TIMP1
0	0.811454	0.312	0.134	0	cMo	MYO1G
0	0.798021	0.729	0.664	0	cMo	CD44
0	0.792954	0.346	0.159	0	cMo	LILRA5
0	0.775749	0.97	0.921	0	cMo	S100A10
0	0.772485	0.962	0.893	0	cMo	NEAT1
0	0.772431	0.999	0.994	0	cMo	RPL39
0	0.740212	0.182	0.031	0	cMo	NRG1
0	0.729016	0.207	0.065	0	cMo	RNASE2
0	0.724221	0.999	0.991	0	cMo	RPS24
0	0.72414	0.914	0.87	0	cMo	PABPC1
0	0.723305	0.686	0.549	0	cMo	CORO1A
0	0.706217	0.203	0.05	0	cMo	FCAR
0	0.668976	0.579	0.362	0	cMo	CFP
0	0.663437	0.817	0.765	0	cMo	MCL1
0	0.646775	0.998	0.991	0	cMo	RPL34
0	0.630334	0.983	0.943	0	cMo	SRGN
0	0.600601	0.151	0.026	0	cMo	CES1
0	0.598527	0.971	0.944	0	cMo	H3F3A
0	0.597047	0.999	0.998	0	cMo	RPLP1
0	0.583401	0.986	0.971	0	cMo	MT-ND4
0	0.580534	0.848	0.809	0	cMo	BTG1
0	0.574764	0.983	0.967	0	cMo	RPL35A
0	0.573427	0.921	0.777	0	cMo	COTL1
0	0.571655	0.889	0.874	0	cMo	EEF1D
0	0.568632	0.813	0.649	0	cMo	LST1
0	0.568001	0.913	0.836	0	cMo	CTSS
0	0.556464	0.866	0.848	0	cMo	GSTP1
0	0.546906	0.867	0.865	0	cMo	RPL7
0	0.544354	0.994	0.98	0	cMo	FAU
0	0.542839	0.125	0.014	0	cMo	PADI4
0	0.510747	0.994	0.983	0	cMo	RPL30
0	0.492003	0.997	0.99	0	cMo	RPL32
0	0.491511	0.985	0.98	0	cMo	RPLP2
0	0.491278	0.999	0.993	0	cMo	RPL28
0	0.482199	0.976	0.965	0	cMo	RPL18
0	0.480508	0.999	0.989	0	cMo	MALAT1
0	0.467814	0.935	0.933	0	cMo	RPL24
0	0.465096	0.896	0.902	0	cMo	COX4I1
0	0.457084	0.984	0.975	0	cMo	H3F3B
0	0.456087	0.973	0.964	0	cMo	RPL6
0	0.455094	0.996	0.986	0	cMo	RPL11
0	0.452207	0.103	0.016	0	cMo	VSTM1
0	0.440973	0.958	0.958	0	cMo	RPL22
0	0.440614	0.95	0.949	0	cMo	UBA52
0	0.432618	0.988	0.98	0	cMo	RPL26
0	0.427357	0.982	0.967	0	cMo	RPL8
0	0.420812	0.979	0.965	0	cMo	RPS7
0	0.416057	0.945	0.941	0	cMo	NACA
0	0.412584	0.972	0.974	0	cMo	RPL29
0	0.411927	0.992	0.986	0	cMo	RPS15A
0	0.397898	0.989	0.976	0	cMo	RPS3A
0	0.395476	0.988	0.982	0	cMo	RPS14
0	0.362118	0.992	0.988	0	cMo	RPL19
0	0.355894	0.981	0.973	0	cMo	RPL18A
0	0.341805	0.99	0.98	0	cMo	RPS27A
0	0.3348	0.996	0.992	0	cMo	RPS28
0	0.33193	0.985	0.983	0	cMo	RPS15
0	0.326813	0.999	0.996	0	cMo	MT-CO2
2.83654e-305	0.537954	0.868	0.833	7.28339e-301	cMo	EMP3
5.187e-305	0.381184	0.945	0.946	1.33187e-300	cMo	PFDN5
1.36442e-299	0.955799	0.429	0.257	3.50343e-295	cMo	OLR1
6.1395e-299	0.848007	0.288	0.13	1.57644e-294	cMo	EHD1
1.09761e-286	0.800003	0.289	0.135	2.81833e-282	cMo	ASGR1
7.34485e-284	0.3214	0.986	0.99	1.88594e-279	cMo	RPL13
1.60873e-276	0.300804	0.986	0.986	4.13073e-272	cMo	EIF1
2.03906e-269	0.716146	0.692	0.629	5.23569e-265	cMo	TYMP
7.30242e-266	0.823847	0.515	0.388	1.87504e-261	cMo	PLP2
4.08387e-264	0.45079	0.897	0.898	1.04862e-259	cMo	ATP5MC2
5.01664e-264	0.275275	0.996	0.988	1.28812e-259	cMo	RPS8
4.29739e-262	0.814502	0.572	0.448	1.10344e-257	cMo	CLEC7A
2.72378e-260	0.516876	0.724	0.641	6.99385e-256	cMo	JUND
1.03944e-259	0.575042	0.759	0.686	2.66898e-255	cMo	CD37
1.28978e-258	0.338503	0.957	0.953	3.31176e-254	cMo	OAZ1
1.44705e-257	0.254463	0.998	0.992	3.71559e-253	cMo	RPS12
2.26036e-253	0.698501	0.232	0.098	5.80392e-249	cMo	CLEC4E
3.39201e-251	0.67599	0.198	0.076	8.70967e-247	cMo	CKAP4
3.23873e-244	0.79036	0.601	0.506	8.31608e-240	cMo	CEBPB
3.98292e-242	0.366989	0.961	0.949	1.02269e-237	cMo	GABARAP
1.84625e-241	0.287086	0.985	0.984	4.74061e-237	cMo	RPL37
1.26535e-238	0.725922	0.282	0.138	3.24903e-234	cMo	CD93
5.36745e-234	0.759949	0.284	0.14	1.3782e-229	cMo	TUBA4A
1.06396e-233	0.760737	0.593	0.504	2.73192e-229	cMo	TNFRSF1B
1.53955e-230	0.713305	0.566	0.459	3.95311e-226	cMo	VSIR
2.84344e-230	0.74009	0.542	0.426	7.30109e-226	cMo	LIMD2
1.5596e-229	0.741666	0.552	0.439	4.0046e-225	cMo	KDM6B
2.6497e-229	0.865644	0.492	0.375	6.80362e-225	cMo	UPP1
2.29701e-227	0.742782	0.338	0.195	5.89802e-223	cMo	C19orf38
1.54518e-225	0.837539	0.178	0.065	3.96757e-221	cMo	THBS1
4.20838e-224	0.846274	0.508	0.416	1.08059e-219	cMo	PGD
1.60143e-221	0.448965	0.821	0.837	4.11199e-217	cMo	ATP5MG
1.30951e-218	0.349114	0.928	0.941	3.36242e-214	cMo	RPL9
3.68224e-214	0.524056	0.668	0.536	9.45489e-210	cMo	IER3
1.14354e-213	0.633912	0.19	0.077	2.93627e-209	cMo	HPSE
4.2117e-213	0.508165	0.753	0.727	1.08144e-208	cMo	ALDOA
1.08065e-212	0.828699	0.391	0.26	2.77477e-208	cMo	GPCPD1
2.12559e-210	0.309989	0.969	0.958	5.45787e-206	cMo	HLA-B
5.13381e-208	0.653052	0.627	0.541	1.31821e-203	cMo	FLNA
5.5327e-208	0.688053	0.782	0.76	1.42063e-203	cMo	NFKBIA
8.15106e-206	0.523276	0.781	0.781	2.09295e-201	cMo	ELOB
1.86925e-205	0.678325	0.165	0.062	4.79967e-201	cMo	AC245014.3
2.54116e-203	0.600576	0.198	0.084	6.52494e-199	cMo	SNAI1
1.09632e-199	0.6785	0.555	0.456	2.81503e-195	cMo	MYADM
7.72631e-197	0.686488	0.574	0.485	1.98388e-192	cMo	STX11
8.30999e-197	0.500907	0.756	0.759	2.13375e-192	cMo	EIF3K
2.58239e-191	0.314711	0.938	0.95	6.63081e-187	cMo	RPS9
1.77027e-188	0.651616	0.613	0.557	4.54552e-184	cMo	PRELID1
1.51429e-183	0.689505	0.517	0.42	3.88825e-179	cMo	FGR
2.81863e-183	0.909284	0.472	0.328	7.23739e-179	cMo	CXCL8
4.45525e-182	0.743665	0.399	0.28	1.14397e-177	cMo	HMGB2
2.9589e-181	0.395473	0.845	0.864	7.59758e-177	cMo	BTF3
4.34622e-181	0.579403	0.159	0.062	1.11598e-176	cMo	AL021155.5
4.38448e-181	0.912515	0.448	0.36	1.1258e-176	cMo	PLBD1
6.03936e-180	0.610734	0.223	0.108	1.55073e-175	cMo	TESC
7.56759e-180	0.671583	0.376	0.239	1.94313e-175	cMo	MARCKSL1
6.18803e-179	0.401427	0.816	0.826	1.5889e-174	cMo	SLC25A6
1.34388e-174	0.408838	0.229	0.106	3.45067e-170	cMo	PLAC8
1.49012e-173	0.47311	0.13	0.046	3.82619e-169	cMo	RAB27A
5.02348e-173	0.643124	0.215	0.108	1.28988e-168	cMo	QPCT
1.76196e-172	0.436749	0.108	0.033	4.52418e-168	cMo	SMARCD3
8.51195e-172	0.5325	0.145	0.055	2.18561e-167	cMo	AC007952.4
2.02944e-169	0.763136	0.354	0.228	5.21099e-165	cMo	THBD
2.14195e-164	0.59044	0.66	0.655	5.49988e-160	cMo	LRRFIP1
5.97667e-163	0.494157	0.149	0.06	1.53463e-158	cMo	ASGR2
8.7903e-163	0.807548	0.303	0.188	2.25709e-158	cMo	NAF1
2.30414e-161	0.703154	0.246	0.137	5.91635e-157	cMo	ITGA5
3.09187e-160	0.800563	0.352	0.244	7.93899e-156	cMo	MAP3K2
4.7113e-159	0.660855	0.477	0.379	1.20972e-154	cMo	CD48
7.40581e-158	0.294341	0.969	0.962	1.90159e-153	cMo	ATP5F1E
1.4113e-157	0.43859	0.125	0.045	3.6238e-153	cMo	RAB3D
6.07311e-157	0.29323	0.929	0.905	1.55939e-152	cMo	AIF1
1.29414e-155	0.493843	0.147	0.06	3.32297e-151	cMo	TMEM154
2.26618e-155	0.286736	0.922	0.935	5.81888e-151	cMo	RPL17
3.77488e-155	0.31881	0.9	0.909	9.69276e-151	cMo	RPL21
4.69408e-154	0.59761	0.186	0.089	1.2053e-149	cMo	SORL1
5.4015e-154	0.780942	0.416	0.334	1.38694e-149	cMo	METTL9
7.50132e-154	0.388029	0.1	0.031	1.92611e-149	cMo	PRR7
1.23152e-153	0.515106	0.168	0.075	3.16217e-149	cMo	SKI
2.16497e-153	0.364576	0.908	0.904	5.55899e-149	cMo	RNASEK
1.008e-152	0.642288	0.241	0.138	2.58824e-148	cMo	BST1
1.25055e-152	0.718836	0.464	0.375	3.21103e-148	cMo	PNP
1.71929e-152	0.674156	0.289	0.178	4.41462e-148	cMo	CLEC12A
1.71297e-151	0.712985	0.38	0.273	4.39839e-147	cMo	RARA
2.53712e-150	0.382901	0.809	0.84	6.51455e-146	cMo	RPL31
4.32936e-149	0.674356	0.559	0.491	1.11165e-144	cMo	YPEL5
1.10659e-147	0.456951	0.154	0.066	2.84139e-143	cMo	MTMR11
2.54217e-146	0.491462	0.124	0.047	6.52753e-142	cMo	VNN2
7.01305e-145	0.251124	0.952	0.952	1.80074e-140	cMo	RPS3
8.05259e-145	0.710305	0.174	0.082	2.06766e-140	cMo	AC103591.3
5.45669e-143	0.602218	0.205	0.107	1.40111e-138	cMo	NDRG1
7.95371e-142	0.267291	0.938	0.955	2.04228e-137	cMo	RPS16
6.73969e-140	0.46483	0.677	0.606	1.73055e-135	cMo	C5AR1
1.56456e-139	0.473186	0.719	0.741	4.01733e-135	cMo	COMMD6
1.98005e-138	0.448315	0.141	0.059	5.08419e-134	cMo	RIPOR2
2.24781e-138	0.876688	0.368	0.275	5.77171e-134	cMo	BASP1
5.94823e-138	0.69466	0.325	0.219	1.52733e-133	cMo	VPS37B
8.94481e-136	0.67702	0.368	0.263	2.29676e-131	cMo	PDE4B
2.59514e-135	0.840385	0.313	0.218	6.66354e-131	cMo	ANPEP
2.79217e-135	0.640462	0.29	0.182	7.16947e-131	cMo	NLRP3
6.33323e-133	0.485445	0.141	0.061	1.62618e-128	cMo	MEGF9
1.7888e-132	0.479106	0.146	0.065	4.5931e-128	cMo	LRRK2
1.22413e-131	0.294263	0.215	0.107	3.1432e-127	cMo	APOBEC3A
2.9573e-131	0.358388	0.811	0.864	7.59345e-127	cMo	RPS11
5.04577e-126	0.622443	0.506	0.437	1.2956e-121	cMo	CARD16
1.49429e-125	0.278592	0.91	0.901	3.83688e-121	cMo	HLA-C
3.79357e-125	0.637498	0.246	0.151	9.74076e-121	cMo	PRAM1
8.97337e-124	0.686125	0.279	0.182	2.30409e-119	cMo	WDR74
3.16117e-122	0.620166	0.254	0.156	8.11693e-118	cMo	IRS2
4.88974e-122	0.554825	0.212	0.119	1.25554e-117	cMo	IRAK3
1.96507e-115	0.464206	0.809	0.804	5.04571e-111	cMo	CRIP1
2.98527e-113	0.50017	0.66	0.678	7.66528e-109	cMo	ATP5MPL
1.11667e-110	0.53407	0.187	0.104	2.86727e-106	cMo	CCDC69
1.03335e-107	0.548704	0.423	0.335	2.65332e-103	cMo	AC020916.1
1.25007e-107	0.381641	0.103	0.041	3.2098e-103	cMo	AL034397.3
1.15034e-106	0.469152	0.17	0.09	2.95373e-102	cMo	SULF2
3.22377e-106	0.520115	0.159	0.082	8.27767e-102	cMo	SPATA13
1.02795e-105	0.557952	0.247	0.158	2.63945e-101	cMo	NEDD9
1.06643e-105	0.358596	0.795	0.828	2.73827e-101	cMo	TMA7
2.79923e-104	0.626512	0.261	0.175	7.18759e-100	cMo	RABGEF1
1.01794e-101	0.613271	0.532	0.5	2.61377e-97	cMo	JMJD1C
3.41976e-99	0.639917	0.299	0.215	8.78091e-95	cMo	SULT1A1
4.8961e-99	0.609996	0.459	0.416	1.25717e-94	cMo	NCF2
1.31857e-97	0.666447	0.343	0.263	3.38569e-93	cMo	PLEC
3.24099e-96	0.55402	0.273	0.188	8.32188e-92	cMo	LILRA2
1.22357e-95	0.671733	0.259	0.181	3.14177e-91	cMo	QSOX1
1.08414e-94	0.475257	0.147	0.077	2.78376e-90	cMo	CARS2
8.00404e-94	0.546754	0.213	0.132	2.0552e-89	cMo	AMPD2
1.91405e-93	0.641153	0.363	0.29	4.91472e-89	cMo	FMNL1
4.04846e-92	0.464839	0.656	0.685	1.03952e-87	cMo	GMFG
4.9965e-89	0.446999	0.144	0.076	1.28295e-84	cMo	ADAM8
4.70998e-87	0.2894	0.822	0.846	1.20938e-82	cMo	FXYD5
1.09205e-86	0.608989	0.419	0.36	2.80405e-82	cMo	FOSL2
2.76304e-86	0.388873	0.128	0.064	7.09465e-82	cMo	PDE4D
7.36124e-83	0.711422	0.384	0.337	1.89014e-78	cMo	GCA
8.15531e-82	0.597821	0.311	0.235	2.09404e-77	cMo	AL118516.1
8.5243e-82	0.420953	0.605	0.604	2.18878e-77	cMo	SRSF5
1.24354e-81	0.442104	0.146	0.081	3.19304e-77	cMo	MSRB1
2.32962e-81	0.433257	0.128	0.066	5.98178e-77	cMo	TMEM170B
1.73249e-80	0.480487	0.155	0.088	4.44852e-76	cMo	AC020656.1
9.00311e-80	0.569635	0.472	0.44	2.31173e-75	cMo	TNFSF13B
1.31399e-79	0.256645	0.855	0.844	3.37394e-75	cMo	LAPTM5
1.85078e-79	0.445785	0.144	0.08	4.75224e-75	cMo	PDLIM7
1.46244e-78	0.43377	0.64	0.665	3.75511e-74	cMo	SUB1
3.25258e-77	0.60005	0.309	0.24	8.35165e-73	cMo	DSE
7.71919e-77	0.489341	0.169	0.102	1.98206e-72	cMo	EAF1
3.32724e-76	0.509578	0.227	0.154	8.54336e-72	cMo	RXRA
5.54804e-76	0.446662	0.54	0.504	1.42457e-71	cMo	CYBB
8.98209e-76	0.520084	0.259	0.184	2.30633e-71	cMo	BCL3
2.39369e-74	0.480311	0.232	0.157	6.14627e-70	cMo	GRASP
9.35513e-73	0.497044	0.415	0.353	2.40212e-68	cMo	JAML
5.06814e-72	0.403946	0.408	0.33	1.30135e-67	cMo	MPEG1
3.19808e-71	0.445794	0.196	0.125	8.2117e-67	cMo	SERPINB9
4.41069e-71	0.624008	0.385	0.341	1.13253e-66	cMo	DNTTIP2
5.23929e-71	0.341215	0.754	0.793	1.34529e-66	cMo	ATP6V0B
2.42215e-70	0.430259	0.666	0.719	6.21936e-66	cMo	LAMTOR4
3.77022e-70	0.571299	0.34	0.281	9.6808e-66	cMo	MYO1F
3.83899e-70	0.479204	0.576	0.587	9.85736e-66	cMo	CD302
9.69367e-70	0.468751	0.145	0.084	2.48904e-65	cMo	Z93241.1
1.05779e-69	0.353266	0.107	0.054	2.71608e-65	cMo	TMEM71
2.21336e-68	0.475176	0.546	0.542	5.68324e-64	cMo	FYB1
5.34004e-68	0.265082	0.827	0.89	1.37116e-63	cMo	RPL13A
7.16318e-68	0.33787	0.127	0.069	1.83929e-63	cMo	DENND3
1.12152e-67	0.403154	0.64	0.671	2.87973e-63	cMo	PYCARD
6.47458e-67	0.541129	0.241	0.177	1.66248e-62	cMo	JMJD6
1.33111e-66	0.512698	0.58	0.6	3.41788e-62	cMo	ZFAND5
3.49752e-66	0.630107	0.337	0.289	8.98059e-62	cMo	POLE4
7.20924e-65	0.475197	0.184	0.119	1.85112e-60	cMo	LPCAT1
4.65367e-62	0.455381	0.114	0.062	1.19492e-57	cMo	PTCH2
6.68291e-62	0.363877	0.673	0.726	1.71597e-57	cMo	RPS17
7.82906e-60	0.496273	0.429	0.385	2.01027e-55	cMo	SAMSN1
2.01527e-59	0.530555	0.272	0.212	5.1746e-55	cMo	NXT1
3.68667e-59	0.410074	0.146	0.089	9.46627e-55	cMo	AC015912.3
4.73747e-59	0.439695	0.558	0.552	1.21644e-54	cMo	NINJ1
8.65009e-59	0.482435	0.394	0.341	2.22108e-54	cMo	PHACTR1
2.54197e-58	0.454787	0.176	0.116	6.52701e-54	cMo	AGTPBP1
2.89031e-58	0.369123	0.639	0.651	7.42144e-54	cMo	SELENOK
4.03358e-58	0.351291	0.116	0.065	1.0357e-53	cMo	RNF19B
4.47583e-58	0.54522	0.518	0.527	1.14926e-53	cMo	ATP1B3
1.11497e-57	0.424168	0.14	0.085	2.86292e-53	cMo	VIM-AS1
2.06134e-56	0.397165	0.104	0.057	5.2929e-52	cMo	AL445524.1
1.00089e-55	0.376745	0.631	0.687	2.56998e-51	cMo	UQCRH
1.25752e-55	0.553009	0.384	0.347	3.22893e-51	cMo	CHD1
3.28746e-54	0.604897	0.354	0.321	8.44121e-50	cMo	FAM177A1
8.23859e-54	0.434623	0.203	0.142	2.11542e-49	cMo	ID1
1.09308e-53	0.549079	0.403	0.371	2.80671e-49	cMo	PLSCR1
9.65056e-53	0.5621	0.269	0.219	2.47797e-48	cMo	TOM1
2.63175e-52	0.564863	0.378	0.35	6.75755e-48	cMo	GLRX
3.80096e-52	0.489795	0.499	0.5	9.75972e-48	cMo	EVI2B
1.63722e-51	0.526225	0.236	0.183	4.20388e-47	cMo	FAM200B
3.10409e-51	0.353483	0.13	0.08	7.97037e-47	cMo	CD300LF
1.12679e-50	0.540917	0.288	0.238	2.89327e-46	cMo	MIR22HG
1.94043e-50	0.488414	0.231	0.176	4.98244e-46	cMo	PRKCB
2.02954e-50	0.4537	0.528	0.551	5.21125e-46	cMo	ERP29
2.20514e-50	0.346534	0.129	0.078	5.66215e-46	cMo	TP53INP2
9.28964e-50	0.533129	0.324	0.281	2.3853e-45	cMo	SLC43A2
1.62219e-49	0.428336	0.155	0.104	4.16531e-45	cMo	NRGN
1.64518e-49	0.440856	0.468	0.448	4.22433e-45	cMo	LTA4H
1.8235e-49	0.436014	0.151	0.1	4.68221e-45	cMo	ZBTB43
1.24911e-47	0.473841	0.271	0.22	3.20734e-43	cMo	SLC9A3R1
3.29252e-47	0.367522	0.641	0.695	8.45419e-43	cMo	HIGD2A
5.73605e-47	0.473118	0.276	0.223	1.47285e-42	cMo	LYST
1.02522e-46	0.513962	0.365	0.33	2.63246e-42	cMo	BHLHE40
1.18712e-46	0.376585	0.127	0.08	3.04817e-42	cMo	ARHGEF40
6.47296e-46	0.557105	0.287	0.234	1.66206e-41	cMo	PHLDA2
9.7726e-44	0.296822	0.11	0.065	2.50931e-39	cMo	GCH1
3.64047e-43	0.476188	0.198	0.15	9.34763e-39	cMo	OSCAR
3.00872e-42	0.299454	0.11	0.067	7.7255e-38	cMo	FOSL1
5.25201e-42	0.400667	0.215	0.161	1.34856e-37	cMo	RRP12
3.4428e-41	0.485609	0.403	0.387	8.84008e-37	cMo	LY86
7.9111e-41	0.477783	0.33	0.293	2.03133e-36	cMo	CLEC4A
8.02656e-41	0.279113	0.653	0.675	2.06098e-36	cMo	PKM
1.77381e-40	0.426057	0.462	0.457	4.5546e-36	cMo	MIDN
2.85743e-40	0.265643	0.682	0.707	7.33702e-36	cMo	CDKN1A
6.31266e-40	0.547897	0.32	0.279	1.6209e-35	cMo	TAGAP
2.16412e-39	0.516702	0.26	0.217	5.5568e-35	cMo	ARID5A
5.11387e-39	0.426599	0.19	0.143	1.31309e-34	cMo	RALGAPA1
5.13715e-39	0.308932	0.112	0.07	1.31907e-34	cMo	ZNF467
1.06772e-38	0.475637	0.491	0.504	2.74158e-34	cMo	ATP2B1
2.34113e-38	0.287533	0.109	0.068	6.01131e-34	cMo	CDKN2D
4.73133e-38	0.622551	0.221	0.18	1.21486e-33	cMo	TMEM107
5.28039e-38	0.387355	0.161	0.115	1.35585e-33	cMo	DENND5A
1.31787e-37	0.539382	0.354	0.339	3.38389e-33	cMo	RAB5IF
1.67591e-37	0.329238	0.686	0.713	4.30324e-33	cMo	CHMP1B
6.35948e-37	0.426396	0.242	0.197	1.63292e-32	cMo	RAB24
6.88758e-37	0.553276	0.36	0.343	1.76853e-32	cMo	CTNNB1
4.2697e-36	0.509093	0.417	0.411	1.09633e-31	cMo	HIF1A
1.9585e-35	0.281559	0.122	0.08	5.02883e-31	cMo	LDLR
3.17112e-35	0.354179	0.137	0.095	8.14247e-31	cMo	FBXO34
8.13947e-35	0.265563	0.706	0.785	2.08997e-30	cMo	TOMM7
1.0808e-34	0.472256	0.21	0.168	2.77518e-30	cMo	OXSR1
3.09598e-34	0.3572	0.133	0.092	7.94954e-30	cMo	LINC00877
6.21263e-34	0.359917	0.601	0.664	1.59522e-29	cMo	TRAPPC5
1.0034e-33	0.507609	0.25	0.212	2.57643e-29	cMo	ATP13A3
1.27744e-33	0.465545	0.182	0.141	3.28008e-29	cMo	MIR4435-2HG
2.57318e-33	0.255411	0.92	0.95	6.60714e-29	cMo	RPS26
3.24999e-33	0.458625	0.336	0.309	8.34499e-29	cMo	IVNS1ABP
1.17674e-32	0.417824	0.195	0.153	3.0215e-28	cMo	NFKB2
4.59212e-32	0.405093	0.472	0.47	1.17912e-27	cMo	EZR
8.01926e-32	0.35816	0.145	0.104	2.05911e-27	cMo	HECA
4.09466e-31	0.384676	0.188	0.147	1.05139e-26	cMo	TES
6.29073e-31	0.364314	0.146	0.107	1.61527e-26	cMo	MAP4K4
9.27372e-31	0.286099	0.202	0.155	2.38121e-26	cMo	FCGR1A
1.65347e-30	0.379857	0.405	0.387	4.24561e-26	cMo	STK17B
2.43197e-30	0.437768	0.204	0.165	6.24457e-26	cMo	DENND10
3.797e-30	0.381028	0.465	0.463	9.74954e-26	cMo	ARL4A
3.80686e-30	0.394743	0.129	0.092	9.77488e-26	cMo	AC005280.2
4.06243e-30	0.313497	0.48	0.466	1.04311e-25	cMo	FGL2
4.75669e-30	0.323976	0.164	0.122	1.22138e-25	cMo	KMT2E-AS1
7.87451e-30	0.359956	0.123	0.086	2.02194e-25	cMo	NFIL3
3.65677e-29	0.397837	0.171	0.133	9.38949e-25	cMo	SIRPB1
6.40576e-29	0.430648	0.296	0.267	1.64481e-24	cMo	AOAH
7.39401e-29	0.449158	0.414	0.41	1.89856e-24	cMo	RANBP2
1.12433e-28	0.299606	0.114	0.077	2.88695e-24	cMo	CYB5D1
2.60833e-28	0.426802	0.446	0.457	6.69741e-24	cMo	RNF149
2.95342e-28	0.412013	0.199	0.162	7.58351e-24	cMo	CTDSP1
8.1202e-28	0.507419	0.268	0.239	2.08502e-23	cMo	ELL2
1.07311e-27	0.428984	0.248	0.216	2.75543e-23	cMo	PLK3
1.72892e-27	0.435408	0.402	0.399	4.43934e-23	cMo	PSMB9
3.22445e-27	0.306199	0.106	0.073	8.27941e-23	cMo	FYN
1.35124e-26	0.389742	0.512	0.542	3.46958e-22	cMo	NDUFB9
4.04586e-26	0.42748	0.264	0.234	1.03885e-21	cMo	JOSD1
4.50555e-26	0.392832	0.26	0.222	1.15689e-21	cMo	TNFAIP3
6.13161e-26	0.496927	0.271	0.25	1.57441e-21	cMo	TMEM205
1.02781e-25	0.416984	0.528	0.58	2.63911e-21	cMo	EIF4G2
1.85731e-25	0.467956	0.398	0.412	4.76902e-21	cMo	EIF3M
3.451e-25	0.502675	0.258	0.235	8.86112e-21	cMo	RIOK3
3.93391e-25	0.408347	0.302	0.277	1.01011e-20	cMo	CASP1
6.03885e-25	0.386236	0.145	0.11	1.5506e-20	cMo	CYP1B1
6.21603e-25	0.323968	0.144	0.109	1.59609e-20	cMo	ARHGAP26
6.63767e-25	0.339391	0.122	0.089	1.70435e-20	cMo	RFX2
9.98855e-25	0.302399	0.629	0.702	2.56476e-20	cMo	DAZAP2
1.14474e-24	0.331936	0.124	0.091	2.93934e-20	cMo	KCNE3
2.90193e-24	0.507002	0.265	0.242	7.45128e-20	cMo	PNPLA8
3.32833e-24	0.403802	0.194	0.161	8.54614e-20	cMo	DOK3
6.98628e-24	0.297011	0.116	0.083	1.79387e-19	cMo	THAP9-AS1
8.36179e-24	0.35429	0.153	0.12	2.14706e-19	cMo	TXNDC11
1.30412e-23	0.389577	0.19	0.156	3.34859e-19	cMo	MX2
1.50661e-23	0.388664	0.496	0.531	3.86853e-19	cMo	C4orf48
5.98912e-23	0.332886	0.13	0.097	1.53783e-18	cMo	TMEM41B
7.52448e-23	0.322865	0.142	0.109	1.93206e-18	cMo	HK3
2.4347e-22	0.272003	0.11	0.079	6.25158e-18	cMo	EPOR
3.22605e-22	0.448965	0.388	0.397	8.28354e-18	cMo	PTP4A2
3.58378e-22	0.33197	0.547	0.602	9.20207e-18	cMo	GPSM3
5.00235e-22	0.422866	0.336	0.325	1.28445e-17	cMo	XBP1
2.1414e-21	0.50416	0.331	0.328	5.49846e-17	cMo	VMP1
5.12546e-21	0.268469	0.108	0.078	1.31606e-16	cMo	C15orf39
7.65678e-21	0.417541	0.412	0.424	1.96603e-16	cMo	DDX21
1.92262e-20	0.31791	0.115	0.086	4.93671e-16	cMo	CPD
3.0841e-20	0.391729	0.191	0.163	7.91905e-16	cMo	DIAPH1
3.83014e-20	0.404713	0.364	0.367	9.83464e-16	cMo	SLC7A7
4.27152e-20	0.46173	0.284	0.268	1.0968e-15	cMo	DMXL2
8.74558e-20	0.281363	0.131	0.1	2.2456e-15	cMo	GZF1
9.29239e-20	0.453987	0.28	0.268	2.38601e-15	cMo	CPPED1
1.25536e-19	0.356356	0.162	0.132	3.22339e-15	cMo	PURB
1.71367e-19	0.427385	0.375	0.385	4.40019e-15	cMo	IDS
1.65512e-18	0.432766	0.234	0.215	4.24985e-14	cMo	FBXL5
2.08948e-18	0.413262	0.353	0.354	5.36516e-14	cMo	SLC16A3
2.19733e-18	0.319582	0.112	0.085	5.64208e-14	cMo	METTL22
2.70115e-18	0.395394	0.195	0.17	6.93575e-14	cMo	MOB3A
3.08616e-18	0.485072	0.354	0.363	7.92433e-14	cMo	ITGAX
3.5889e-18	0.302788	0.168	0.136	9.21523e-14	cMo	RASGRP2
4.2802e-18	0.388839	0.2	0.174	1.09903e-13	cMo	ADAM17
6.60111e-18	0.420026	0.135	0.108	1.69497e-13	cMo	AQP9
1.11689e-17	0.450475	0.291	0.286	2.86784e-13	cMo	SHKBP1
1.37929e-17	0.379688	0.437	0.461	3.5416e-13	cMo	CCNL1
2.29402e-17	0.36372	0.164	0.139	5.89035e-13	cMo	RIT1
2.70216e-17	0.403086	0.423	0.439	6.93832e-13	cMo	LIMS1
5.98835e-17	0.27864	0.123	0.096	1.53763e-12	cMo	PTK2B
6.51793e-17	0.341977	0.195	0.169	1.67361e-12	cMo	BIN2
8.65141e-17	0.420382	0.383	0.399	2.22142e-12	cMo	TGFB1
1.21176e-16	0.425688	0.213	0.194	3.11144e-12	cMo	UBR4
1.42762e-16	0.370523	0.213	0.191	3.66569e-12	cMo	PSTPIP1
1.83124e-16	0.281685	0.123	0.096	4.70206e-12	cMo	BRAF
2.9657e-16	0.452953	0.28	0.27	7.61503e-12	cMo	GK
6.31045e-16	0.364357	0.178	0.154	1.62033e-11	cMo	SMAD7
9.11782e-16	0.415536	0.462	0.513	2.34118e-11	cMo	CIB1
1.27936e-15	0.437179	0.295	0.293	3.285e-11	cMo	PLXDC2
1.41091e-15	0.435504	0.301	0.3	3.62279e-11	cMo	USP15
3.0627e-15	0.33829	0.51	0.572	7.86409e-11	cMo	CNPY3
4.29944e-15	0.398411	0.271	0.262	1.10397e-10	cMo	HLA-F
6.27532e-15	0.411293	0.299	0.299	1.61131e-10	cMo	PNPLA2
1.7258e-14	0.362914	0.223	0.205	4.43133e-10	cMo	LAT2
1.97337e-14	0.257847	0.588	0.66	5.06703e-10	cMo	PSME1
3.67928e-14	0.25901	0.107	0.084	9.44728e-10	cMo	SIK2
4.25693e-14	0.323191	0.25	0.231	1.09305e-09	cMo	GRK2
5.04099e-14	0.47452	0.329	0.344	1.29437e-09	cMo	TMEM167A
5.20463e-14	0.339588	0.146	0.123	1.33639e-09	cMo	TLE3
5.39656e-14	0.395263	0.344	0.349	1.38567e-09	cMo	ADGRE5
8.74865e-14	0.443961	0.319	0.325	2.24639e-09	cMo	ETF1
1.07997e-13	0.288182	0.133	0.109	2.77304e-09	cMo	AKNA
1.08591e-13	0.328282	0.156	0.133	2.7883e-09	cMo	CMIP
1.41213e-13	0.396277	0.376	0.396	3.62594e-09	cMo	ODF3B
1.82518e-13	0.272994	0.113	0.09	4.68651e-09	cMo	RYBP
2.20287e-13	0.404363	0.282	0.275	5.6563e-09	cMo	HACD4
3.14983e-13	0.43325	0.362	0.382	8.08783e-09	cMo	AKIRIN2
4.01372e-13	0.327295	0.538	0.615	1.0306e-08	cMo	PGLS
6.00454e-13	0.414863	0.225	0.213	1.54179e-08	cMo	USP3
6.21583e-13	0.449136	0.354	0.365	1.59604e-08	cMo	ARF6
7.25689e-13	0.409028	0.328	0.335	1.86335e-08	cMo	SYAP1
1.08144e-12	0.40084	0.241	0.229	2.7768e-08	cMo	SMCHD1
1.17773e-12	0.361775	0.181	0.164	3.02405e-08	cMo	CHP1
1.98285e-12	0.286328	0.206	0.184	5.09137e-08	cMo	ALOX5
3.28999e-12	0.343319	0.16	0.142	8.4477e-08	cMo	MBOAT7
3.40855e-12	0.307095	0.169	0.148	8.75213e-08	cMo	MEF2D
3.64277e-12	0.381867	0.23	0.218	9.35354e-08	cMo	DPYD
4.70985e-12	0.354641	0.169	0.151	1.20935e-07	cMo	PRKAG2
7.43012e-12	0.324825	0.529	0.593	1.90783e-07	cMo	SEC61G
8.70695e-12	0.393874	0.215	0.203	2.23568e-07	cMo	PHF20L1
9.21919e-12	0.28753	0.113	0.093	2.36721e-07	cMo	CATSPER1
1.72615e-11	0.263361	0.111	0.09	4.43222e-07	cMo	KLF13
1.94379e-11	0.312728	0.546	0.631	4.99106e-07	cMo	NDUFB11
2.36791e-11	0.398191	0.33	0.343	6.08008e-07	cMo	SRA1
6.13806e-11	0.282332	0.151	0.132	1.57607e-06	cMo	GRK6
8.09684e-11	0.358494	0.13	0.111	2.07903e-06	cMo	TFDP1
8.18863e-11	0.313906	0.48	0.528	2.10259e-06	cMo	PTPRE
9.88518e-11	0.397297	0.237	0.228	2.53822e-06	cMo	BACH1
1.0516e-10	0.364947	0.37	0.395	2.70019e-06	cMo	WAS
1.23392e-10	0.30315	0.523	0.606	3.16834e-06	cMo	TRIR
1.83723e-10	0.389586	0.328	0.339	4.71746e-06	cMo	MAP2K3
2.35732e-10	0.334286	0.478	0.536	6.0529e-06	cMo	ATP6V0D1
4.98004e-10	0.310045	0.503	0.557	1.27873e-05	cMo	RPS4Y1
5.31261e-10	0.370378	0.209	0.199	1.36412e-05	cMo	TRABD
8.04793e-10	0.281433	0.152	0.135	2.06647e-05	cMo	TTC7A
9.52422e-10	0.394449	0.336	0.358	2.44553e-05	cMo	SELENOS
1.11992e-09	0.273393	0.117	0.1	2.87561e-05	cMo	PRKAG2-AS1
1.23144e-09	0.271279	0.129	0.11	3.16196e-05	cMo	JMY
2.09965e-09	0.317657	0.159	0.143	5.39127e-05	cMo	CCNY
2.36476e-09	0.391336	0.394	0.439	6.07199e-05	cMo	SCAND1
2.39871e-09	0.369912	0.371	0.395	6.15916e-05	cMo	NUP214
2.64226e-09	0.326962	0.246	0.238	6.78454e-05	cMo	METRNL
3.54914e-09	0.396488	0.259	0.26	9.11314e-05	cMo	UBXN11
4.55116e-09	0.323991	0.154	0.139	0.00011686	cMo	PYGL
4.98758e-09	0.357386	0.202	0.192	0.000128066	cMo	RASSF2
5.05015e-09	0.334831	0.184	0.172	0.000129673	cMo	RNF166
5.18627e-09	0.281367	0.109	0.093	0.000133168	cMo	TRMT6
9.74535e-09	0.30437	0.256	0.247	0.000250231	cMo	SNHG15
1.43287e-08	0.281641	0.197	0.182	0.000367917	cMo	TRIB1
1.5965e-08	0.311465	0.132	0.117	0.000409934	cMo	TTC19
1.92859e-08	0.310853	0.138	0.124	0.000495205	cMo	ITPRIP
2.03923e-08	0.290297	0.134	0.118	0.000523612	cMo	TLNRD1
2.15926e-08	0.294607	0.501	0.574	0.000554433	cMo	PSMB3
3.20338e-08	0.38465	0.348	0.376	0.000822532	cMo	EFHD2
4.65002e-08	0.255322	0.106	0.091	0.00119399	cMo	VCL
6.38246e-08	0.296227	0.141	0.128	0.00163882	cMo	SERPINB8
7.16887e-08	0.354843	0.326	0.342	0.00184075	cMo	LCP2
8.85568e-08	0.33507	0.435	0.488	0.00227387	cMo	PGAM1
1.09015e-07	0.406803	0.286	0.299	0.00279918	cMo	SPAG9
1.29359e-07	0.364098	0.269	0.274	0.00332155	cMo	SH3KBP1
2.50974e-07	0.297916	0.51	0.59	0.00644426	cMo	CAST
2.75749e-07	0.396111	0.211	0.205	0.00708041	cMo	ABHD5
3.40824e-07	0.252956	0.123	0.109	0.00875134	cMo	PXN
3.98481e-07	0.322504	0.45	0.518	0.0102318	cMo	EIF3G
4.23711e-07	0.339769	0.157	0.147	0.0108796	cMo	AZI2
4.79923e-07	0.287211	0.231	0.225	0.012323	cMo	RASSF5
5.70696e-07	0.27642	0.169	0.157	0.0146538	cMo	NCOR2
6.19464e-07	0.258417	0.523	0.609	0.015906	cMo	EIF3H
6.20813e-07	0.315203	0.16	0.15	0.0159406	cMo	NFAM1
6.25667e-07	0.311585	0.156	0.146	0.0160652	cMo	UBAP1
7.36165e-07	0.294728	0.153	0.141	0.0189025	cMo	CDC42EP3
7.75541e-07	0.299907	0.154	0.143	0.0199136	cMo	ZFC3H1
7.87808e-07	0.258652	0.481	0.546	0.0202285	cMo	SRSF3
7.99058e-07	0.265812	0.15	0.138	0.0205174	cMo	CD1D
2.36701e-06	0.312048	0.143	0.133	0.0607777	cMo	HEBP2
2.40513e-06	0.424032	0.286	0.304	0.0617566	cMo	UBE2D1
2.47642e-06	0.275466	0.139	0.127	0.0635872	cMo	PTEN
2.76189e-06	0.36152	0.212	0.211	0.070917	cMo	TBC1D7
3.10408e-06	0.273365	0.138	0.127	0.0797035	cMo	EHBP1L1
3.22102e-06	0.31532	0.118	0.107	0.0827061	cMo	TMEM91
5.42052e-06	0.304683	0.173	0.165	0.139183	cMo	SH3TC1
8.24087e-06	0.29718	0.351	0.376	0.211601	cMo	VASP
2.35499e-05	0.288432	0.371	0.403	0.604691	cMo	ALDH2
2.66952e-05	0.321337	0.284	0.295	0.685451	cMo	RUNX1
3.31986e-05	0.254638	0.163	0.154	0.852439	cMo	NXF1
3.4676e-05	0.35198	0.226	0.229	0.890376	cMo	JARID2
5.61177e-05	0.311886	0.244	0.248	1	cMo	C9orf72
6.82512e-05	0.26458	0.51	0.589	1	cMo	HNRNPU
8.57575e-05	0.267362	0.209	0.263	1	cMo	BLOC1S2
0.000111958	0.350957	0.313	0.34	1	cMo	EIF2S3
0.000131667	0.326376	0.295	0.316	1	cMo	SCPEP1
0.000139997	0.318049	0.22	0.226	1	cMo	CD300C
0.000157672	0.250516	0.552	0.648	1	cMo	PRR13
0.00026279	0.272416	0.474	0.555	1	cMo	RBM39
0.00028015	0.295062	0.391	0.437	1	cMo	SFPQ
0.000312352	0.278923	0.205	0.206	1	cMo	ATG16L2
0.000356256	0.388858	0.194	0.198	1	cMo	ACSL1
0.000409156	0.32721	0.17	0.17	1	cMo	GLTP
0.000458609	0.295923	0.156	0.153	1	cMo	TMEM189
0.000531233	0.344833	0.265	0.283	1	cMo	DOCK8
0.000544389	0.258093	0.463	0.519	1	cMo	TSC22D3
0.000574677	0.336356	0.274	0.291	1	cMo	RAB11FIP1
0.000649397	0.256469	0.111	0.104	1	cMo	ZDHHC20
0.000707845	0.257659	0.16	0.157	1	cMo	FES
0.000721262	0.268952	0.137	0.132	1	cMo	NADK
0.000905453	0.309406	0.184	0.186	1	cMo	IL17RA
0.00209647	0.31317	0.388	0.436	1	cMo	SNHG5
0.00225463	0.323479	0.281	0.303	1	cMo	CASP4
0.00253663	0.323887	0.366	0.411	1	cMo	PPP1CB
0.00260806	0.316737	0.187	0.189	1	cMo	MID1IP1
0.00265925	0.321956	0.198	0.204	1	cMo	NDEL1
0.00319428	0.336849	0.394	0.457	1	cMo	ACAP2
0.00347707	0.256825	0.122	0.117	1	cMo	SCLT1
0.00408483	0.316234	0.284	0.346	1	cMo	C12orf57
0.00455603	0.258998	0.357	0.396	1	cMo	HCK
0.00471131	0.288061	0.132	0.129	1	cMo	SPHK1
0.00539553	0.278267	0.179	0.181	1	cMo	TET2
0.00561531	0.272144	0.357	0.394	1	cMo	CCNH
0.00592163	0.319299	0.22	0.232	1	cMo	IL6R
0.00597341	0.26191	0.475	0.565	1	cMo	LAMTOR1
0.00843785	0.311792	0.437	0.515	1	cMo	NDUFB1
0	2.87106	0.876	0.218	0	nMo	FCGR3A
0	2.65435	0.985	0.66	0	nMo	LST1
0	2.40463	0.963	0.699	0	nMo	IFITM2
0	2.39867	0.899	0.315	0	nMo	SMIM25
0	2.184	0.956	0.458	0	nMo	SERPINA1
0	2.11864	0.241	0.001	0	nMo	LYPD2
0	2.01787	0.657	0.098	0	nMo	HES4
0	1.99011	0.931	0.656	0	nMo	IFITM3
0	1.98702	0.983	0.771	0	nMo	TIMP1
0	1.98235	0.766	0.252	0	nMo	WARS
0	1.85892	0.982	0.792	0	nMo	COTL1
0	1.77264	0.538	0.107	0	nMo	IFITM1
0	1.7315	0.828	0.4	0	nMo	LILRB2
0	1.68151	0.635	0.203	0	nMo	CUX1
0	1.65945	0.88	0.488	0	nMo	STXBP2
0	1.64243	0.78	0.379	0	nMo	LYN
0	1.6254	0.67	0.164	0	nMo	LILRA5
0	1.58032	0.91	0.602	0	nMo	C5AR1
0	1.5575	0.45	0.108	0	nMo	APOBEC3A
0	1.53549	0.752	0.405	0	nMo	RHOC
0	1.52891	0.652	0.234	0	nMo	LILRB1
0	1.50172	0.505	0.048	0	nMo	TCF7L2
0	1.48728	0.457	0.042	0	nMo	CDKN1C
0	1.43661	0.526	0.111	0	nMo	SPN
0	1.43045	0.761	0.407	0	nMo	JPT1
0	1.40714	0.655	0.29	0	nMo	PECAM1
0	1.3941	0.452	0.03	0	nMo	SIGLEC10
0	1.39331	0.735	0.389	0	nMo	PTPN6
0	1.38361	0.607	0.213	0	nMo	LRRC25
0	1.35389	0.616	0.274	0	nMo	G0S2
0	1.34835	0.695	0.343	0	nMo	BID
0	1.33901	0.382	0.054	0	nMo	CDC42EP2
0	1.31293	0.619	0.252	0	nMo	CYTIP
0	1.30795	0.864	0.61	0	nMo	PTPRC
0	1.28687	0.871	0.46	0	nMo	BCL2A1
0	1.28155	0.791	0.442	0	nMo	CD55
0	1.27732	0.741	0.417	0	nMo	LY6E
0	1.27037	0.643	0.313	0	nMo	PAPSS2
0	1.24165	0.994	0.97	0	nMo	RPS19
0	1.24077	0.626	0.301	0	nMo	NAAA
0	1.2378	0.985	0.905	0	nMo	AIF1
0	1.23671	0.86	0.557	0	nMo	CORO1A
0	1.21158	0.996	0.945	0	nMo	SAT1
0	1.19931	0.518	0.161	0	nMo	UNC119
0	1.19681	0.76	0.436	0	nMo	RNF149
0	1.1874	0.407	0.114	0	nMo	FAM110A
0	1.18684	0.605	0.241	0	nMo	CALHM6
0	1.18138	0.573	0.212	0	nMo	LYST
0	1.17989	0.812	0.552	0	nMo	NAP1L1
0	1.16205	0.769	0.428	0	nMo	LIMD2
0	1.15215	0.503	0.127	0	nMo	ICAM2
0	1.1478	0.705	0.374	0	nMo	SAMSN1
0	1.14698	0.468	0.108	0	nMo	PLAC8
0	1.14602	0.732	0.42	0	nMo	FGR
0	1.14314	0.731	0.417	0	nMo	PILRA
0	1.13781	0.675	0.371	0	nMo	HCK
0	1.12944	0.756	0.483	0	nMo	RAP1B
0	1.12037	0.461	0.148	0	nMo	TUBA4A
0	1.09937	0.925	0.611	0	nMo	CD52
0	1.08974	0.702	0.379	0	nMo	CD48
0	1.07283	0.569	0.253	0	nMo	SELPLG
0	1.06503	0.558	0.201	0	nMo	C19orf38
0	1.05928	0.503	0.14	0	nMo	ICAM3
0	1.0516	0.368	0.056	0	nMo	SLC2A6
0	1.04901	0.506	0.146	0	nMo	MYO1G
0	1.03937	1	0.905	0	nMo	IFI30
0	1.03379	0.891	0.723	0	nMo	ALDOA
0	1.01956	0.352	0.036	0	nMo	SYTL1
0	1.01276	0.444	0.124	0	nMo	RASGRP2
0	1.01134	0.985	0.947	0	nMo	FCER1G
0	1.01118	0.261	0.013	0	nMo	CKB
0	1.00393	0.513	0.209	0	nMo	RASSF5
0	0.960772	0.384	0.075	0	nMo	LILRA1
0	0.949752	0.397	0.125	0	nMo	ABI3
0	0.94114	0.494	0.186	0	nMo	LILRA2
0	0.937406	0.444	0.157	0	nMo	BIN2
0	0.93369	0.35	0.056	0	nMo	GCH1
0	0.931373	0.304	0.016	0	nMo	CD79B
0	0.930027	0.919	0.791	0	nMo	HLA-E
0	0.926919	0.419	0.112	0	nMo	TESC
0	0.91786	0.317	0.082	0	nMo	ZNF703
0	0.914238	0.947	0.833	0	nMo	EMP3
0	0.858451	0.967	0.843	0	nMo	CTSS
0	0.850383	0.349	0.088	0	nMo	ITGAL
0	0.849017	0.358	0.089	0	nMo	GPBAR1
0	0.847358	0.322	0.078	0	nMo	PAG1
0	0.783549	0.99	0.96	0	nMo	PFN1
0	0.762842	0.992	0.939	0	nMo	S100A4
0	0.757534	0.301	0.052	0	nMo	LTB
0	0.720876	0.315	0.075	0	nMo	CD300LF
0	0.719772	0.258	0.04	0	nMo	SLC44A2
0	0.712216	0.97	0.94	0	nMo	NACA
0	0.691003	0.262	0.056	0	nMo	ADA
0	0.681186	0.241	0.049	0	nMo	CX3CR1
0	0.676459	0.217	0.028	0	nMo	SH2D3C
0	0.662985	0.218	0.03	0	nMo	FPR2
0	0.660558	0.98	0.952	0	nMo	OAZ1
0	0.630081	0.217	0.02	0	nMo	AC064805.1
0	0.629027	0.208	0.018	0	nMo	CYFIP2
0	0.585155	1	0.999	0	nMo	ACTB
0	0.580532	0.109	0.002	0	nMo	PPP1R17
0	0.560837	0.144	0.002	0	nMo	AC104809.2
0	0.550463	0.999	0.997	0	nMo	EEF1A1
0	0.539629	0.15	0.01	0	nMo	LINC02432
0	0.520579	0.155	0.007	0	nMo	NEURL1
0	0.498358	0.121	0.01	0	nMo	PTGES
0	0.494438	0.154	0.008	0	nMo	PTP4A3
0	0.483422	0.152	0.017	0	nMo	ADGRE1
0	0.477879	0.129	0.001	0	nMo	AC020651.2
0	0.468542	0.999	0.999	0	nMo	B2M
0	0.432345	0.135	0.011	0	nMo	ADGRE3
0	0.346376	0.113	0.008	0	nMo	RAB37
1.05868e-307	1.35376	0.729	0.473	2.71838e-303	nMo	SOD1
7.33455e-304	0.552347	0.99	0.969	1.88329e-299	nMo	RPL8
2.44291e-303	0.763166	0.969	0.898	6.27267e-299	nMo	HLA-C
2.40784e-302	1.03568	0.726	0.444	6.18262e-298	nMo	RAC2
4.41147e-301	0.933107	0.485	0.188	1.13273e-296	nMo	RAB24
2.12162e-288	1.03699	0.74	0.463	5.44768e-284	nMo	VSIR
1.13723e-286	0.998131	0.768	0.506	2.92008e-282	nMo	TNFRSF1B
3.16892e-285	1.32302	0.503	0.212	8.13685e-281	nMo	ISG15
6.15658e-282	0.662663	0.257	0.061	1.58083e-277	nMo	MAPK7
4.73517e-281	1.00711	0.524	0.229	1.21585e-276	nMo	POU2F2
1.31058e-276	0.52042	0.202	0.038	3.36517e-272	nMo	C11orf21
2.02233e-276	0.607586	0.264	0.062	5.19275e-272	nMo	RIPOR2
2.64245e-276	0.949614	0.787	0.554	6.78503e-272	nMo	PRELID1
4.37899e-276	0.967161	0.81	0.615	1.12439e-271	nMo	PGK1
5.41647e-276	0.772035	0.89	0.785	1.39079e-271	nMo	ARHGDIB
2.19579e-267	1.45675	0.757	0.476	5.63813e-263	nMo	MT2A
3.04204e-267	0.997362	0.633	0.356	7.81105e-263	nMo	VASP
3.89533e-266	0.959432	0.744	0.505	1.0002e-261	nMo	DRAP1
4.05471e-266	0.940657	0.556	0.265	1.04113e-261	nMo	CASP1
1.04716e-265	1.0144	0.746	0.5	2.6888e-261	nMo	CMTM6
2.17806e-261	0.919702	0.476	0.207	5.5926e-257	nMo	PCGF5
7.02724e-260	0.680191	0.3	0.086	1.80438e-255	nMo	CALML4
2.2509e-259	0.81237	0.899	0.688	5.77963e-255	nMo	NAMPT
3.20111e-258	0.974591	0.66	0.384	8.21949e-254	nMo	PSMB9
8.61754e-257	0.891294	0.717	0.382	2.21273e-252	nMo	CFP
5.00921e-254	0.506478	0.151	0.024	1.28621e-249	nMo	PPM1N
1.8281e-251	0.575203	0.99	0.947	4.69402e-247	nMo	S100A11
3.98753e-248	0.851032	0.439	0.176	1.02388e-243	nMo	FAM49A
7.83614e-248	0.432255	0.146	0.023	2.01209e-243	nMo	TNFRSF8
3.45038e-245	0.785244	0.859	0.69	8.85955e-241	nMo	CD37
1.69445e-244	0.991423	0.786	0.593	4.35085e-240	nMo	SRSF5
3.94385e-244	0.744465	0.571	0.258	1.01266e-239	nMo	SLC11A1
6.36369e-243	0.93628	0.702	0.447	1.63401e-238	nMo	PSME2
9.92081e-243	1.08594	0.761	0.505	2.54737e-238	nMo	RHOB
1.72903e-242	0.699524	0.916	0.818	4.43962e-238	nMo	SLC25A6
6.51868e-241	0.808295	0.411	0.158	1.6738e-236	nMo	DENND10
2.6888e-236	0.450058	0.149	0.025	6.90404e-232	nMo	MXD3
2.20945e-235	0.875114	0.829	0.633	5.67322e-231	nMo	MS4A7
3.01174e-234	0.852136	0.479	0.209	7.73324e-230	nMo	ITGA4
2.82849e-232	0.474956	0.165	0.031	7.26271e-228	nMo	ICAM4
1.07589e-231	0.779337	0.216	0.051	2.76256e-227	nMo	NKG7
1.67329e-230	0.57359	0.248	0.065	4.2965e-226	nMo	CDKN2D
4.64289e-228	0.76614	0.87	0.758	1.19215e-223	nMo	SPI1
3.13619e-227	0.803146	0.801	0.638	8.0528e-223	nMo	PSME1
2.10267e-226	0.870018	0.458	0.21	5.39903e-222	nMo	MAPKAPK3
7.35064e-224	0.831859	0.784	0.595	1.88742e-219	nMo	RHOG
1.09067e-221	0.497106	0.978	0.947	2.80051e-217	nMo	H3F3A
2.88515e-221	0.749663	0.345	0.123	7.40819e-217	nMo	GRK6
1.36573e-219	0.640797	0.265	0.077	3.50678e-215	nMo	SNX20
3.88248e-218	0.748789	0.383	0.15	9.96905e-214	nMo	SCIMP
5.21111e-212	0.820325	0.529	0.248	1.33806e-207	nMo	MARCKSL1
9.26554e-212	0.846154	0.497	0.233	2.37911e-207	nMo	SNHG15
2.57274e-209	0.875846	0.636	0.381	6.60602e-205	nMo	PTP4A2
6.76571e-208	0.99298	0.585	0.34	1.73723e-203	nMo	SLC16A3
7.28134e-204	0.803934	0.691	0.435	1.86963e-199	nMo	CARD16
5.6643e-201	0.934101	0.801	0.627	1.45442e-196	nMo	HMOX1
1.47218e-199	0.57191	0.986	0.959	3.78011e-195	nMo	HLA-B
9.03976e-198	0.602197	0.897	0.804	2.32114e-193	nMo	ARPC2
1.15224e-197	0.695636	0.952	0.917	2.9586e-193	nMo	UBC
3.04674e-196	0.433863	0.993	0.985	7.82311e-192	nMo	EIF1
1.99864e-195	0.932927	0.662	0.439	5.13191e-191	nMo	LTA4H
1.40934e-194	0.740387	0.499	0.239	3.61876e-190	nMo	MTSS1
2.08628e-191	0.779784	0.384	0.162	5.35694e-187	nMo	ADGRE2
2.00317e-190	0.850755	0.48	0.23	5.14355e-186	nMo	IRF7
2.29172e-190	0.676086	0.304	0.11	5.88445e-186	nMo	SIDT2
1.0179e-185	0.465333	0.982	0.938	2.61366e-181	nMo	PSAP
4.56271e-185	0.520458	0.202	0.054	1.17157e-180	nMo	TBC1D10C
1.15592e-184	0.831475	0.537	0.305	2.96805e-180	nMo	SEPTIN9
2.45656e-184	0.796543	0.49	0.247	6.30771e-180	nMo	VAMP5
4.06377e-182	0.609028	0.225	0.066	1.04345e-177	nMo	S1PR4
1.53588e-181	0.661174	0.821	0.501	3.94368e-177	nMo	FCN1
3.96676e-180	0.794393	0.519	0.286	1.01855e-175	nMo	CSK
5.186e-179	0.35908	0.132	0.025	1.33161e-174	nMo	LIPN
6.29719e-179	0.807562	0.581	0.354	1.61693e-174	nMo	SLC7A7
1.09634e-176	0.671256	0.839	0.665	2.81508e-172	nMo	ASAH1
9.13064e-175	0.73206	0.699	0.457	2.34447e-170	nMo	CLEC7A
1.9655e-174	0.322333	0.115	0.02	5.04682e-170	nMo	HEG1
2.98044e-174	0.836282	0.617	0.389	7.65288e-170	nMo	TCIRG1
1.59543e-173	0.646884	0.289	0.102	4.09659e-169	nMo	ISG20
4.02195e-173	0.782835	0.468	0.243	1.03272e-168	nMo	MYD88
1.07078e-172	0.846674	0.702	0.497	2.74945e-168	nMo	TSC22D3
6.29536e-170	0.453474	0.179	0.046	1.61646e-165	nMo	P2RX1
5.17636e-169	0.663009	0.263	0.091	1.32913e-164	nMo	RHOF
6.46351e-169	0.624891	0.868	0.749	1.65964e-164	nMo	TPM3
1.28486e-165	0.706787	0.756	0.6	3.29913e-161	nMo	HCLS1
4.02889e-165	0.476016	0.981	0.949	1.0345e-160	nMo	SRGN
4.028e-163	0.723318	0.434	0.209	1.03427e-158	nMo	GNG2
5.0323e-163	0.488202	0.215	0.063	1.29214e-158	nMo	IL3RA
1.31457e-160	0.65677	0.779	0.599	3.37543e-156	nMo	TKT
8.48643e-160	0.405458	0.147	0.034	2.17906e-155	nMo	BATF3
4.52342e-159	0.459786	0.933	0.89	1.16148e-154	nMo	ARPC3
3.39917e-158	0.504865	0.319	0.118	8.72804e-154	nMo	CDA
6.73909e-156	0.29617	0.101	0.017	1.7304e-151	nMo	FFAR2
2.78384e-155	0.637818	0.82	0.682	7.14807e-151	nMo	RNASET2
3.19948e-155	0.807318	0.508	0.297	8.21532e-151	nMo	RGS19
5.49908e-155	0.626411	0.339	0.141	1.412e-150	nMo	UTRN
1.40099e-154	0.724132	0.755	0.586	3.59731e-150	nMo	ZFAND5
1.18089e-153	0.5944	0.277	0.104	3.03218e-149	nMo	SNX18
8.9144e-152	0.621626	0.338	0.143	2.28895e-147	nMo	TES
1.89432e-150	0.638897	0.318	0.127	4.86406e-146	nMo	SERPINB9
2.61701e-149	0.438521	0.998	0.996	6.71969e-145	nMo	MT-CO2
2.71477e-148	0.625088	0.355	0.157	6.97071e-144	nMo	PRAM1
3.23815e-148	0.694031	0.403	0.2	8.31459e-144	nMo	CCND3
7.02572e-148	0.5714	0.277	0.105	1.80399e-143	nMo	HK3
7.33863e-148	0.581823	0.832	0.727	1.88434e-143	nMo	MYL12B
1.65931e-145	0.418785	0.139	0.033	4.26062e-141	nMo	AP000547.3
5.72431e-145	0.492998	0.946	0.824	1.46983e-140	nMo	PLAUR
2.81061e-144	0.602324	0.271	0.103	7.21679e-140	nMo	TRAF3IP3
5.23908e-144	0.472021	0.907	0.844	1.34524e-139	nMo	ARPC1B
8.2772e-144	0.317419	0.101	0.018	2.12534e-139	nMo	CHST2
9.27804e-144	0.30352	0.111	0.022	2.38232e-139	nMo	RAP1GAP2
8.63759e-143	0.666216	0.468	0.258	2.21787e-138	nMo	CPPED1
1.32942e-140	0.438411	0.162	0.043	3.41356e-136	nMo	AL139246.5
1.8527e-140	0.660033	0.298	0.121	4.75718e-136	nMo	ITGB2-AS1
2.03112e-140	0.693766	0.503	0.293	5.21532e-136	nMo	UBE2J1
3.22685e-140	0.571026	0.275	0.107	8.28559e-136	nMo	TMPO
7.39466e-140	0.650237	0.788	0.648	1.89873e-135	nMo	LRRFIP1
1.27645e-139	0.481185	0.87	0.76	3.27754e-135	nMo	SERP1
6.39028e-138	0.578753	0.803	0.681	1.64083e-133	nMo	DAZAP2
7.97807e-138	0.843101	0.566	0.373	2.04853e-133	nMo	CD86
5.83274e-137	0.850779	0.575	0.383	1.49767e-132	nMo	CLEC2B
1.95481e-136	0.669738	0.421	0.217	5.01937e-132	nMo	SLC9A3R1
4.08235e-136	0.669251	0.685	0.49	1.04822e-131	nMo	STX11
5.38232e-136	0.535592	0.87	0.781	1.38202e-131	nMo	UQCRB
3.34676e-135	0.712124	0.433	0.234	8.59349e-131	nMo	RIN3
4.77485e-133	0.42578	0.221	0.074	1.22604e-128	nMo	MTMR11
6.09348e-132	0.709187	0.475	0.273	1.56462e-127	nMo	KLF3
2.00164e-131	0.650133	0.339	0.16	5.13961e-127	nMo	TMC6
5.42687e-131	0.560959	0.235	0.086	1.39346e-126	nMo	SMPDL3A
6.64417e-130	0.800606	0.728	0.576	1.70602e-125	nMo	TUBA1A
1.57454e-129	0.520433	0.24	0.088	4.04295e-125	nMo	SPATA13
1.74579e-129	0.445118	0.155	0.043	4.48267e-125	nMo	IFIT2
3.93264e-129	0.604642	0.287	0.121	1.00978e-124	nMo	RELT
3.6392e-127	0.455839	0.899	0.85	9.34438e-123	nMo	RHOA
4.84082e-127	0.602351	0.313	0.137	1.24298e-122	nMo	AMPD2
9.37511e-127	0.481242	0.198	0.065	2.40725e-122	nMo	ZDHHC1
2.6593e-126	0.618024	0.383	0.187	6.82827e-122	nMo	CLEC12A
1.32638e-125	0.339383	0.132	0.033	3.40574e-121	nMo	SLC24A4
2.72893e-124	0.552889	0.298	0.127	7.00707e-120	nMo	IRAK3
4.67735e-124	0.633859	0.848	0.729	1.201e-119	nMo	HSPA8
2.1558e-123	0.608924	0.913	0.852	5.53544e-119	nMo	HSP90AA1
5.94942e-123	0.364227	0.136	0.035	1.52763e-118	nMo	SVIL
9.1216e-122	0.702372	0.661	0.491	2.34215e-117	nMo	ABRACL
1.21181e-121	0.463098	0.852	0.636	3.11157e-117	nMo	CFD
2.10714e-121	0.635596	0.819	0.669	5.4105e-117	nMo	NR4A1
2.59571e-120	0.696688	0.653	0.491	6.66502e-116	nMo	MSN
2.68537e-120	0.763241	0.614	0.425	6.89522e-116	nMo	LIMS1
4.03745e-120	0.377207	0.155	0.045	1.0367e-115	nMo	GBP4
9.07606e-120	0.701143	0.667	0.502	2.33046e-115	nMo	HSBP1
7.62907e-119	0.505547	0.843	0.737	1.95892e-114	nMo	FKBP1A
3.00676e-116	0.656029	0.418	0.236	7.72046e-112	nMo	SEC14L1
4.98958e-115	0.610483	0.7	0.555	1.28117e-110	nMo	PPP1CA
1.5622e-114	0.609079	0.805	0.664	4.01125e-110	nMo	SOD2
1.76016e-114	0.752197	0.637	0.475	4.51955e-110	nMo	POLD4
1.3152e-113	0.598544	0.362	0.188	3.37705e-109	nMo	CAMK1
1.45161e-113	0.621859	0.36	0.184	3.7273e-109	nMo	PIK3AP1
1.30163e-112	0.52606	0.306	0.139	3.3422e-108	nMo	PLAAT4
6.57588e-112	0.509398	0.304	0.14	1.68849e-107	nMo	AC090559.1
1.44072e-111	0.464383	0.306	0.132	3.69934e-107	nMo	CD300E
3.23314e-110	0.556446	0.81	0.703	8.30174e-106	nMo	YWHAZ
6.24667e-110	0.603425	0.564	0.379	1.60396e-105	nMo	WAS
1.59103e-108	0.594359	0.411	0.224	4.08528e-104	nMo	GRK2
3.61788e-107	0.678966	0.357	0.186	9.28963e-103	nMo	IRF1
2.58385e-105	0.658397	0.516	0.338	6.63456e-101	nMo	ADGRE5
1.22616e-104	0.443656	0.918	0.876	3.14842e-100	nMo	PABPC1
3.9154e-103	0.547598	0.303	0.148	1.00536e-98	nMo	TSPAN14
7.80915e-103	0.619669	0.536	0.367	2.00515e-98	nMo	PSMB8
6.09333e-102	0.318173	0.966	0.909	1.56458e-97	nMo	DUSP1
4.17824e-101	0.66651	0.51	0.342	1.07285e-96	nMo	CD47
7.7904e-101	0.333124	0.12	0.033	2.00034e-96	nMo	GBP5
9.07483e-101	0.520737	0.776	0.68	2.33015e-96	nMo	HIGD2A
1.36827e-100	0.650428	0.345	0.184	3.51332e-96	nMo	IKZF1
1.47924e-99	0.642498	0.538	0.374	3.79824e-95	nMo	ATG3
8.37601e-99	0.441488	0.186	0.07	2.15071e-94	nMo	CDH23
5.38058e-98	0.649201	0.385	0.221	1.38157e-93	nMo	OAS1
4.8915e-97	0.587689	0.531	0.357	1.25599e-92	nMo	TBXAS1
1.24645e-96	0.328621	0.973	0.933	3.20052e-92	nMo	CFL1
2.48613e-96	0.602399	0.449	0.261	6.38365e-92	nMo	NFKBIZ
6.71362e-96	0.412477	0.165	0.059	1.72386e-91	nMo	PHF19
2.37106e-95	0.311874	0.125	0.037	6.08818e-91	nMo	RASAL3
3.37057e-95	0.6013	0.314	0.163	8.65461e-91	nMo	GBP2
3.39769e-95	0.590194	0.671	0.538	8.72424e-91	nMo	ATP5F1B
6.75467e-95	0.499114	0.257	0.117	1.7344e-90	nMo	IL16
4.00814e-94	0.516153	0.747	0.642	1.02917e-89	nMo	GNB2
1.72411e-92	0.391496	0.179	0.066	4.427e-88	nMo	RUNX3
6.13636e-92	0.540515	0.854	0.747	1.57563e-87	nMo	PPDPF
2.88401e-91	0.499425	0.769	0.632	7.40527e-87	nMo	TYMP
4.74492e-91	0.64007	0.525	0.371	1.21835e-86	nMo	MTPN
1.10396e-88	1.26754	0.351	0.203	2.83465e-84	nMo	VMO1
1.31179e-88	0.384559	0.22	0.092	3.36829e-84	nMo	LINC00877
1.34582e-88	0.520197	0.728	0.608	3.45567e-84	nMo	BLOC1S1
3.29162e-88	0.464243	0.247	0.113	8.45188e-84	nMo	SUN2
9.60447e-88	0.579848	0.342	0.192	2.46614e-83	nMo	CNIH4
1.38036e-87	0.523953	0.748	0.631	3.54436e-83	nMo	CDC42
3.95473e-87	0.59917	0.652	0.52	1.01546e-82	nMo	PTGES3
3.80714e-86	0.363272	0.194	0.077	9.7756e-82	nMo	C15orf39
4.16722e-86	0.411486	0.198	0.081	1.07002e-81	nMo	DOCK5
4.4075e-86	0.539136	0.281	0.142	1.13172e-81	nMo	DEDD2
7.45319e-86	0.627586	0.632	0.496	1.91376e-81	nMo	WSB1
1.59381e-85	0.34272	0.182	0.07	4.09243e-81	nMo	TMEM154
9.92789e-85	0.530296	0.446	0.285	2.54918e-80	nMo	TNFRSF14
2.34803e-84	0.595876	0.431	0.28	6.02902e-80	nMo	ACAA1
2.40836e-84	0.470568	0.27	0.132	6.18395e-80	nMo	SIRPB1
3.19272e-84	0.485259	0.278	0.141	8.19794e-80	nMo	AP2A1
6.52799e-84	0.351757	0.929	0.879	1.67619e-79	nMo	ATP6V0C
8.30863e-84	0.422555	0.184	0.074	2.13341e-79	nMo	TICAM1
2.99556e-83	0.415235	0.368	0.196	7.6917e-79	nMo	FPR1
8.08664e-83	0.528441	0.311	0.167	2.07641e-78	nMo	SSH2
3.02244e-82	0.548584	0.224	0.102	7.76071e-78	nMo	RNF144B
1.7544e-80	0.574023	0.521	0.37	4.50477e-76	nMo	AKIRIN2
2.80597e-80	0.575248	0.385	0.238	7.20488e-76	nMo	CD300A
1.44279e-79	0.536586	0.463	0.298	3.70464e-75	nMo	EVL
1.94647e-79	0.497464	0.268	0.135	4.99796e-75	nMo	RABGAP1L
5.95364e-78	0.280135	0.114	0.036	1.52872e-73	nMo	FLT3LG
2.14124e-77	0.312047	0.142	0.051	5.49806e-73	nMo	KIAA0513
3.05511e-77	0.530216	0.233	0.11	7.8446e-73	nMo	LFNG
3.06629e-77	0.568093	0.671	0.546	7.8733e-73	nMo	NINJ1
4.58349e-77	0.461156	0.757	0.643	1.1769e-72	nMo	SYNGR2
5.19512e-77	0.376284	0.151	0.057	1.33395e-72	nMo	CHST7
1.32889e-76	0.497318	0.623	0.459	3.4122e-72	nMo	FGL2
3.13012e-76	0.460047	0.782	0.689	8.0372e-72	nMo	SLC25A5
1.71958e-75	0.51189	0.649	0.505	4.41538e-71	nMo	ACTR3
1.77266e-75	0.349028	0.159	0.062	4.55165e-71	nMo	PPCDC
6.01491e-75	0.532456	0.659	0.539	1.54445e-70	nMo	GRINA
9.22607e-75	0.515884	0.405	0.255	2.36898e-70	nMo	HLA-F
2.23418e-74	0.555305	0.477	0.333	5.73669e-70	nMo	RAB10
4.92017e-74	0.545618	0.702	0.567	1.26335e-69	nMo	LDHA
9.4196e-74	0.523382	0.381	0.24	2.41867e-69	nMo	C9orf78
2.17324e-73	0.501091	0.376	0.226	5.58024e-69	nMo	SH3BP2
3.08919e-73	0.505567	0.332	0.192	7.93211e-69	nMo	RIPK2
1.64371e-72	0.464236	0.783	0.725	4.22056e-68	nMo	SARAF
2.32447e-72	0.25501	0.985	0.976	5.96855e-68	nMo	RPS27
2.40815e-72	0.464774	0.291	0.155	6.18341e-68	nMo	TNFSF10
3.58688e-72	0.285582	0.13	0.046	9.21003e-68	nMo	S100Z
6.97275e-72	0.315403	0.144	0.054	1.79039e-67	nMo	TSPAN32
1.12636e-71	0.460862	0.549	0.381	2.89216e-67	nMo	STK17B
3.86935e-71	0.434805	0.788	0.695	9.93533e-67	nMo	SLC25A3
6.28234e-71	0.495325	0.349	0.205	1.61312e-66	nMo	ARHGEF1
9.90117e-71	0.367254	0.21	0.098	2.54232e-66	nMo	EAF2
1.31927e-70	0.357536	0.145	0.055	3.3875e-66	nMo	ARAP2
1.86762e-70	0.486578	0.529	0.364	4.79549e-66	nMo	SKIL
7.48713e-70	0.412106	0.791	0.714	1.92247e-65	nMo	CCNI
1.23463e-69	0.463115	0.345	0.207	3.17015e-65	nMo	OSER1
3.38057e-69	0.479953	0.336	0.197	8.68029e-65	nMo	ERICH1
5.65543e-69	0.452479	0.704	0.585	1.45214e-64	nMo	GPSM3
2.92066e-68	0.453253	0.63	0.492	7.49937e-64	nMo	EVI2B
4.73634e-68	0.421422	0.295	0.16	1.21615e-63	nMo	RXRA
5.42193e-68	0.380128	0.158	0.065	1.39219e-63	nMo	CLIP4
2.11252e-67	0.427619	0.756	0.675	5.42431e-63	nMo	GMFG
2.81602e-67	0.498795	0.326	0.195	7.23069e-63	nMo	PDLIM5
4.91805e-67	0.437082	0.744	0.626	1.26281e-62	nMo	RNH1
6.88442e-67	0.504003	0.352	0.217	1.76771e-62	nMo	CD300C
1.2713e-66	0.486132	0.475	0.331	3.26431e-62	nMo	LCP2
1.869e-66	0.436916	0.26	0.136	4.79903e-62	nMo	CDC42EP3
1.90946e-66	0.443315	0.288	0.159	4.90291e-62	nMo	HOTAIRM1
2.08317e-66	0.399481	0.137	0.053	5.34895e-62	nMo	UBASH3B
4.82752e-66	0.366909	0.226	0.111	1.23956e-61	nMo	SCLT1
4.92665e-66	0.479757	0.311	0.178	1.26502e-61	nMo	PRKCB
5.03774e-66	0.367426	0.215	0.104	1.29354e-61	nMo	SLC25A33
1.42397e-65	0.304964	0.147	0.059	3.65632e-61	nMo	KDM1B
3.55274e-65	0.379236	0.194	0.09	9.12238e-61	nMo	CHST15
5.31662e-65	0.415554	0.244	0.126	1.36515e-60	nMo	CDKN1B
9.66839e-65	0.27373	0.114	0.04	2.48255e-60	nMo	GNGT2
4.82877e-64	0.339754	0.178	0.078	1.23988e-59	nMo	PPM1F
1.11609e-63	0.418802	0.721	0.625	2.86579e-59	nMo	PRR13
1.98487e-63	0.291002	0.108	0.037	5.09654e-59	nMo	CCDC88C
2.20861e-63	0.405156	0.697	0.549	5.67105e-59	nMo	INSIG1
2.85556e-63	0.487642	0.292	0.171	7.33223e-59	nMo	SASH3
4.65549e-63	0.457295	0.322	0.194	1.19539e-58	nMo	SH3BP1
5.11462e-63	0.488032	0.426	0.284	1.31328e-58	nMo	MYO1F
7.03954e-63	0.300271	0.115	0.041	1.80754e-58	nMo	SH2B2
8.4135e-63	0.469373	0.596	0.471	2.16034e-58	nMo	PGAM1
9.50905e-63	0.400165	0.255	0.135	2.44164e-58	nMo	SNN
1.30046e-62	0.410691	0.283	0.155	3.3392e-58	nMo	TLE4
1.79913e-62	0.521633	0.526	0.388	4.61964e-58	nMo	UPP1
5.91328e-62	0.388248	0.3	0.167	1.51835e-57	nMo	NEDD9
1.45656e-61	0.436314	0.307	0.181	3.74e-57	nMo	SP110
3.00979e-61	0.280579	0.135	0.052	7.72825e-57	nMo	VDR
3.41324e-61	0.429252	0.74	0.639	8.76417e-57	nMo	DNAJA1
4.94977e-61	0.25939	0.998	0.997	1.27095e-56	nMo	MT-CO1
5.14005e-61	0.346496	0.827	0.749	1.31981e-56	nMo	TPI1
1.5154e-60	0.286173	0.928	0.882	3.89109e-56	nMo	YBX1
1.58618e-60	0.284596	0.954	0.924	4.07284e-56	nMo	CYBA
8.97177e-60	0.445205	0.679	0.577	2.30368e-55	nMo	SERPINB1
5.16855e-59	0.447519	0.556	0.414	1.32713e-54	nMo	DDX21
3.86537e-58	0.441195	0.57	0.432	9.92512e-54	nMo	GABARAPL1
3.99208e-58	0.486026	0.261	0.149	1.02505e-53	nMo	TBC1D8
9.59367e-58	0.367934	0.608	0.46	2.46337e-53	nMo	RILPL2
1.02595e-57	0.374351	0.74	0.666	2.63433e-53	nMo	CAPZB
1.6751e-57	0.385551	0.229	0.12	4.30116e-53	nMo	TXNDC11
2.62687e-57	0.504137	0.484	0.346	6.74502e-53	nMo	CHD1
6.54429e-57	0.33742	0.82	0.754	1.68038e-52	nMo	EIF3K
1.09137e-56	0.345809	0.19	0.091	2.80231e-52	nMo	BCL2L11
1.33263e-56	0.409337	0.24	0.132	3.42181e-52	nMo	MTHFS
1.80962e-56	0.362603	0.188	0.092	4.64656e-52	nMo	RBBP8
2.59727e-56	0.471133	0.473	0.346	6.66902e-52	nMo	C20orf27
3.06916e-56	0.381019	0.638	0.503	7.88067e-52	nMo	CYBB
8.56251e-56	0.327857	0.904	0.843	2.19859e-51	nMo	LAPTM5
1.33926e-55	0.404749	0.429	0.285	3.43882e-51	nMo	RARA
1.94111e-55	0.499396	0.483	0.361	4.98418e-51	nMo	CAPZA1
2.76323e-55	0.490325	0.434	0.314	7.09514e-51	nMo	VPS35
3.77013e-55	0.289723	0.112	0.042	9.68055e-51	nMo	GK5
4.74088e-55	0.358866	0.235	0.126	1.21732e-50	nMo	NADK
9.52283e-55	0.318672	0.827	0.767	2.44518e-50	nMo	MYL12A
1.16617e-54	0.387822	0.702	0.61	2.99438e-50	nMo	HNRNPDL
1.34926e-54	0.434363	0.618	0.508	3.4645e-50	nMo	ARPC4
1.55811e-54	0.335337	0.31	0.181	4.00076e-50	nMo	ALOX5
4.83813e-54	0.350979	0.206	0.104	1.24229e-49	nMo	ANKRD13D
1.5518e-53	0.292525	0.849	0.721	3.98454e-49	nMo	LSP1
1.91494e-53	0.332034	0.124	0.05	4.91699e-49	nMo	HIST3H2A
2.05486e-53	0.415032	0.783	0.697	5.27628e-49	nMo	CDKN1A
1.73102e-52	0.25221	0.105	0.039	4.44473e-48	nMo	CDADC1
5.03185e-52	0.419767	0.233	0.125	1.29203e-47	nMo	LPCAT1
5.99027e-52	0.452979	0.275	0.163	1.53812e-47	nMo	STK10
7.78856e-52	0.43494	0.612	0.512	1.99987e-47	nMo	GDI2
3.23168e-51	0.458664	0.49	0.352	8.29798e-47	nMo	HBEGF
4.46124e-51	0.408799	0.668	0.574	1.14551e-46	nMo	GSTK1
7.81488e-51	0.311569	0.854	0.811	2.00663e-46	nMo	COX7C
6.85981e-50	0.295302	0.271	0.153	1.76139e-45	nMo	EHD1
1.17731e-49	0.348801	0.752	0.642	3.02298e-45	nMo	SELENOK
3.11198e-49	0.423638	0.267	0.161	7.99064e-45	nMo	RALB
3.13382e-48	0.337629	0.783	0.708	8.0467e-44	nMo	CIRBP
5.73695e-48	0.407856	0.406	0.282	1.47308e-43	nMo	SLC43A2
7.24993e-48	0.325651	0.814	0.761	1.86157e-43	nMo	EEF2
8.39765e-48	0.488027	0.655	0.558	2.15626e-43	nMo	HSPE1
4.72377e-47	0.356868	0.184	0.095	1.21292e-42	nMo	PLXNC1
9.08769e-47	0.412349	0.533	0.429	2.33345e-42	nMo	PSMB10
2.28317e-46	0.425637	0.216	0.123	5.8625e-42	nMo	PHTF2
3.38501e-46	0.437594	0.422	0.28	8.69169e-42	nMo	IL1B
3.76956e-46	0.372887	0.253	0.149	9.6791e-42	nMo	DAPK1
4.05127e-46	0.259789	0.159	0.075	1.04024e-41	nMo	DENND3
1.65541e-45	0.400812	0.383	0.271	4.25061e-41	nMo	UBE2L6
1.88754e-45	0.431121	0.352	0.243	4.84663e-41	nMo	SHISA5
3.16416e-45	0.299198	0.148	0.07	8.12461e-41	nMo	CASP9
3.35092e-45	0.402366	0.437	0.322	8.60416e-41	nMo	VMP1
4.21272e-45	0.278599	0.166	0.081	1.0817e-40	nMo	PSTPIP2
7.90534e-45	0.289355	0.184	0.095	2.02985e-40	nMo	VAV1
8.04718e-45	0.377552	0.275	0.174	2.06628e-40	nMo	MRPS35
8.60974e-45	0.387347	0.605	0.504	2.21072e-40	nMo	CD53
8.85884e-45	0.403954	0.505	0.388	2.27468e-40	nMo	HSPH1
3.56074e-44	0.293231	0.163	0.082	9.14292e-40	nMo	INPP5K
4.82582e-44	0.401232	0.388	0.273	1.23913e-39	nMo	DOCK8
1.06879e-43	0.407428	0.459	0.347	2.74434e-39	nMo	THEMIS2
1.27909e-43	0.292883	0.178	0.092	3.28431e-39	nMo	NFATC1
1.93828e-43	0.355073	0.292	0.184	4.97693e-39	nMo	ODC1
2.68102e-43	0.399768	0.348	0.241	6.88405e-39	nMo	SNAP23
2.62696e-42	0.342645	0.219	0.124	6.74524e-38	nMo	TUT7
9.03764e-42	0.378733	0.281	0.18	2.3206e-37	nMo	ARRDC1
3.12722e-41	0.276038	0.142	0.067	8.02977e-37	nMo	TNF
4.89784e-41	0.398205	0.258	0.156	1.25762e-36	nMo	MX2
7.43248e-41	0.344379	0.388	0.28	1.90844e-36	nMo	SHKBP1
1.87458e-40	0.354311	0.324	0.221	4.81336e-36	nMo	IMPDH1
2.028e-40	0.375269	0.447	0.348	5.20729e-36	nMo	DBNL
2.39673e-40	0.381855	0.486	0.384	6.15407e-36	nMo	PAIP2
3.14596e-40	0.383133	0.195	0.11	8.07787e-36	nMo	LNPEP
4.05425e-40	0.41699	0.414	0.313	1.04101e-35	nMo	SRI
7.01946e-40	0.330602	0.199	0.114	1.80239e-35	nMo	MYOF
9.08043e-40	0.412227	0.445	0.345	2.33158e-35	nMo	PSMA4
9.37247e-40	0.356796	0.666	0.593	2.40657e-35	nMo	CAP1
1.14294e-39	0.364351	0.671	0.593	2.93474e-35	nMo	ARL6IP4
1.34722e-39	0.389761	0.332	0.225	3.45926e-35	nMo	SMCHD1
1.4281e-39	0.304518	0.215	0.126	3.66694e-35	nMo	LYSMD2
5.40299e-39	0.388773	0.245	0.153	1.38733e-34	nMo	CDK2AP1
1.6997e-38	0.294058	0.797	0.748	4.36432e-34	nMo	YWHAB
1.79752e-38	0.386845	0.349	0.242	4.61549e-34	nMo	C9orf72
2.71505e-38	0.396496	0.353	0.257	6.97143e-34	nMo	RAB8A
4.55976e-38	0.280962	0.733	0.661	1.17081e-33	nMo	PYCARD
4.94203e-38	0.280577	0.152	0.079	1.26897e-33	nMo	LPCAT3
5.62853e-38	0.401167	0.474	0.381	1.44524e-33	nMo	TBCB
1.36679e-37	0.354431	0.243	0.149	3.5095e-33	nMo	PKN1
1.91934e-37	0.353421	0.393	0.29	4.92829e-33	nMo	CCT5
4.29638e-37	0.276152	0.163	0.087	1.10318e-32	nMo	GBP1
4.66057e-37	0.391455	0.503	0.402	1.19669e-32	nMo	COX17
5.96453e-37	0.400519	0.484	0.387	1.53151e-32	nMo	ODF3B
6.801e-37	0.368583	0.397	0.293	1.74629e-32	nMo	ATP1A1
1.03817e-36	0.394446	0.521	0.439	2.66571e-32	nMo	SUPT4H1
2.39764e-36	0.35795	0.587	0.49	6.15643e-32	nMo	WASF2
4.84292e-36	0.277874	0.827	0.779	1.24352e-31	nMo	ELOB
7.88898e-36	0.368542	0.284	0.194	2.02565e-31	nMo	GYG1
1.18789e-35	0.353826	0.31	0.216	3.05014e-31	nMo	MVP
1.34031e-35	0.275291	0.151	0.079	3.44151e-31	nMo	NFAT5
2.44876e-35	0.384604	0.51	0.416	6.28769e-31	nMo	ELF1
6.32732e-35	0.278141	0.159	0.085	1.62466e-30	nMo	THAP9-AS1
6.35888e-35	0.25963	0.795	0.749	1.63277e-30	nMo	HNRNPA2B1
6.69524e-35	0.259457	0.151	0.079	1.71914e-30	nMo	PIK3CG
7.27112e-35	0.334564	0.36	0.261	1.86701e-30	nMo	EPN1
8.38497e-35	0.420189	0.384	0.293	2.15301e-30	nMo	LSM6
1.49298e-34	0.376858	0.298	0.204	3.83353e-30	nMo	SEPTIN6
1.49489e-34	0.279528	0.749	0.707	3.83843e-30	nMo	LAMTOR4
2.77178e-34	0.375522	0.332	0.24	7.1171e-30	nMo	MPC1
2.82995e-34	0.352233	0.508	0.411	7.26645e-30	nMo	WDR1
3.2687e-34	0.288764	0.641	0.537	8.39305e-30	nMo	FYB1
4.45686e-34	0.296913	0.693	0.619	1.14439e-29	nMo	EIF3F
4.77387e-34	0.261212	0.135	0.068	1.22579e-29	nMo	SNRK
6.94645e-34	0.269926	0.163	0.089	1.78364e-29	nMo	VCL
7.44394e-34	0.294366	0.722	0.64	1.91138e-29	nMo	COX7A2
1.29923e-33	0.349359	0.516	0.427	3.33602e-29	nMo	SNRPB
1.52085e-33	0.372288	0.671	0.578	3.90508e-29	nMo	CXCL16
1.69738e-33	0.321585	0.149	0.08	4.35836e-29	nMo	FEM1C
1.7613e-33	0.388731	0.485	0.401	4.5225e-29	nMo	M6PR
2.70437e-33	0.350502	0.242	0.156	6.94401e-29	nMo	IRF9
3.90803e-33	0.351583	0.287	0.199	1.00346e-28	nMo	CCNDBP1
4.63273e-33	0.390471	0.396	0.304	1.18955e-28	nMo	TAOK3
6.49618e-33	0.36569	0.301	0.211	1.66802e-28	nMo	KRAS
7.4486e-33	0.362551	0.497	0.404	1.91258e-28	nMo	BAX
8.67527e-33	0.327531	0.626	0.54	2.22755e-28	nMo	CHCHD10
8.75431e-33	0.358678	0.561	0.481	2.24784e-28	nMo	UBE2B
8.81274e-33	0.273653	0.163	0.09	2.26285e-28	nMo	ARHGAP27
1.0026e-32	0.383497	0.383	0.293	2.57439e-28	nMo	APBB1IP
2.27738e-32	0.363739	0.292	0.205	5.84762e-28	nMo	IFNAR2
2.69906e-32	0.336382	0.394	0.302	6.93038e-28	nMo	GNAI3
4.88673e-32	0.326812	0.357	0.258	1.25477e-27	nMo	ARHGAP4
7.3917e-32	0.332127	0.43	0.331	1.89797e-27	nMo	MAP2K3
2.08298e-31	0.273478	0.182	0.107	5.34846e-27	nMo	HDAC1
4.57326e-31	0.360436	0.292	0.201	1.17428e-26	nMo	ABHD5
5.15828e-31	0.309808	0.599	0.52	1.32449e-26	nMo	ATP1B3
5.45097e-31	0.361091	0.24	0.159	1.39965e-26	nMo	APH1B
7.85438e-31	0.285057	0.713	0.651	2.01677e-26	nMo	SEC11A
1.15813e-30	0.335395	0.237	0.156	2.97374e-26	nMo	TM2D3
1.28408e-30	0.300762	0.661	0.551	3.29712e-26	nMo	FLNA
5.24362e-30	0.299974	0.262	0.176	1.34641e-25	nMo	NAPRT
5.61729e-30	0.36093	0.373	0.283	1.44235e-25	nMo	CDK2AP2
6.98228e-30	0.352098	0.595	0.529	1.79284e-25	nMo	ARL6IP5
8.27878e-30	0.314354	0.249	0.166	2.12574e-25	nMo	TRIM38
1.04519e-29	0.289143	0.696	0.639	2.68374e-25	nMo	ARRB2
1.18799e-29	0.32366	0.547	0.472	3.05041e-25	nMo	OSTF1
1.26167e-29	0.347726	0.407	0.321	3.23959e-25	nMo	MIEN1
1.74957e-29	0.318477	0.386	0.294	4.49238e-25	nMo	CASP4
1.76341e-29	0.344776	0.252	0.168	4.52792e-25	nMo	SP3
1.90291e-29	0.346132	0.376	0.287	4.8861e-25	nMo	LILRB3
2.17446e-29	0.261336	0.185	0.112	5.58337e-25	nMo	ITPK1
2.27914e-29	0.340202	0.303	0.219	5.85215e-25	nMo	IL10RB
3.36086e-29	0.388914	0.157	0.09	8.62967e-25	nMo	PIM1
3.65445e-29	0.337853	0.484	0.404	9.38354e-25	nMo	GHITM
3.85912e-29	0.286551	0.702	0.639	9.90907e-25	nMo	COX7B
4.43794e-29	0.375459	0.449	0.358	1.13953e-24	nMo	ARF6
5.03456e-29	0.309535	0.74	0.676	1.29272e-24	nMo	ARPC5
8.45537e-29	0.328201	0.233	0.156	2.17108e-24	nMo	ERGIC1
2.75676e-28	0.31834	0.307	0.225	7.07852e-24	nMo	LYPLA1
3.17349e-28	0.341348	0.283	0.202	8.14858e-24	nMo	ACOT9
3.50037e-28	0.325215	0.26	0.177	8.9879e-24	nMo	PTGER4
3.57214e-28	0.261041	0.131	0.071	9.17219e-24	nMo	AFMID
5.73196e-28	0.28189	0.249	0.168	1.4718e-23	nMo	IFI35
5.80283e-28	0.341249	0.387	0.301	1.48999e-23	nMo	MMP24OS
7.25878e-28	0.295362	0.232	0.154	1.86384e-23	nMo	NUDT16
7.48465e-28	0.354619	0.403	0.321	1.92183e-23	nMo	CCT8
8.7436e-28	0.31038	0.205	0.13	2.24509e-23	nMo	SLA
8.97123e-28	0.261319	0.186	0.115	2.30354e-23	nMo	PLSCR3
9.82174e-28	0.393147	0.388	0.311	2.52193e-23	nMo	CACYBP
1.32723e-27	0.308997	0.633	0.569	3.40792e-23	nMo	TOMM6
3.79074e-27	0.375095	0.315	0.235	9.73348e-23	nMo	ADAM10
3.8532e-27	0.314102	0.187	0.117	9.89387e-23	nMo	LYL1
6.54672e-27	0.283893	0.505	0.419	1.681e-22	nMo	NCF2
8.37519e-27	0.321357	0.236	0.162	2.1505e-22	nMo	AP1M1
1.08783e-26	0.334463	0.368	0.279	2.79322e-22	nMo	GPCPD1
1.94643e-26	0.315357	0.57	0.502	4.99784e-22	nMo	ENY2
3.0384e-26	0.292227	0.633	0.56	7.80169e-22	nMo	MAP3K8
3.03843e-26	0.262912	0.185	0.116	7.80178e-22	nMo	TAP2
3.04288e-26	0.31201	0.553	0.483	7.81322e-22	nMo	UBXN1
6.43527e-26	0.270931	0.213	0.138	1.65238e-21	nMo	TRIM22
6.97293e-26	0.277493	0.657	0.597	1.79044e-21	nMo	PGLS
8.69726e-26	0.380125	0.372	0.301	2.23319e-21	nMo	GPI
1.06942e-25	0.314635	0.575	0.509	2.74594e-21	nMo	RBX1
1.17338e-25	0.252317	0.19	0.118	3.01289e-21	nMo	IPMK
1.76616e-25	0.301021	0.208	0.138	4.53497e-21	nMo	OAT
2.42268e-25	0.251093	0.149	0.087	6.22072e-21	nMo	FKBP4
5.68058e-25	0.319935	0.266	0.193	1.4586e-20	nMo	MAT2B
7.17047e-25	0.334843	0.326	0.242	1.84116e-20	nMo	MIR22HG
1.11774e-24	0.303373	0.302	0.228	2.87003e-20	nMo	ARPC1A
1.71758e-24	0.366075	0.328	0.257	4.41024e-20	nMo	PFKL
3.05182e-24	0.283665	0.314	0.234	7.83615e-20	nMo	RIOK3
4.94836e-24	0.262863	0.709	0.65	1.27059e-19	nMo	SKP1
6.62003e-24	0.278993	0.221	0.15	1.69982e-19	nMo	TMEM189
1.08461e-23	0.33692	0.296	0.219	2.78496e-19	nMo	DPEP2
1.26415e-23	0.329013	0.263	0.193	3.24596e-19	nMo	CCDC12
1.29795e-23	0.345769	0.464	0.393	3.33274e-19	nMo	IFNGR2
2.36657e-23	0.299095	0.57	0.512	6.07664e-19	nMo	ACTR2
6.00111e-23	0.312463	0.295	0.224	1.54091e-18	nMo	FAM32A
6.94096e-23	0.272111	0.508	0.433	1.78223e-18	nMo	NAPA
7.16266e-23	0.320888	0.482	0.416	1.83916e-18	nMo	JAK1
1.11843e-22	0.310615	0.501	0.435	2.87178e-18	nMo	NDUFA6
1.44248e-22	0.276013	0.218	0.151	3.70386e-18	nMo	CBWD2
2.05637e-22	0.301729	0.248	0.176	5.28015e-18	nMo	NKTR
3.90993e-22	0.307699	0.495	0.431	1.00395e-17	nMo	MOB1A
5.82206e-22	0.253483	0.226	0.157	1.49493e-17	nMo	PDLIM2
1.79182e-21	0.294991	0.241	0.173	4.60085e-17	nMo	MBD2
3.50312e-21	0.319823	0.405	0.341	8.99496e-17	nMo	OTUB1
5.5323e-21	0.272063	0.336	0.259	1.42053e-16	nMo	RNF213
6.85491e-21	0.260001	0.228	0.161	1.76014e-16	nMo	RNF141
7.68605e-21	0.278161	0.277	0.209	1.97355e-16	nMo	CNPPD1
7.81768e-21	0.287972	0.186	0.126	2.00735e-16	nMo	CCM2
1.10623e-20	0.260584	0.529	0.458	2.84046e-16	nMo	NOP53
1.12288e-20	0.291687	0.58	0.516	2.88323e-16	nMo	PTPRE
1.1293e-20	0.264259	0.194	0.131	2.89971e-16	nMo	STK38
1.28788e-20	0.286998	0.212	0.148	3.30688e-16	nMo	ARRB1
1.33735e-20	0.309519	0.341	0.27	3.43392e-16	nMo	STK4
1.93782e-20	0.335786	0.299	0.233	4.97573e-16	nMo	ARHGAP30
4.88827e-20	0.271416	0.546	0.485	1.25516e-15	nMo	RBM8A
6.58252e-20	0.298127	0.414	0.347	1.69019e-15	nMo	CNN2
7.11996e-20	0.296616	0.23	0.165	1.82819e-15	nMo	DDX6
8.49843e-20	0.308598	0.287	0.222	2.18214e-15	nMo	ZFAND6
1.00643e-19	0.261879	0.489	0.419	2.58421e-15	nMo	IFNGR1
1.21671e-19	0.315526	0.378	0.317	3.12416e-15	nMo	UBE2A
2.37047e-19	0.271121	0.294	0.224	6.08667e-15	nMo	PTPN18
2.6407e-19	0.260941	0.615	0.562	6.78054e-15	nMo	TMBIM4
2.83571e-19	0.252707	0.221	0.155	7.28126e-15	nMo	ARRDC2
3.55474e-19	0.268511	0.267	0.199	9.1275e-15	nMo	NDEL1
4.97927e-19	0.252419	0.274	0.21	1.27853e-14	nMo	CCDC115
9.91138e-19	0.272084	0.281	0.216	2.54495e-14	nMo	CCPG1
1.17048e-18	0.269852	0.237	0.175	3.00543e-14	nMo	BTK
1.39998e-18	0.28694	0.492	0.435	3.59472e-14	nMo	VDAC2
2.44288e-18	0.250231	0.188	0.13	6.27258e-14	nMo	ZBTB7A
2.78178e-18	0.352734	0.531	0.469	7.14278e-14	nMo	DUSP2
3.15919e-18	0.273049	0.198	0.141	8.11186e-14	nMo	MAD1L1
3.47763e-18	0.298109	0.282	0.22	8.92952e-14	nMo	PFDN1
4.15677e-18	0.267748	0.496	0.44	1.06734e-13	nMo	HNRNPF
9.51831e-18	0.254877	0.459	0.403	2.44402e-13	nMo	RSL24D1
1.42548e-17	0.276735	0.267	0.202	3.66021e-13	nMo	DOCK2
2.58292e-17	0.25822	0.227	0.165	6.63216e-13	nMo	DIAPH1
2.96623e-17	0.259784	0.552	0.501	7.61638e-13	nMo	CIB1
1.46894e-16	0.280909	0.421	0.358	3.7718e-12	nMo	ITGAX
1.50399e-16	0.290352	0.273	0.213	3.86178e-12	nMo	WASHC4
1.52538e-16	0.270726	0.354	0.295	3.91671e-12	nMo	EIF4E2
2.97288e-16	0.28087	0.34	0.285	7.63347e-12	nMo	TMEM9B
3.83218e-16	0.255964	0.184	0.129	9.83988e-12	nMo	TWISTNB
5.58073e-16	0.278907	0.224	0.17	1.43296e-11	nMo	HAGH
7.13016e-16	0.254126	0.183	0.13	1.83081e-11	nMo	CYLD
1.01904e-15	0.312032	0.281	0.223	2.61658e-11	nMo	KYNU
1.25774e-15	0.291116	0.453	0.404	3.22949e-11	nMo	TAX1BP1
2.37373e-15	0.295597	0.384	0.332	6.09502e-11	nMo	PARVG
2.58258e-15	0.253452	0.226	0.171	6.63128e-11	nMo	LPCAT2
4.90321e-15	0.256148	0.276	0.217	1.259e-10	nMo	MCTP1
5.74875e-15	0.271459	0.423	0.37	1.47611e-10	nMo	NDUFB5
7.65501e-15	0.263166	0.481	0.427	1.96558e-10	nMo	RNF13
8.42018e-15	0.2696	0.474	0.42	2.16205e-10	nMo	SNHG8
9.77542e-15	0.252729	0.43	0.38	2.51003e-10	nMo	XRCC6
4.00799e-14	0.256435	0.392	0.338	1.02913e-09	nMo	CELF2
4.38935e-14	0.271108	0.182	0.133	1.12705e-09	nMo	UHMK1
6.80611e-13	0.324385	0.316	0.27	1.7476e-08	nMo	ANXA4
1.48744e-12	0.283827	0.309	0.262	3.8193e-08	nMo	MRPL18
1.8922e-12	0.251576	0.455	0.412	4.8586e-08	nMo	MDH2
6.90226e-12	0.259996	0.237	0.192	1.77229e-07	nMo	GPR137B
1.88437e-11	0.254317	0.502	0.457	4.8385e-07	nMo	HSPD1
2.85973e-11	0.257043	0.438	0.398	7.34294e-07	nMo	RALY
6.60645e-10	0.250673	0.36	0.319	1.69634e-05	nMo	SLC31A2
0.000206733	0.266777	0.329	0.312	1	nMo	RPS10
0	1.36543	0.977	0.49	0	Other Mo	FCN1
0	1.24031	0.914	0.459	0	Other Mo	SERPINA1
0	1.16917	0.452	0.106	0	Other Mo	APOBEC3A
0	1.1178	0.725	0.353	0	Other Mo	PPIF
0	1.08495	0.971	0.771	0	Other Mo	TIMP1
0	0.994715	0.735	0.385	0	Other Mo	LGALS2
0	0.96914	0.779	0.377	0	Other Mo	CFP
0	0.879081	0.978	0.792	0	Other Mo	COTL1
0	0.857709	0.819	0.473	0	Other Mo	CSTA
0	0.842757	0.391	0.112	0	Other Mo	PLAC8
0	0.796652	0.433	0.123	0	Other Mo	CD300E
0	0.78843	0.948	0.519	0	Other Mo	S100A9
0	0.689179	0.719	0.292	0	Other Mo	VCAN
0	0.648855	0.919	0.663	0	Other Mo	LST1
0	0.542693	0.996	0.978	0	Other Mo	RPS13
0	0.339164	0.941	0.363	0	Other Mo	S100A8
1.17751e-300	1.01073	0.729	0.444	3.02348e-296	Other Mo	PSME2
3.78481e-291	0.436089	0.999	0.992	9.71825e-287	Other Mo	RPS24
8.40564e-287	0.811422	0.838	0.557	2.15832e-282	Other Mo	CORO1A
2.18471e-279	0.829826	0.807	0.552	5.60969e-275	Other Mo	PRELID1
2.17277e-275	0.615818	0.997	0.939	5.57901e-271	Other Mo	S100A4
3.7061e-275	0.477317	0.996	0.98	9.51614e-271	Other Mo	RPL26
3.0026e-267	0.408242	1	0.994	7.70977e-263	Other Mo	RPL28
6.82775e-265	0.715018	0.484	0.188	1.75316e-260	Other Mo	FPR1
1.14072e-264	0.724555	0.576	0.256	2.92902e-260	Other Mo	SLC11A1
8.30528e-260	0.556164	0.998	0.947	2.13255e-255	Other Mo	SRGN
2.98225e-257	0.590775	0.999	0.905	7.65753e-253	Other Mo	IFI30
5.40273e-255	0.749463	0.986	0.863	1.38726e-250	Other Mo	LYZ
5.53997e-252	0.460628	0.996	0.973	1.4225e-247	Other Mo	RPL18A
3.07511e-245	0.429673	0.999	0.991	7.89595e-241	Other Mo	RPL34
2.97813e-243	0.415768	0.998	0.984	7.64694e-239	Other Mo	RPL30
3.23119e-239	0.690167	0.96	0.822	8.29673e-235	Other Mo	PLAUR
7.78744e-236	0.43808	0.992	0.968	1.99958e-231	Other Mo	RPL35A
8.53067e-236	0.629706	0.451	0.176	2.19042e-231	Other Mo	LILRA5
1.22945e-233	0.549187	0.987	0.905	3.15686e-229	Other Mo	AIF1
1.25737e-233	0.55439	0.993	0.958	3.22854e-229	Other Mo	HLA-B
5.39769e-231	0.594596	0.969	0.842	1.38596e-226	Other Mo	CTSS
6.68816e-226	0.381165	0.998	0.991	1.71732e-221	Other Mo	RPL32
1.57682e-220	0.806833	0.53	0.265	4.04881e-216	Other Mo	WARS
2.36646e-217	0.720889	0.531	0.247	6.07635e-213	Other Mo	MARCKSL1
5.63921e-216	0.407836	0.994	0.972	1.44798e-211	Other Mo	RPL29
1.05405e-215	0.369447	0.999	0.987	2.70648e-211	Other Mo	RPL11
6.30294e-214	0.417254	0.994	0.966	1.61841e-209	Other Mo	RPL18
5.34565e-210	0.37417	0.999	0.995	1.3726e-205	Other Mo	RPL39
1.58463e-206	0.631864	0.943	0.832	4.06887e-202	Other Mo	EMP3
4.20741e-203	0.550964	0.934	0.817	1.08034e-198	Other Mo	SLC25A6
1.48249e-201	0.720106	0.644	0.381	3.8066e-197	Other Mo	CD48
4.59031e-201	0.746951	0.68	0.424	1.17865e-196	Other Mo	GABARAPL1
1.38977e-200	0.732591	0.628	0.356	3.56852e-196	Other Mo	SKIL
5.75398e-197	0.716746	0.812	0.627	1.47745e-192	Other Mo	AP1S2
7.35084e-193	0.628269	0.536	0.258	1.88748e-188	Other Mo	TREM1
6.74662e-190	0.353518	1	0.999	1.73233e-185	Other Mo	B2M
3.00721e-187	0.420944	0.988	0.947	7.72162e-183	Other Mo	H3F3A
4.087e-187	0.565441	0.897	0.758	1.04942e-182	Other Mo	SERP1
3.64842e-185	0.568491	0.9	0.688	9.36805e-181	Other Mo	NAMPT
5.04718e-185	0.62878	0.479	0.227	1.29597e-180	Other Mo	MXD1
1.06423e-183	0.622548	0.829	0.628	2.73261e-179	Other Mo	TYMP
4.7721e-182	0.573201	0.742	0.496	1.22533e-177	Other Mo	STXBP2
5.8213e-182	0.425638	0.99	0.945	1.49474e-177	Other Mo	RPS9
3.41061e-181	0.418627	0.986	0.95	8.75742e-177	Other Mo	RPS16
1.01442e-180	0.358677	0.997	0.982	2.60473e-176	Other Mo	RPS14
1.08212e-178	0.345455	0.998	0.986	2.77857e-174	Other Mo	RPS15A
3.91998e-178	0.670037	0.695	0.453	1.00653e-173	Other Mo	RILPL2
3.83545e-177	0.390731	0.988	0.947	9.84828e-173	Other Mo	UBA52
7.37918e-177	0.646384	0.773	0.551	1.89475e-172	Other Mo	MAP3K8
1.82497e-176	0.621415	0.734	0.507	4.68597e-172	Other Mo	TNFRSF1B
2.15931e-174	0.620331	0.71	0.446	5.54446e-170	Other Mo	CD55
5.31846e-173	0.523776	0.948	0.874	1.36562e-168	Other Mo	PABPC1
1.90781e-171	0.347744	0.999	0.997	4.8987e-167	Other Mo	EEF1A1
4.02512e-171	0.656448	0.673	0.433	1.03353e-166	Other Mo	LIMD2
1.45533e-169	0.583146	0.741	0.467	3.73684e-165	Other Mo	BCL2A1
8.77489e-168	0.618325	0.802	0.637	2.25313e-163	Other Mo	PSME1
2.91655e-166	0.340321	0.995	0.981	7.48883e-162	Other Mo	RPS27A
4.12137e-166	0.362356	0.989	0.964	1.05824e-161	Other Mo	RPL6
8.71236e-165	0.311846	0.995	0.981	2.23707e-160	Other Mo	FAU
8.52814e-164	0.338405	0.998	0.985	2.18977e-159	Other Mo	EIF1
4.65283e-163	0.491996	0.267	0.094	1.19471e-158	Other Mo	GPBAR1
7.97795e-163	0.451405	0.975	0.901	2.0485e-158	Other Mo	NEAT1
3.01935e-162	0.3483	0.995	0.968	7.75279e-158	Other Mo	RPL8
2.88032e-161	0.635941	0.698	0.456	7.3958e-157	Other Mo	CLEC7A
3.96338e-161	0.659918	0.425	0.211	1.01768e-156	Other Mo	ITGA4
1.07964e-160	0.622414	0.655	0.424	2.77218e-156	Other Mo	FGR
1.77334e-160	0.477571	0.979	0.897	4.5534e-156	Other Mo	HLA-C
3.09353e-160	0.558615	0.366	0.155	7.94325e-156	Other Mo	SLC7A5
4.88644e-156	0.69672	0.602	0.383	1.25469e-151	Other Mo	UPP1
7.35613e-156	0.447225	0.244	0.083	1.88883e-151	Other Mo	LILRA1
7.38659e-154	0.328909	0.999	0.989	1.89666e-149	Other Mo	RPL13
2.81045e-152	0.32539	0.997	0.977	7.21638e-148	Other Mo	RPS3A
1.69997e-151	0.589725	0.718	0.487	4.365e-147	Other Mo	STX11
3.82416e-151	0.673895	0.507	0.274	9.81929e-147	Other Mo	OLR1
1.18151e-150	0.601866	0.687	0.454	3.03376e-146	Other Mo	FGL2
2.72741e-150	0.594945	0.78	0.598	7.00318e-146	Other Mo	TKT
3.96694e-150	0.423185	0.217	0.069	1.01859e-145	Other Mo	FCAR
4.35497e-150	0.273521	1	0.998	1.11823e-145	Other Mo	RPLP1
5.06738e-149	0.369504	0.987	0.948	1.30115e-144	Other Mo	GABARAP
1.94992e-148	0.569619	0.397	0.191	5.00682e-144	Other Mo	LILRA2
2.74018e-145	0.615431	0.47	0.248	7.03596e-141	Other Mo	CALHM6
2.71864e-144	0.287861	0.997	0.988	6.98064e-140	Other Mo	RPL19
1.88337e-141	0.509234	0.244	0.089	4.83594e-137	Other Mo	HPSE
3.85221e-141	0.348203	0.995	0.975	9.89132e-137	Other Mo	H3F3B
5.04803e-141	0.387657	0.179	0.051	1.29618e-136	Other Mo	NRG1
1.01329e-140	0.356883	0.975	0.939	2.60183e-136	Other Mo	NACA
4.58777e-140	0.366661	0.991	0.938	1.178e-135	Other Mo	GAPDH
6.4613e-139	0.500474	0.87	0.691	1.65907e-134	Other Mo	CDKN1A
2.60171e-138	0.544134	0.305	0.127	6.68042e-134	Other Mo	SERPINB9
1.37579e-137	0.658729	0.515	0.274	3.53262e-133	Other Mo	IL1B
2.84365e-136	0.597162	0.482	0.272	7.30164e-132	Other Mo	GPCPD1
3.43661e-135	0.282792	1	0.989	8.82417e-131	Other Mo	RPS8
4.33177e-135	0.614386	0.363	0.169	1.11227e-130	Other Mo	OSM
5.68782e-134	0.541299	0.771	0.547	1.46046e-129	Other Mo	SLC2A3
1.05611e-131	0.397349	0.94	0.86	2.71178e-127	Other Mo	RPL7
2.07333e-131	0.584222	0.574	0.33	5.32369e-127	Other Mo	NCF1
8.23791e-131	0.270637	1	0.996	2.11525e-126	Other Mo	RPL10
2.91705e-130	0.444432	0.99	0.945	7.4901e-126	Other Mo	SAT1
2.07642e-129	0.430366	0.347	0.155	5.33162e-125	Other Mo	MYO1G
6.55029e-129	0.281226	0.994	0.983	1.68192e-124	Other Mo	RPS15
1.23493e-128	0.399905	0.928	0.856	3.17092e-124	Other Mo	BTF3
2.05321e-127	0.296589	0.99	0.966	5.27203e-123	Other Mo	RPS7
2.92405e-127	0.3301	0.983	0.944	7.50809e-123	Other Mo	PFDN5
6.27148e-126	0.339178	0.978	0.93	1.61033e-121	Other Mo	RPL24
1.10144e-123	0.477943	0.425	0.215	2.82816e-119	Other Mo	PID1
1.76104e-122	0.591966	0.58	0.388	4.52182e-118	Other Mo	PSMB9
2.37692e-121	0.561998	0.455	0.26	6.10322e-117	Other Mo	AOAH
3.85814e-120	0.540208	0.467	0.27	9.90654e-116	Other Mo	CASP1
2.26252e-119	0.535004	0.517	0.312	5.80946e-115	Other Mo	CSF3R
2.01325e-118	0.522119	0.476	0.27	5.16942e-114	Other Mo	PDE4B
3.11153e-118	0.504581	0.654	0.447	7.98948e-114	Other Mo	KDM6B
6.20167e-118	0.523894	0.642	0.437	1.5924e-113	Other Mo	CARD16
8.96399e-118	0.397259	0.935	0.846	2.30168e-113	Other Mo	GSTP1
5.06806e-117	0.596859	0.811	0.663	1.30133e-112	Other Mo	SOD2
6.19608e-117	0.653197	0.279	0.12	1.59097e-112	Other Mo	HES4
1.39074e-116	0.551877	0.213	0.078	3.571e-112	Other Mo	THBS1
5.51505e-115	0.504379	0.374	0.194	1.4161e-110	Other Mo	RAB24
1.31147e-114	0.591119	0.576	0.38	3.36745e-110	Other Mo	PNP
2.97229e-114	0.454501	0.378	0.188	7.63195e-110	Other Mo	VEGFA
2.77319e-113	0.504553	0.661	0.467	7.12073e-109	Other Mo	VSIR
1.29844e-111	0.481819	0.44	0.239	3.33401e-107	Other Mo	THBD
3.05549e-111	0.560752	0.537	0.356	7.84559e-107	Other Mo	SLC7A7
5.26779e-111	0.57744	0.434	0.259	1.35261e-106	Other Mo	CPPED1
6.39567e-111	0.486825	0.741	0.572	1.64222e-106	Other Mo	SERPINB1
6.53309e-111	0.414881	0.239	0.096	1.6775e-106	Other Mo	SNAI1
2.03162e-110	0.257453	0.994	0.98	5.21658e-106	Other Mo	RPLP2
2.05355e-110	0.539075	0.717	0.543	5.27289e-106	Other Mo	NINJ1
1.73436e-109	0.481689	0.317	0.149	4.45332e-105	Other Mo	EHD1
3.09628e-109	0.561681	0.65	0.459	7.95031e-105	Other Mo	EZR
2.77305e-108	0.434436	0.321	0.153	7.12036e-104	Other Mo	ASGR1
1.09425e-107	0.579074	0.341	0.165	2.80972e-103	Other Mo	EREG
1.64627e-107	0.517496	0.622	0.409	4.22713e-103	Other Mo	CXCR4
3.6658e-107	0.609135	0.828	0.7	9.41268e-103	Other Mo	CHMP1B
1.86853e-106	0.290531	0.989	0.963	4.79782e-102	Other Mo	RPS4X
6.47005e-105	0.516735	0.552	0.359	1.66131e-100	Other Mo	FOSL2
7.65862e-103	0.430058	0.294	0.139	1.9665e-98	Other Mo	PLAAT4
1.56048e-102	0.341236	0.959	0.897	4.00686e-98	Other Mo	RPL23A
1.66676e-102	0.428384	0.847	0.69	4.27973e-98	Other Mo	CD37
2.3014e-102	0.408935	0.277	0.122	5.90931e-98	Other Mo	MCEMP1
4.00568e-102	0.344028	0.969	0.903	1.02854e-97	Other Mo	RPL21
4.89133e-102	0.357546	0.922	0.817	1.25595e-97	Other Mo	TSPO
6.51712e-102	0.455383	0.388	0.21	1.6734e-97	Other Mo	C19orf38
4.72997e-101	0.317831	0.972	0.93	1.21451e-96	Other Mo	RPL17
2.09142e-100	0.399035	0.838	0.616	5.37015e-96	Other Mo	CD52
4.02313e-100	0.529603	0.874	0.757	1.03302e-95	Other Mo	NFKBIA
1.81088e-98	0.333972	0.943	0.872	4.6498e-94	Other Mo	EEF1D
2.17847e-98	0.394421	0.876	0.723	5.59367e-94	Other Mo	ALDOA
3.20817e-98	0.349426	0.318	0.15	8.23761e-94	Other Mo	ICAM3
1.44541e-97	0.3187	0.958	0.897	3.71138e-93	Other Mo	COX4I1
4.55071e-96	0.562702	0.477	0.309	1.16849e-91	Other Mo	NAAA
2.37046e-95	0.266332	0.985	0.957	6.08662e-91	Other Mo	RPL22
3.124e-95	0.471745	0.385	0.216	8.02149e-91	Other Mo	RASSF5
3.97609e-95	0.490462	0.694	0.533	1.02094e-90	Other Mo	FYB1
5.75806e-95	0.371193	0.266	0.12	1.4785e-90	Other Mo	TESC
8.49304e-95	0.355857	0.229	0.097	2.18076e-90	Other Mo	SULF2
1.76375e-94	0.489807	0.681	0.513	4.52878e-90	Other Mo	CEBPB
3.81538e-94	0.322231	0.974	0.923	9.79676e-90	Other Mo	CYBA
8.05886e-94	0.267126	0.988	0.951	2.06927e-89	Other Mo	OAZ1
8.31492e-94	0.358634	0.157	0.055	2.13502e-89	Other Mo	SEMA6B
1.2371e-92	0.489058	0.54	0.367	3.17651e-88	Other Mo	PLSCR1
2.71513e-92	0.447869	0.458	0.282	6.97164e-88	Other Mo	RARA
3.43954e-92	0.451388	0.399	0.228	8.83171e-88	Other Mo	VPS37B
4.94592e-92	0.252591	0.992	0.96	1.26996e-87	Other Mo	PFN1
7.14328e-92	0.51061	0.519	0.353	1.83418e-87	Other Mo	BID
1.32672e-91	0.426977	0.784	0.609	3.40662e-87	Other Mo	C5AR1
1.6146e-91	0.345558	0.315	0.154	4.14581e-87	Other Mo	CD93
5.49181e-91	0.291026	0.981	0.948	1.41013e-86	Other Mo	RPL36A
7.09675e-91	0.288384	0.975	0.936	1.82223e-86	Other Mo	RPL9
6.86257e-90	0.307749	0.269	0.121	1.7621e-85	Other Mo	CDA
8.46021e-90	0.344915	0.967	0.901	2.17233e-85	Other Mo	HLA-A
2.67466e-89	0.354135	0.174	0.066	6.86772e-85	Other Mo	RUNX3
5.77943e-89	0.371864	0.918	0.809	1.48398e-84	Other Mo	BTG1
1.12682e-88	0.356071	0.211	0.089	2.89334e-84	Other Mo	SPATA13
1.29392e-88	0.41944	0.266	0.123	3.3224e-84	Other Mo	AC253572.2
5.58696e-88	0.621178	0.469	0.282	1.43456e-83	Other Mo	G0S2
1.58107e-87	0.389809	0.29	0.142	4.05972e-83	Other Mo	SLC25A37
2.60763e-87	0.446466	0.777	0.64	6.69562e-83	Other Mo	SELENOK
2.73826e-87	0.364622	0.861	0.751	7.03102e-83	Other Mo	EIF3K
8.87738e-87	0.327239	0.921	0.85	2.27944e-82	Other Mo	RPS11
1.32204e-86	0.341771	0.936	0.862	3.39461e-82	Other Mo	RPL10A
1.44822e-86	0.404683	0.59	0.414	3.71859e-82	Other Mo	LILRB2
1.54164e-86	0.534244	0.308	0.157	3.95846e-82	Other Mo	TUBA4A
1.66923e-86	0.283336	0.978	0.938	4.28608e-82	Other Mo	RPS6
5.08994e-86	0.288128	0.984	0.95	1.30694e-81	Other Mo	RPS2
1.19377e-84	0.414857	0.738	0.595	3.06526e-80	Other Mo	SRSF5
4.54352e-84	0.403557	0.284	0.14	1.16664e-79	Other Mo	LUCAT1
1.13491e-83	0.279455	0.964	0.926	2.91412e-79	Other Mo	RACK1
7.71429e-83	0.499973	0.657	0.516	1.9808e-78	Other Mo	ATP1B3
2.23189e-82	0.477067	0.539	0.383	5.73082e-78	Other Mo	ODF3B
9.37318e-82	0.252681	0.983	0.95	2.40675e-77	Other Mo	RPS3
4.01605e-81	0.431132	0.602	0.445	1.0312e-76	Other Mo	RNF149
7.87761e-81	0.430249	0.721	0.564	2.02273e-76	Other Mo	MNDA
1.08421e-80	0.340021	0.975	0.927	2.78394e-76	Other Mo	S100A10
2.76132e-80	0.414451	0.341	0.189	7.09024e-76	Other Mo	CLEC12A
4.41453e-80	0.259787	0.995	0.961	1.13352e-75	Other Mo	S100A6
2.1932e-79	0.473484	0.568	0.427	5.63148e-75	Other Mo	PSMB10
2.68523e-79	0.510805	0.35	0.2	6.89486e-75	Other Mo	NAF1
4.5166e-78	0.491378	0.244	0.122	1.15973e-73	Other Mo	SPHK1
6.69779e-78	0.36993	0.253	0.123	1.71979e-73	Other Mo	LPCAT1
1.2063e-77	0.467299	0.404	0.254	3.09743e-73	Other Mo	HLA-F
5.43029e-77	0.395747	0.226	0.105	1.39434e-72	Other Mo	ISG20
1.00273e-76	0.377773	0.347	0.193	2.57472e-72	Other Mo	NLRP3
1.97352e-76	0.383089	0.801	0.667	5.0674e-72	Other Mo	CD44
2.06563e-75	0.399146	0.764	0.649	5.30391e-71	Other Mo	LRRFIP1
4.68651e-75	0.487446	0.488	0.34	1.20336e-70	Other Mo	DNTTIP2
4.77914e-75	0.29893	0.878	0.768	1.22714e-70	Other Mo	MCL1
4.96801e-74	0.438532	0.443	0.29	1.27564e-69	Other Mo	CLEC4A
1.74809e-73	0.398516	0.523	0.354	4.48858e-69	Other Mo	JAML
2.4332e-73	0.457711	0.578	0.426	6.24772e-69	Other Mo	LY6E
4.01664e-73	0.353742	0.269	0.139	1.03135e-68	Other Mo	AMPD2
2.19626e-72	0.444514	0.498	0.353	5.63934e-68	Other Mo	ITGAX
3.67403e-72	0.30686	0.145	0.056	9.4338e-68	Other Mo	GPR35
2.09864e-71	0.319234	0.188	0.083	5.38868e-67	Other Mo	CD300LF
2.3997e-71	0.340437	0.855	0.763	6.16171e-67	Other Mo	HNRNPA1
2.44739e-71	0.254195	0.52	0.333	6.28417e-67	Other Mo	MPEG1
2.5442e-71	0.293348	0.927	0.863	6.53273e-67	Other Mo	RPL27
8.65277e-71	0.289333	0.169	0.07	2.22177e-66	Other Mo	ASGR2
4.73173e-70	0.284783	0.169	0.07	1.21497e-65	Other Mo	TMEM154
1.55751e-69	0.448526	0.479	0.337	3.99922e-65	Other Mo	CTNNB1
2.50025e-69	0.381537	0.301	0.166	6.4199e-65	Other Mo	NEDD9
9.51091e-69	0.356237	0.45	0.288	2.44212e-64	Other Mo	ATP2B1-AS1
1.65703e-68	0.400306	0.541	0.397	4.25476e-64	Other Mo	AGTRAP
2.19105e-68	0.421344	0.558	0.415	5.62597e-64	Other Mo	NCF2
3.42177e-68	0.434192	0.524	0.387	8.78609e-64	Other Mo	PTP4A2
5.24387e-68	0.339033	0.66	0.501	1.34647e-63	Other Mo	CYBB
9.00077e-67	0.470328	0.353	0.221	2.31113e-62	Other Mo	PPA1
1.10192e-66	0.384628	0.315	0.183	2.82939e-62	Other Mo	RABGEF1
2.00149e-66	0.454076	0.401	0.269	5.13922e-62	Other Mo	UBE2L6
4.15538e-66	0.301352	0.725	0.549	1.06698e-61	Other Mo	IER3
4.15945e-66	0.446389	0.616	0.496	1.06802e-61	Other Mo	CIB1
1.91825e-65	0.414857	0.351	0.217	4.92549e-61	Other Mo	ARID5A
7.89995e-65	0.299398	0.935	0.848	2.02847e-60	Other Mo	RHOA
1.79474e-64	0.420486	0.517	0.382	4.60835e-60	Other Mo	WAS
3.47471e-63	0.332962	0.708	0.547	8.92201e-59	Other Mo	FLNA
5.73184e-63	0.313836	0.853	0.736	1.47176e-58	Other Mo	FKBP1A
6.52304e-63	0.354451	0.498	0.341	1.67492e-58	Other Mo	PHACTR1
1.07478e-62	0.281767	0.92	0.876	2.75972e-58	Other Mo	RPL13A
1.53839e-62	0.252806	0.16	0.068	3.95013e-58	Other Mo	RIPOR2
1.61519e-62	0.36058	0.708	0.585	4.14732e-58	Other Mo	GPSM3
2.42353e-62	0.424896	0.484	0.346	6.22291e-58	Other Mo	CHD1
2.48984e-62	0.408935	0.303	0.178	6.39317e-58	Other Mo	PRKCB
2.76399e-62	0.403155	0.52	0.381	7.0971e-58	Other Mo	LY86
2.86295e-62	0.348737	0.604	0.454	7.3512e-58	Other Mo	ARL4A
9.22973e-62	0.404071	0.353	0.221	2.36992e-57	Other Mo	SLC9A3R1
1.18285e-61	0.391966	0.269	0.15	3.03721e-57	Other Mo	ITGA5
3.90765e-61	0.332724	0.841	0.759	1.00337e-56	Other Mo	EEF2
8.96019e-61	0.404246	0.422	0.291	2.30071e-56	Other Mo	CASP4
2.02378e-60	0.314576	0.729	0.582	5.19647e-56	Other Mo	CPVL
2.08998e-60	0.327934	0.771	0.653	5.36643e-56	Other Mo	SUB1
3.17944e-60	0.382257	0.552	0.414	8.16384e-56	Other Mo	DDX21
7.01905e-60	0.455256	0.698	0.578	1.80228e-55	Other Mo	LITAF
1.24228e-59	0.406968	0.379	0.25	3.18979e-55	Other Mo	LILRB1
1.61928e-59	0.387338	0.626	0.498	4.15781e-55	Other Mo	JMJD1C
1.86158e-59	0.331	0.734	0.612	4.77999e-55	Other Mo	TALDO1
3.67202e-58	0.328668	0.308	0.18	9.42865e-54	Other Mo	ALOX5
3.23542e-57	0.342871	0.262	0.147	8.3076e-53	Other Mo	TES
4.95706e-57	0.294742	0.251	0.135	1.27282e-52	Other Mo	RASGRP2
6.07008e-57	0.396358	0.525	0.395	1.55861e-52	Other Mo	PPP1CB
3.51994e-56	0.319609	0.252	0.141	9.03816e-52	Other Mo	ICAM2
6.7096e-56	0.3472	0.771	0.674	1.72282e-51	Other Mo	UBE2D3
1.78213e-55	0.336594	0.722	0.618	4.57597e-51	Other Mo	PTPRC
2.80771e-55	0.386173	0.338	0.215	7.20935e-51	Other Mo	NXT1
3.47642e-55	0.330148	0.276	0.157	8.92641e-51	Other Mo	FCGR1A
1.11188e-54	0.448214	0.376	0.253	2.85498e-50	Other Mo	VAMP5
4.33699e-54	0.324834	0.164	0.075	1.11361e-49	Other Mo	AC245014.3
4.72637e-54	0.255372	0.167	0.077	1.21359e-49	Other Mo	MTMR11
4.91871e-54	0.321961	0.314	0.191	1.26298e-49	Other Mo	BCL3
1.94043e-53	0.265284	0.905	0.829	4.98244e-49	Other Mo	ATP5MG
2.62988e-53	0.352121	0.35	0.225	6.75274e-49	Other Mo	LYST
4.04184e-53	0.313098	0.793	0.668	1.03782e-48	Other Mo	C1orf162
2.57472e-52	0.278057	0.197	0.1	6.61111e-48	Other Mo	SORL1
7.79612e-52	0.33017	0.273	0.162	2.00181e-47	Other Mo	PRAM1
1.43286e-51	0.395477	0.363	0.236	3.67916e-47	Other Mo	PHLDA2
2.95863e-51	0.306008	0.776	0.683	7.59688e-47	Other Mo	DAZAP2
5.05715e-51	0.386409	0.33	0.218	1.29853e-46	Other Mo	CD300C
9.47098e-51	0.324946	0.685	0.588	2.43186e-46	Other Mo	EIF3H
9.86296e-51	0.277892	0.821	0.731	2.53251e-46	Other Mo	COMMD6
1.11703e-50	0.253291	0.895	0.825	2.86821e-46	Other Mo	RPL4
1.37287e-50	0.363067	0.36	0.24	3.52512e-46	Other Mo	MIR22HG
1.47458e-50	0.306593	0.581	0.443	3.78627e-46	Other Mo	LTA4H
6.23391e-50	0.279442	0.22	0.119	1.60068e-45	Other Mo	NDRG1
7.3326e-50	0.325119	0.297	0.184	1.88279e-45	Other Mo	FAM49A
1.12287e-49	0.30138	0.311	0.193	2.8832e-45	Other Mo	WDR74
1.55639e-49	0.272585	0.801	0.711	3.99633e-45	Other Mo	RPS17
1.37032e-48	0.314244	0.421	0.296	3.51858e-44	Other Mo	FMNL1
1.50747e-48	0.295762	0.27	0.161	3.87074e-44	Other Mo	RXRA
1.90841e-48	0.355691	0.512	0.403	4.90023e-44	Other Mo	EIF3M
8.54348e-48	0.326479	0.605	0.499	2.19371e-43	Other Mo	EIF3G
1.52765e-47	0.318518	0.657	0.555	3.92255e-43	Other Mo	PSMB3
3.75515e-47	0.274258	0.276	0.164	9.64209e-43	Other Mo	GRASP
3.86336e-47	0.365871	0.547	0.429	9.91994e-43	Other Mo	LIMS1
6.95083e-47	0.326558	0.557	0.439	1.78476e-42	Other Mo	TNFSF13B
1.09772e-46	0.323063	0.401	0.281	2.81861e-42	Other Mo	SLC43A2
1.30899e-46	0.335979	0.684	0.568	3.36109e-42	Other Mo	LDHA
1.54035e-46	0.35782	0.45	0.332	3.95516e-42	Other Mo	LCP2
1.94094e-46	0.286955	0.186	0.097	4.98374e-42	Other Mo	ITGAL
3.2166e-46	0.363178	0.271	0.169	8.25927e-42	Other Mo	ADGRE2
4.91347e-46	0.262928	0.144	0.068	1.26163e-41	Other Mo	ZDHHC1
1.36434e-45	0.27108	0.773	0.679	3.50322e-41	Other Mo	HIGD2A
2.63906e-45	0.325732	0.66	0.563	6.77631e-41	Other Mo	APRT
3.39679e-45	0.38152	0.321	0.213	8.72194e-41	Other Mo	ATP13A3
6.01648e-45	0.27914	0.803	0.687	1.54485e-40	Other Mo	SLC25A5
6.84672e-45	0.358061	0.358	0.246	1.75803e-40	Other Mo	DSE
1.51213e-44	0.356907	0.861	0.801	3.88271e-40	Other Mo	CRIP1
2.09208e-44	0.349979	0.353	0.241	5.37184e-40	Other Mo	C9orf72
2.67123e-44	0.337924	0.706	0.596	6.85893e-40	Other Mo	CREM
3.41806e-44	0.315424	0.359	0.241	8.77654e-40	Other Mo	SNHG15
3.6768e-44	0.311071	0.256	0.155	9.44092e-40	Other Mo	NFKB2
4.15335e-44	0.37516	0.346	0.238	1.06646e-39	Other Mo	ELL2
1.23694e-43	0.302843	0.482	0.364	3.17608e-39	Other Mo	VASP
1.38964e-43	0.282702	0.764	0.671	3.56819e-39	Other Mo	UQCRH
1.53057e-43	0.697951	0.362	0.256	3.93005e-39	Other Mo	C15orf48
6.85252e-43	0.274866	0.51	0.395	1.75952e-38	Other Mo	LYN
1.44e-42	0.345652	0.458	0.347	3.69749e-38	Other Mo	SLC16A3
1.51984e-42	0.256557	0.142	0.068	3.90248e-38	Other Mo	CDC42EP2
4.26286e-42	0.301727	0.335	0.224	1.09458e-37	Other Mo	SULT1A1
4.53725e-42	0.371587	0.469	0.37	1.16503e-37	Other Mo	PSMB8
1.18213e-41	0.309978	0.398	0.279	3.03536e-37	Other Mo	TAGAP
1.33845e-41	0.337471	0.535	0.437	3.43673e-37	Other Mo	SUPT4H1
2.32087e-41	0.362079	0.45	0.342	5.95931e-37	Other Mo	ADGRE5
2.85993e-41	0.301509	0.242	0.147	7.34343e-37	Other Mo	UTRN
4.26985e-41	0.278498	0.585	0.467	1.09637e-36	Other Mo	MYADM
1.34298e-40	0.281432	0.65	0.555	3.44836e-36	Other Mo	CNPY3
1.36751e-40	0.31323	0.531	0.421	3.51135e-36	Other Mo	JPT1
1.77621e-40	0.254647	0.732	0.619	4.56077e-36	Other Mo	PGK1
2.22528e-40	0.307025	0.522	0.409	5.71384e-36	Other Mo	MAT2A
3.67171e-40	0.290918	0.207	0.117	9.42785e-36	Other Mo	CLEC4E
1.25601e-39	0.272087	0.795	0.704	3.22505e-35	Other Mo	YWHAZ
1.54016e-39	0.306164	0.224	0.134	3.95467e-35	Other Mo	CD1D
2.09755e-38	0.341308	0.41	0.312	5.38587e-34	Other Mo	SEPTIN9
2.40964e-38	0.329085	0.43	0.329	6.18724e-34	Other Mo	EIF2S3
6.95555e-38	0.280204	0.712	0.617	1.78598e-33	Other Mo	EIF3F
2.90872e-37	0.325698	0.284	0.192	7.46872e-33	Other Mo	CAMK1
4.68076e-37	0.293055	0.619	0.519	1.20188e-32	Other Mo	ATP6V0D1
9.15949e-37	0.312941	0.482	0.383	2.35188e-32	Other Mo	HCK
1.41921e-36	0.278326	0.544	0.428	3.64411e-32	Other Mo	PILRA
1.52106e-36	0.350887	0.505	0.406	3.90563e-32	Other Mo	HIF1A
4.07643e-36	0.314233	0.317	0.223	1.0467e-31	Other Mo	TOM1
4.15894e-36	0.272544	0.585	0.494	1.06789e-31	Other Mo	MSN
9.08006e-36	0.272623	0.26	0.168	2.33149e-31	Other Mo	RNF166
1.05244e-35	0.288909	0.311	0.216	2.70235e-31	Other Mo	PLK3
1.34229e-35	0.285988	0.182	0.104	3.44661e-31	Other Mo	ZBTB43
2.15513e-35	0.2982	0.321	0.224	5.53373e-31	Other Mo	BACH1
3.68642e-35	0.377108	0.452	0.358	9.46563e-31	Other Mo	ARF6
1.4743e-34	0.270698	0.501	0.386	3.78557e-30	Other Mo	SAMSN1
2.452e-34	0.278586	0.511	0.405	6.29601e-30	Other Mo	PLP2
2.55446e-34	0.277	0.239	0.153	6.55909e-30	Other Mo	SMAD7
2.87314e-34	0.271502	0.719	0.632	7.37736e-30	Other Mo	CDC42
7.63235e-33	0.284641	0.46	0.365	1.95976e-28	Other Mo	EFHD2
1.10341e-32	0.334922	0.459	0.373	2.83323e-28	Other Mo	AKIRIN2
1.67013e-32	0.265555	0.458	0.361	4.2884e-28	Other Mo	TBXAS1
2.04319e-32	0.310191	0.224	0.144	5.2463e-28	Other Mo	MIR4435-2HG
4.67126e-32	0.312739	0.216	0.139	1.19944e-27	Other Mo	RIT1
6.35019e-32	0.304475	0.229	0.149	1.63054e-27	Other Mo	PRKAG2
8.13997e-32	0.253447	0.234	0.152	2.0901e-27	Other Mo	BST1
1.17163e-31	0.270881	0.243	0.157	3.00839e-27	Other Mo	TNFSF10
1.48522e-31	0.258527	0.649	0.566	3.81359e-27	Other Mo	EIF3E
1.52056e-31	0.294965	0.59	0.498	3.90435e-27	Other Mo	YPEL5
2.23691e-31	0.298873	0.422	0.328	5.74371e-27	Other Mo	SYAP1
2.61281e-31	0.305784	0.379	0.292	6.70892e-27	Other Mo	POLE4
3.04153e-31	0.304394	0.515	0.424	7.80973e-27	Other Mo	ZNF385A
7.8604e-31	0.268527	0.502	0.405	2.01832e-26	Other Mo	RANBP2
2.14211e-30	0.305613	0.348	0.258	5.5003e-26	Other Mo	MAP3K2
8.77763e-30	0.275009	0.214	0.138	2.25383e-25	Other Mo	MALT1
2.42611e-29	0.259323	0.671	0.591	6.22953e-25	Other Mo	ZFAND5
2.97665e-29	0.307645	0.434	0.35	7.64315e-25	Other Mo	GLRX
9.5044e-29	0.313293	0.311	0.224	2.44045e-24	Other Mo	ISG15
2.44266e-28	0.288515	0.287	0.206	6.27202e-24	Other Mo	TBC1D7
2.98655e-28	0.253731	0.247	0.168	7.66857e-24	Other Mo	DENND10
4.82225e-28	0.253714	0.24	0.161	1.23821e-23	Other Mo	STAT1
5.3547e-28	0.253591	0.484	0.395	1.37493e-23	Other Mo	GAS5
7.30605e-28	0.274691	0.364	0.282	1.87597e-23	Other Mo	SHKBP1
1.16957e-27	0.303352	0.478	0.408	3.00311e-23	Other Mo	NDUFA12
3.23234e-27	0.250913	0.48	0.391	8.29968e-23	Other Mo	ALDH2
7.31826e-27	0.260733	0.318	0.235	1.87911e-22	Other Mo	JOSD1
1.21525e-26	0.280746	0.427	0.348	3.12039e-22	Other Mo	C20orf27
6.40412e-26	0.265952	0.413	0.336	1.64439e-21	Other Mo	TMEM167A
7.08821e-26	0.282942	0.513	0.444	1.82004e-21	Other Mo	RAP1A
9.20557e-26	0.26439	0.275	0.198	2.36371e-21	Other Mo	RELB
1.1411e-25	0.260371	0.577	0.502	2.93001e-21	Other Mo	BNIP3L
5.11313e-25	0.256936	0.397	0.322	1.3129e-20	Other Mo	FAM177A1
1.69996e-24	0.250368	0.202	0.136	4.365e-20	Other Mo	ABI3
2.22902e-24	0.282858	0.46	0.389	5.72345e-20	Other Mo	LAP3
2.36689e-24	0.252089	0.168	0.106	6.07747e-20	Other Mo	STK40
3.13223e-24	0.267731	0.41	0.336	8.04262e-20	Other Mo	SRA1
6.85241e-24	0.253411	0.393	0.319	1.75949e-19	Other Mo	ETF1
3.63179e-23	0.269181	0.288	0.216	9.32534e-19	Other Mo	DPYD
5.59712e-22	0.280412	0.267	0.199	1.43717e-17	Other Mo	ZMIZ1
1.08177e-21	0.368566	0.188	0.128	2.77765e-17	Other Mo	TWISTNB
1.27944e-21	0.258892	0.213	0.15	3.28521e-17	Other Mo	TMEM189
1.60835e-21	0.30416	0.403	0.343	4.12976e-17	Other Mo	CNIH1
1.97296e-21	0.253708	0.371	0.301	5.06598e-17	Other Mo	UBE2J1
2.60255e-21	0.250887	0.358	0.289	6.68257e-17	Other Mo	PLXDC2
1.1242e-20	0.266381	0.597	0.544	2.88662e-16	Other Mo	RPS4Y1
1.32929e-20	0.263901	0.4	0.331	3.41321e-16	Other Mo	RAB20
5.98533e-20	0.255733	0.428	0.37	1.53685e-15	Other Mo	UQCRFS1
1.07858e-19	0.274857	0.289	0.224	2.76948e-15	Other Mo	JARID2
1.72449e-18	0.26759	0.356	0.296	4.42797e-14	Other Mo	CSK
4.58525e-18	0.256699	0.699	0.633	1.17735e-13	Other Mo	HMOX1
2.66087e-17	0.282511	0.33	0.268	6.83231e-13	Other Mo	GK
4.93177e-16	0.262331	0.348	0.293	1.26633e-11	Other Mo	SPAG9
0	3.14763	0.197	0.006	0	ISG+ Mo	CXCL10
0	2.31602	0.742	0.214	0	ISG+ Mo	ISG15
0	1.98694	0.549	0.115	0	ISG+ Mo	APOBEC3A
0	1.80632	0.846	0.423	0	ISG+ Mo	LY6E
0	1.72748	0.756	0.309	0	ISG+ Mo	IFI6
0	1.56229	0.522	0.097	0	ISG+ Mo	MX1
0	1.15027	0.42	0.044	0	ISG+ Mo	IFI44L
0	1.03929	0.439	0.089	0	ISG+ Mo	XAF1
3.1717e-289	1.15292	0.501	0.138	8.14397e-285	ISG+ Mo	EPSTI1
4.18254e-253	1.5997	0.455	0.123	1.07395e-248	ISG+ Mo	IFITM1
7.24409e-249	1.18358	0.504	0.156	1.86007e-244	ISG+ Mo	STAT1
2.15444e-242	0.512021	0.142	0.013	5.53196e-238	ISG+ Mo	RSAD2
1.15e-240	1.20613	0.905	0.633	2.95286e-236	ISG+ Mo	TYMP
1.08636e-236	0.506327	0.175	0.021	2.78944e-232	ISG+ Mo	CMPK2
8.44844e-230	1.17275	0.914	0.508	2.16931e-225	ISG+ Mo	FCN1
5.55469e-227	0.723961	0.243	0.041	1.42628e-222	ISG+ Mo	OASL
6.13877e-226	0.749029	0.283	0.055	1.57625e-221	ISG+ Mo	OAS3
4.54811e-221	1.33138	0.346	0.084	1.16782e-216	ISG+ Mo	GBP1
3.41572e-214	0.922052	0.211	0.033	8.77054e-210	ISG+ Mo	GBP5
1.04831e-206	1.08966	0.471	0.153	2.69174e-202	ISG+ Mo	MX2
1.3203e-204	1.01248	0.597	0.234	3.39013e-200	ISG+ Mo	IRF7
3.52744e-195	1.02884	0.8	0.386	9.05742e-191	ISG+ Mo	S100A8
2.33514e-194	1.16292	0.594	0.268	5.99594e-190	ISG+ Mo	UBE2L6
6.33964e-192	1.24777	0.767	0.452	1.62783e-187	ISG+ Mo	PSME2
8.78381e-192	0.654225	0.25	0.05	2.25542e-187	ISG+ Mo	OAS2
1.78196e-189	0.929196	0.63	0.232	4.57553e-185	ISG+ Mo	S100A12
2.90919e-186	0.729729	0.158	0.021	7.46993e-182	ISG+ Mo	IFIT1
6.05739e-184	1.28408	0.688	0.384	1.55536e-179	ISG+ Mo	LAP3
1.12168e-183	1.30468	0.859	0.536	2.88014e-179	ISG+ Mo	S100A9
2.2182e-180	1.17613	0.45	0.154	5.69568e-176	ISG+ Mo	TNFSF10
1.94592e-176	0.811613	0.205	0.037	4.99653e-172	ISG+ Mo	IFIT3
2.23126e-175	1.43389	0.885	0.666	5.7292e-171	ISG+ Mo	IFITM3
1.61666e-174	0.940057	0.844	0.476	4.15109e-170	ISG+ Mo	SERPINA1
4.39888e-166	1.0402	0.743	0.437	1.1295e-161	ISG+ Mo	TNFSF13B
2.12457e-164	1.01151	0.685	0.307	5.45526e-160	ISG+ Mo	VCAN
9.61703e-163	0.95285	0.219	0.044	2.46936e-158	ISG+ Mo	IFIT2
1.5977e-162	1.03033	0.979	0.867	4.10242e-158	ISG+ Mo	LYZ
1.86291e-159	0.910764	0.444	0.164	4.78339e-155	ISG+ Mo	IFI35
2.9826e-155	1.04994	0.689	0.391	7.65843e-151	ISG+ Mo	PSMB9
1.26e-146	0.860818	0.455	0.177	3.2353e-142	ISG+ Mo	PARP14
8.94393e-145	1.2934	0.566	0.273	2.29653e-140	ISG+ Mo	WARS
1.18076e-144	0.630385	0.188	0.037	3.03183e-140	ISG+ Mo	HERC5
2.3698e-143	0.986112	0.341	0.106	6.08493e-139	ISG+ Mo	ISG20
6.33006e-143	0.642211	0.277	0.074	1.62537e-138	ISG+ Mo	IFI44
2.41143e-135	1.02593	0.662	0.336	6.19183e-131	ISG+ Mo	NCF1
3.17461e-134	0.931604	0.721	0.397	8.15145e-130	ISG+ Mo	LGALS2
5.7783e-134	0.614657	0.208	0.046	1.4837e-129	ISG+ Mo	GBP4
6.07708e-132	0.833513	0.37	0.122	1.56041e-127	ISG+ Mo	PLAC8
1.88913e-131	0.866455	0.541	0.256	4.85072e-127	ISG+ Mo	RNF213
3.30545e-128	0.760366	0.387	0.135	8.4874e-124	ISG+ Mo	CD300E
5.82838e-123	0.354043	0.135	0.022	1.49655e-118	ISG+ Mo	HELZ2
1.44026e-112	0.807133	0.639	0.37	3.69816e-108	ISG+ Mo	PLSCR1
4.84724e-108	0.539961	0.991	0.959	1.24463e-103	ISG+ Mo	HLA-B
1.35227e-106	0.752184	0.46	0.198	3.47222e-102	ISG+ Mo	FPR1
9.76609e-104	0.787339	0.737	0.487	2.50764e-99	ISG+ Mo	CSTA
8.03082e-103	0.680205	0.351	0.136	2.06207e-98	ISG+ Mo	TRIM22
2.66589e-101	0.957166	0.619	0.368	6.84521e-97	ISG+ Mo	PPIF
1.95513e-99	0.661323	0.32	0.12	5.02019e-95	ISG+ Mo	EIF2AK2
1.29738e-96	0.74411	0.382	0.158	3.33129e-92	ISG+ Mo	FCGR1A
2.05796e-96	0.549754	0.215	0.063	5.28422e-92	ISG+ Mo	SAMD9L
1.8806e-95	0.743068	0.352	0.143	4.82883e-91	ISG+ Mo	PLAAT4
2.99708e-95	0.525081	0.951	0.799	7.6956e-91	ISG+ Mo	COTL1
1.05819e-94	0.376543	1	0.999	2.71712e-90	ISG+ Mo	B2M
8.77113e-94	0.718689	0.941	0.778	2.25216e-89	ISG+ Mo	TIMP1
1.09415e-91	0.772121	0.706	0.461	2.80946e-87	ISG+ Mo	FGL2
3.76887e-88	0.714838	0.755	0.562	9.67732e-84	ISG+ Mo	PRELID1
2.86385e-86	0.678469	0.319	0.13	7.3535e-82	ISG+ Mo	TAP1
2.75773e-85	0.716983	0.611	0.386	7.08101e-81	ISG+ Mo	ODF3B
6.97127e-84	0.547201	0.988	0.947	1.79001e-79	ISG+ Mo	SAT1
2.72849e-82	0.661141	0.794	0.554	7.00595e-78	ISG+ Mo	SLC2A3
4.86411e-82	0.923095	0.473	0.254	1.24896e-77	ISG+ Mo	VAMP5
1.18997e-81	0.488141	0.969	0.9	3.05548e-77	ISG+ Mo	HLA-C
3.64552e-81	0.361844	0.996	0.992	9.36061e-77	ISG+ Mo	RPS24
4.37619e-79	0.590283	0.682	0.393	1.12367e-74	ISG+ Mo	CFP
4.48524e-79	0.461075	0.99	0.949	1.15167e-74	ISG+ Mo	SRGN
7.673e-79	0.466936	0.217	0.069	1.9702e-74	ISG+ Mo	GCH1
4.26697e-78	0.39866	0.996	0.979	1.09563e-73	ISG+ Mo	RPS13
3.90533e-77	0.630315	0.795	0.643	1.00277e-72	ISG+ Mo	PSME1
8.60066e-77	0.696351	0.776	0.568	2.20839e-72	ISG+ Mo	MNDA
3.58053e-76	0.31456	0.999	0.994	9.19373e-72	ISG+ Mo	RPL28
1.72099e-73	0.934182	0.699	0.486	4.41899e-69	ISG+ Mo	MT2A
2.11586e-70	0.630672	0.496	0.269	5.43291e-66	ISG+ Mo	SLC11A1
2.99881e-70	0.599057	0.507	0.268	7.70004e-66	ISG+ Mo	TREM1
1.56636e-69	0.552567	0.858	0.71	4.02194e-65	ISG+ Mo	IFITM2
2.63375e-69	0.680442	0.735	0.578	6.76268e-65	ISG+ Mo	BST2
2.12017e-68	0.453925	0.965	0.903	5.44397e-64	ISG+ Mo	HLA-A
2.1494e-68	0.61254	0.716	0.505	5.51901e-64	ISG+ Mo	STXBP2
9.72592e-68	0.561708	0.264	0.107	2.49733e-63	ISG+ Mo	APOL6
3.20176e-65	0.67394	0.592	0.39	8.22116e-61	ISG+ Mo	UPP1
6.73973e-65	0.556487	0.332	0.148	1.73056e-60	ISG+ Mo	SELL
1.17512e-63	0.424176	0.984	0.94	3.01736e-59	ISG+ Mo	GAPDH
2.87741e-63	0.45966	0.255	0.101	7.38833e-59	ISG+ Mo	SNAI1
3.81162e-63	0.457063	0.875	0.695	9.78711e-59	ISG+ Mo	NAMPT
4.59517e-63	0.410835	0.985	0.941	1.1799e-58	ISG+ Mo	S100A4
8.22275e-63	0.581254	0.443	0.237	2.11136e-58	ISG+ Mo	MXD1
5.154e-62	0.677246	0.454	0.256	1.32339e-57	ISG+ Mo	CALHM6
1.87284e-61	0.669586	0.162	0.05	4.80888e-57	ISG+ Mo	FOLR3
8.93979e-61	0.348102	0.994	0.976	2.29547e-56	ISG+ Mo	H3F3B
1.22704e-60	0.471415	0.931	0.848	3.15068e-56	ISG+ Mo	CTSS
1.19391e-59	0.581157	0.385	0.194	3.06561e-55	ISG+ Mo	VEGFA
1.76116e-59	0.584356	0.355	0.183	4.52212e-55	ISG+ Mo	SP110
7.05989e-59	0.464935	0.248	0.102	1.81277e-54	ISG+ Mo	STAT2
1.75099e-58	0.649346	0.354	0.176	4.49603e-54	ISG+ Mo	OSM
1.2138e-57	0.610695	0.702	0.538	3.11667e-53	ISG+ Mo	FYB1
3.3658e-57	0.463044	0.957	0.904	8.64237e-53	ISG+ Mo	NEAT1
4.01522e-57	0.490332	0.928	0.828	1.03099e-52	ISG+ Mo	PLAUR
1.94081e-56	0.584247	0.583	0.392	4.98342e-52	ISG+ Mo	CD48
1.07587e-55	0.531419	0.373	0.188	2.7625e-51	ISG+ Mo	LILRA5
1.10797e-55	0.505909	0.294	0.134	2.84494e-51	ISG+ Mo	SERPINB9
1.48082e-55	0.612246	0.803	0.669	3.80231e-51	ISG+ Mo	SOD2
3.8738e-55	0.282694	0.999	0.998	9.94675e-51	ISG+ Mo	RPLP1
2.35693e-54	0.3472	0.144	0.045	6.05189e-50	ISG+ Mo	IFIH1
5.04109e-54	0.452763	0.205	0.08	1.2944e-49	ISG+ Mo	PARP9
2.41241e-53	0.539446	0.437	0.258	6.19434e-49	ISG+ Mo	HLA-F
7.95013e-53	0.299347	0.998	0.992	2.04136e-48	ISG+ Mo	RPL34
8.59001e-53	0.548313	0.305	0.146	2.20566e-48	ISG+ Mo	SLC25A37
1.08127e-52	0.535605	0.632	0.444	2.77638e-48	ISG+ Mo	CARD16
2.1078e-52	0.404532	0.195	0.073	5.41219e-48	ISG+ Mo	ASGR2
6.66765e-52	0.530889	0.683	0.516	1.71205e-47	ISG+ Mo	TNFRSF1B
6.80184e-52	0.480982	0.869	0.763	1.74651e-47	ISG+ Mo	SERP1
1.88505e-51	0.606001	0.59	0.433	4.84024e-47	ISG+ Mo	NAPA
2.122e-51	0.506067	0.695	0.496	5.44866e-47	ISG+ Mo	STX11
1.08515e-50	0.467342	0.46	0.259	2.78633e-46	ISG+ Mo	MARCKSL1
4.98304e-50	0.558376	0.591	0.431	1.2795e-45	ISG+ Mo	PSMB10
6.94483e-50	0.507302	0.317	0.163	1.78322e-45	ISG+ Mo	ADAR
2.18192e-49	0.269207	0.998	0.995	5.60252e-45	ISG+ Mo	RPL39
2.65144e-49	0.567046	0.738	0.605	6.80809e-45	ISG+ Mo	TKT
3.29151e-49	0.508356	0.327	0.164	8.45162e-45	ISG+ Mo	SLC7A5
9.1319e-49	0.548534	0.642	0.463	2.3448e-44	ISG+ Mo	RILPL2
1.37822e-48	0.256199	0.996	0.991	3.53886e-44	ISG+ Mo	RPL32
7.77173e-48	0.560628	0.496	0.319	1.99555e-43	ISG+ Mo	CSF3R
8.50013e-48	0.524445	0.276	0.127	2.18258e-43	ISG+ Mo	AC253572.2
1.3144e-47	0.405417	0.914	0.82	3.37499e-43	ISG+ Mo	TSPO
5.24994e-47	0.548987	0.382	0.22	1.34803e-42	ISG+ Mo	ARID5A
6.57963e-47	0.481567	0.644	0.457	1.68945e-42	ISG+ Mo	CD55
6.59335e-47	0.545219	0.314	0.167	1.69297e-42	ISG+ Mo	GBP2
2.12081e-46	0.410342	0.939	0.876	5.44561e-42	ISG+ Mo	PABPC1
4.19714e-46	0.409191	0.273	0.126	1.0777e-41	ISG+ Mo	CDA
3.08606e-45	0.285015	0.993	0.981	7.92407e-41	ISG+ Mo	RPL26
9.97948e-45	0.548869	0.38	0.226	2.56243e-40	ISG+ Mo	OAS1
1.20755e-44	0.425925	0.228	0.1	3.10063e-40	ISG+ Mo	GPBAR1
2.821e-44	0.447047	0.731	0.569	7.24347e-40	ISG+ Mo	CORO1A
3.74167e-44	0.318555	0.975	0.908	9.60749e-40	ISG+ Mo	AIF1
8.85917e-44	0.423515	0.21	0.092	2.27477e-39	ISG+ Mo	DDX60L
9.8478e-44	0.470362	0.447	0.277	2.52862e-39	ISG+ Mo	CASP1
1.00788e-43	0.551225	0.265	0.126	2.58793e-39	ISG+ Mo	HES4
1.81088e-43	0.526166	0.542	0.368	4.6498e-39	ISG+ Mo	SKIL
2.6047e-43	0.366953	0.171	0.066	6.68809e-39	ISG+ Mo	FCGR1B
2.7785e-43	0.489353	0.268	0.127	7.13435e-39	ISG+ Mo	MCEMP1
3.46798e-43	0.504883	0.761	0.635	8.90473e-39	ISG+ Mo	AP1S2
4.17586e-43	0.503725	0.382	0.227	1.07224e-38	ISG+ Mo	SMCHD1
1.53795e-42	0.280135	0.98	0.951	3.949e-38	ISG+ Mo	RPS16
1.82809e-42	0.407588	0.909	0.837	4.69399e-38	ISG+ Mo	EMP3
2.54434e-42	0.4519	0.647	0.466	6.53309e-38	ISG+ Mo	CLEC7A
3.93801e-42	0.503818	0.713	0.579	1.01116e-37	ISG+ Mo	SERPINB1
4.07919e-42	0.446239	0.25	0.119	1.04741e-37	ISG+ Mo	CLEC4E
5.72367e-42	0.354905	0.197	0.083	1.46967e-37	ISG+ Mo	PSTPIP2
5.77439e-42	0.279111	0.996	0.908	1.48269e-37	ISG+ Mo	IFI30
1.06377e-41	0.260672	0.993	0.974	2.73145e-37	ISG+ Mo	RPL18A
1.29614e-41	1.11603	0.413	0.258	3.32809e-37	ISG+ Mo	C15orf48
6.55336e-41	0.456737	0.592	0.433	1.68271e-36	ISG+ Mo	FGR
7.73846e-41	0.506108	0.599	0.435	1.987e-36	ISG+ Mo	GABARAPL1
1.87942e-40	0.467903	0.352	0.201	4.82579e-36	ISG+ Mo	RAB24
5.54231e-40	0.441814	0.612	0.443	1.4231e-35	ISG+ Mo	LIMD2
1.26109e-39	0.268618	0.984	0.969	3.23809e-35	ISG+ Mo	RPL35A
3.61176e-39	0.441918	0.447	0.277	9.27391e-35	ISG+ Mo	PDE4B
4.47132e-39	0.500639	0.514	0.372	1.1481e-34	ISG+ Mo	PSMB8
5.92727e-39	0.261598	0.988	0.969	1.52194e-34	ISG+ Mo	RPL8
1.31662e-38	0.410203	0.747	0.621	3.38069e-34	ISG+ Mo	PTPRC
1.54615e-38	0.345053	0.154	0.06	3.97004e-34	ISG+ Mo	SAMD4A
5.03902e-38	0.261322	0.98	0.967	1.29387e-33	ISG+ Mo	RPL18
8.80887e-38	0.427357	0.814	0.699	2.26185e-33	ISG+ Mo	CDKN1A
1.06891e-37	0.311437	0.149	0.057	2.74464e-33	ISG+ Mo	NRG1
1.67634e-37	0.252635	0.98	0.95	4.30435e-33	ISG+ Mo	GABARAP
1.70008e-37	0.319105	0.973	0.928	4.36529e-33	ISG+ Mo	S100A10
2.94521e-37	0.250257	0.989	0.973	7.56241e-33	ISG+ Mo	RPL29
3.93065e-37	0.377456	0.666	0.478	1.00927e-32	ISG+ Mo	BCL2A1
5.35542e-37	0.46049	0.37	0.225	1.37511e-32	ISG+ Mo	PPA1
6.82427e-37	0.414574	0.665	0.506	1.75227e-32	ISG+ Mo	CYBB
7.38902e-37	0.447649	0.476	0.33	1.89728e-32	ISG+ Mo	BLVRA
1.78855e-36	0.440641	0.741	0.616	4.59247e-32	ISG+ Mo	TALDO1
1.26825e-35	0.271347	0.984	0.948	3.25649e-31	ISG+ Mo	H3F3A
1.35353e-35	0.377692	0.774	0.657	3.47546e-31	ISG+ Mo	SUB1
1.51124e-35	0.415942	0.294	0.16	3.88041e-31	ISG+ Mo	ASGR1
8.02076e-35	0.276777	0.981	0.947	2.05949e-30	ISG+ Mo	RPS9
8.89662e-35	0.399127	0.261	0.139	2.28439e-30	ISG+ Mo	RABGAP1L
2.28489e-34	0.439752	0.713	0.56	5.86691e-30	ISG+ Mo	MAP3K8
3.09031e-34	0.538839	0.383	0.24	7.93498e-30	ISG+ Mo	PHLDA2
8.48729e-34	0.470741	0.433	0.295	2.17928e-29	ISG+ Mo	CASP4
1.82577e-33	0.454106	0.379	0.245	4.68802e-29	ISG+ Mo	SHISA5
3.28065e-33	0.660876	0.32	0.192	8.42374e-29	ISG+ Mo	IRF1
6.49302e-33	0.330441	0.873	0.796	1.66721e-28	ISG+ Mo	HLA-E
9.39852e-33	0.485998	0.536	0.402	2.41326e-28	ISG+ Mo	AGTRAP
9.81832e-33	0.355887	0.2	0.095	2.52105e-28	ISG+ Mo	HPSE
1.00033e-32	0.411733	0.617	0.475	2.56854e-28	ISG+ Mo	VSIR
1.67333e-32	0.477602	0.491	0.35	4.29662e-28	ISG+ Mo	CHD1
2.49617e-32	0.317665	0.863	0.772	6.40942e-28	ISG+ Mo	MCL1
2.90547e-32	0.507977	0.306	0.172	7.46039e-28	ISG+ Mo	EREG
1.47531e-31	0.406319	0.601	0.456	3.78815e-27	ISG+ Mo	KDM6B
8.39575e-31	0.375627	0.561	0.421	2.15578e-26	ISG+ Mo	LILRB2
1.10923e-30	0.319544	0.287	0.157	2.84816e-26	ISG+ Mo	ICAM3
1.29203e-30	0.278863	0.917	0.859	3.31754e-26	ISG+ Mo	BTF3
1.42659e-30	0.311537	0.162	0.071	3.66305e-26	ISG+ Mo	RIPOR2
1.66346e-30	0.454345	0.427	0.284	4.27126e-26	ISG+ Mo	OLR1
2.30682e-30	0.407466	0.678	0.55	5.92321e-26	ISG+ Mo	NINJ1
2.52724e-30	0.261227	0.101	0.037	6.48918e-26	ISG+ Mo	GMPR
5.8772e-30	0.380632	0.78	0.673	1.50909e-25	ISG+ Mo	CD44
7.57474e-30	0.396117	0.662	0.531	1.94497e-25	ISG+ Mo	LGALS9
1.08743e-29	0.526778	0.35	0.229	2.79219e-25	ISG+ Mo	ATF5
1.21529e-29	0.429794	0.485	0.351	3.12049e-25	ISG+ Mo	GLRX
1.26897e-29	0.420715	0.38	0.249	3.25833e-25	ISG+ Mo	DSE
1.67391e-29	0.344455	0.221	0.117	4.2981e-25	ISG+ Mo	TAP2
3.40338e-29	0.371512	0.35	0.217	8.73886e-25	ISG+ Mo	C19orf38
4.81185e-29	0.416151	0.346	0.22	1.23554e-24	ISG+ Mo	ITGA4
5.54552e-29	0.331708	0.288	0.163	1.42392e-24	ISG+ Mo	MYO1G
9.49425e-29	0.411142	0.255	0.147	2.43784e-24	ISG+ Mo	NMI
1.15677e-28	0.456733	0.406	0.289	2.97025e-24	ISG+ Mo	DYNLT1
3.01182e-28	0.262284	0.126	0.052	7.73346e-24	ISG+ Mo	FBXO6
3.13092e-28	0.404634	0.546	0.42	8.03926e-24	ISG+ Mo	NCF2
6.4907e-28	0.281941	0.152	0.069	1.66662e-23	ISG+ Mo	DTX3L
6.57336e-28	0.323067	0.267	0.15	1.68784e-23	ISG+ Mo	ID1
1.29485e-27	0.355523	0.761	0.653	3.32479e-23	ISG+ Mo	LRRFIP1
1.5322e-27	0.39871	0.465	0.336	3.93422e-23	ISG+ Mo	LCP2
2.65687e-27	0.38635	0.263	0.153	6.82206e-23	ISG+ Mo	SCO2
2.68763e-27	0.374474	0.385	0.254	6.90102e-23	ISG+ Mo	LILRB1
3.22458e-27	0.336204	0.324	0.2	8.27976e-23	ISG+ Mo	LILRA2
3.58322e-27	0.30025	0.927	0.849	9.20063e-23	ISG+ Mo	GSTP1
4.68858e-27	0.35291	0.669	0.558	1.20389e-22	ISG+ Mo	PSMB3
1.02058e-26	0.375752	0.432	0.3	2.62055e-22	ISG+ Mo	FMNL1
1.84236e-26	0.427046	0.279	0.163	4.73062e-22	ISG+ Mo	TUBA4A
2.27558e-26	0.300378	0.189	0.096	5.84301e-22	ISG+ Mo	CKAP4
2.92691e-26	0.29446	0.9	0.813	7.51543e-22	ISG+ Mo	BTG1
3.11518e-26	0.34326	0.317	0.195	7.99884e-22	ISG+ Mo	CLEC12A
4.5174e-26	0.372428	0.358	0.235	1.15993e-21	ISG+ Mo	VPS37B
5.24206e-26	0.362033	0.349	0.226	1.346e-21	ISG+ Mo	BACH1
1.27476e-25	0.406085	0.469	0.346	3.27319e-21	ISG+ Mo	DNTTIP2
1.29309e-25	0.404083	0.485	0.37	3.32026e-21	ISG+ Mo	TMEM123
2.19132e-25	0.274616	0.166	0.08	5.62666e-21	ISG+ Mo	MTMR11
4.04453e-25	0.350337	0.55	0.418	1.03851e-20	ISG+ Mo	DDX21
9.28665e-25	0.369079	0.415	0.289	2.38453e-20	ISG+ Mo	RARA
1.63988e-24	0.375564	0.741	0.646	4.21073e-20	ISG+ Mo	SELENOK
2.33696e-24	0.378348	0.339	0.223	6.00062e-20	ISG+ Mo	RASSF5
2.49532e-24	0.282189	0.179	0.09	6.40724e-20	ISG+ Mo	LILRA1
4.46287e-24	0.311047	0.162	0.078	1.14593e-19	ISG+ Mo	AC245014.3
5.0324e-24	0.354437	0.592	0.467	1.29217e-19	ISG+ Mo	EZR
8.03687e-24	0.407536	0.464	0.345	2.06363e-19	ISG+ Mo	ADGRE5
1.67815e-23	0.308026	0.829	0.729	4.30899e-19	ISG+ Mo	ALDOA
3.15557e-23	0.280704	0.156	0.076	8.10255e-19	ISG+ Mo	FCAR
5.11489e-23	0.391428	0.504	0.393	1.31335e-18	ISG+ Mo	TGFB1
5.15938e-23	0.276232	0.926	0.863	1.32477e-18	ISG+ Mo	RPL7
8.72217e-23	0.253059	0.925	0.875	2.23959e-18	ISG+ Mo	EEF1D
8.80737e-23	0.362706	0.496	0.387	2.26147e-18	ISG+ Mo	WAS
1.25291e-22	0.379305	0.397	0.287	3.21709e-18	ISG+ Mo	CAPN2
1.68698e-22	0.420307	0.393	0.281	4.33165e-18	ISG+ Mo	GPCPD1
2.74067e-22	0.278478	0.147	0.073	7.03723e-18	ISG+ Mo	PARP12
3.04087e-22	0.400846	0.389	0.286	7.80804e-18	ISG+ Mo	BAZ1A
4.03699e-22	0.367698	0.112	0.048	1.03658e-17	ISG+ Mo	PROK2
7.09411e-22	0.294122	0.249	0.145	1.82155e-17	ISG+ Mo	LUCAT1
1.10963e-21	0.36732	0.257	0.16	2.8492e-17	ISG+ Mo	SCIMP
1.65896e-21	0.44405	0.311	0.206	4.25972e-17	ISG+ Mo	NAF1
2.15494e-21	0.30719	0.259	0.158	5.53325e-17	ISG+ Mo	NFKB2
3.7215e-21	0.397944	0.612	0.522	9.55571e-17	ISG+ Mo	ATP1B3
3.88063e-21	0.300617	0.234	0.137	9.9643e-17	ISG+ Mo	CD69
4.90206e-21	0.371643	0.253	0.159	1.2587e-16	ISG+ Mo	IRF9
5.32777e-21	0.362965	0.346	0.242	1.36801e-16	ISG+ Mo	ELL2
1.06381e-20	0.25326	0.259	0.157	2.73154e-16	ISG+ Mo	EHD1
1.32331e-20	0.287299	0.27	0.172	3.39786e-16	ISG+ Mo	PHF11
1.64982e-20	0.282815	0.31	0.199	4.23623e-16	ISG+ Mo	NLRP3
1.80126e-20	0.28877	0.385	0.269	4.62509e-16	ISG+ Mo	AOAH
2.22172e-20	0.300465	0.239	0.144	5.70472e-16	ISG+ Mo	AMPD2
2.2237e-20	0.341277	0.503	0.399	5.7098e-16	ISG+ Mo	LYN
2.7709e-20	0.314924	0.243	0.152	7.11483e-16	ISG+ Mo	CBWD2
3.62416e-20	0.310275	0.261	0.165	9.30576e-16	ISG+ Mo	RXRA
6.19229e-20	0.328909	0.397	0.283	1.58999e-15	ISG+ Mo	TAGAP
7.96627e-20	0.30941	0.167	0.089	2.0455e-15	ISG+ Mo	RNASE2
1.03467e-19	0.290429	0.752	0.678	2.65673e-15	ISG+ Mo	UBE2D3
1.25947e-19	0.253549	0.264	0.161	3.23394e-15	ISG+ Mo	CD93
1.31579e-19	0.284319	0.154	0.082	3.37856e-15	ISG+ Mo	SAMD9
2.1927e-19	0.333608	0.365	0.261	5.63018e-15	ISG+ Mo	MAP3K2
2.99923e-19	0.255335	0.127	0.062	7.70112e-15	ISG+ Mo	LMNB1
3.22839e-19	0.359614	0.446	0.35	8.28954e-15	ISG+ Mo	CFLAR
3.4307e-19	0.272773	0.171	0.094	8.80901e-15	ISG+ Mo	SPATA13
3.69355e-19	0.321068	0.279	0.183	9.48393e-15	ISG+ Mo	PRKCB
5.07185e-19	0.262867	0.798	0.697	1.3023e-14	ISG+ Mo	CD37
5.93957e-19	0.289941	0.36	0.248	1.5251e-14	ISG+ Mo	THBD
6.11333e-19	0.334183	0.492	0.389	1.56972e-14	ISG+ Mo	PNP
7.22622e-19	0.372518	0.442	0.348	1.85548e-14	ISG+ Mo	PSMA4
1.02587e-18	0.351544	0.467	0.364	2.63412e-14	ISG+ Mo	SLC7A7
1.15539e-18	0.363516	0.264	0.172	2.96668e-14	ISG+ Mo	ZC3HAV1
1.47757e-18	0.339973	0.209	0.127	3.79395e-14	ISG+ Mo	SPHK1
2.17388e-18	0.266954	0.178	0.101	5.58187e-14	ISG+ Mo	FBXO34
3.37309e-18	0.312424	0.611	0.521	8.66108e-14	ISG+ Mo	CEBPB
3.47689e-18	0.279172	0.294	0.195	8.92761e-14	ISG+ Mo	BCL3
5.4535e-18	0.280175	0.214	0.129	1.4003e-13	ISG+ Mo	LPCAT1
6.6882e-18	0.37123	0.675	0.601	1.71733e-13	ISG+ Mo	CREM
1.34024e-17	0.279383	0.209	0.129	3.44134e-13	ISG+ Mo	LYSMD2
1.53276e-17	0.278681	0.602	0.503	3.93566e-13	ISG+ Mo	JMJD1C
2.13171e-17	0.335727	0.524	0.431	5.4736e-13	ISG+ Mo	PGD
2.60472e-17	0.264331	0.662	0.554	6.68814e-13	ISG+ Mo	FLNA
5.17392e-17	0.32258	0.408	0.29	1.32851e-12	ISG+ Mo	G0S2
6.24402e-17	0.322671	0.428	0.337	1.60328e-12	ISG+ Mo	MCUB
6.282e-17	0.251449	0.724	0.616	1.61303e-12	ISG+ Mo	C5AR1
6.397e-17	0.326791	0.548	0.452	1.64256e-12	ISG+ Mo	RNF149
6.47471e-17	0.324311	0.467	0.368	1.66251e-12	ISG+ Mo	FOSL2
6.67461e-17	0.290439	0.277	0.186	1.71384e-12	ISG+ Mo	JMJD6
1.41371e-16	0.292732	0.24	0.155	3.62999e-12	ISG+ Mo	ITGA5
1.43276e-16	0.333461	0.478	0.387	3.6789e-12	ISG+ Mo	TGIF1
2.50627e-16	0.284689	0.554	0.461	6.43535e-12	ISG+ Mo	ARL4A
4.3422e-16	0.426435	0.175	0.105	1.11495e-11	ISG+ Mo	CD40
4.80708e-16	0.313935	0.306	0.221	1.23431e-11	ISG+ Mo	RBCK1
6.42409e-16	0.252984	0.277	0.188	1.64951e-11	ISG+ Mo	FAM49A
7.6796e-16	0.27776	0.481	0.386	1.97189e-11	ISG+ Mo	HCK
1.06087e-15	0.26297	0.624	0.543	2.72399e-11	ISG+ Mo	GRINA
1.09154e-15	0.292512	0.504	0.409	2.80276e-11	ISG+ Mo	PLP2
1.23811e-15	0.263457	0.163	0.096	3.1791e-11	ISG+ Mo	CUL1
1.49415e-15	0.295519	0.234	0.155	3.83652e-11	ISG+ Mo	BST1
2.16685e-15	0.26024	0.57	0.472	5.56381e-11	ISG+ Mo	MYADM
2.69638e-15	0.284671	0.153	0.087	6.92351e-11	ISG+ Mo	ADAM8
3.37658e-15	0.315884	0.428	0.347	8.67005e-11	ISG+ Mo	METTL9
3.4372e-15	0.253125	0.395	0.302	8.82569e-11	ISG+ Mo	TOP1
4.76458e-15	0.308961	0.438	0.352	1.2234e-10	ISG+ Mo	SLC16A3
5.47407e-15	0.31902	0.408	0.324	1.40558e-10	ISG+ Mo	FAM177A1
5.94973e-15	0.262645	0.584	0.512	1.52771e-10	ISG+ Mo	C4orf3
7.26913e-15	0.260387	0.197	0.123	1.86649e-10	ISG+ Mo	NDRG1
7.68563e-15	0.314815	0.362	0.277	1.97344e-10	ISG+ Mo	DOCK8
1.28793e-14	0.274597	0.396	0.307	3.30701e-10	ISG+ Mo	SNX10
2.08326e-14	0.306399	0.445	0.359	5.34919e-10	ISG+ Mo	ITGAX
2.72693e-14	0.308554	0.232	0.156	7.00194e-10	ISG+ Mo	SMAD7
2.93324e-14	0.281036	0.583	0.517	7.53169e-10	ISG+ Mo	DRAP1
3.1094e-14	0.318441	0.342	0.263	7.984e-10	ISG+ Mo	SQOR
3.32914e-14	0.251624	0.46	0.369	8.54823e-10	ISG+ Mo	VASP
3.59009e-14	0.253552	0.254	0.172	9.21828e-10	ISG+ Mo	NEDD9
3.78313e-14	0.308497	0.428	0.343	9.71394e-10	ISG+ Mo	CTNNB1
4.16871e-14	0.263069	0.18	0.112	1.0704e-09	ISG+ Mo	EAF1
4.73102e-14	0.274945	0.25	0.173	1.21478e-09	ISG+ Mo	ADGRE2
6.08748e-14	0.298696	0.513	0.441	1.56308e-09	ISG+ Mo	SUPT4H1
6.17858e-14	0.305468	0.346	0.268	1.58647e-09	ISG+ Mo	CPPED1
6.92655e-14	0.279504	0.309	0.229	1.77853e-09	ISG+ Mo	ETV6
1.00655e-13	0.302491	0.372	0.291	2.58452e-09	ISG+ Mo	PLXDC2
1.03583e-13	0.279714	0.147	0.084	2.65969e-09	ISG+ Mo	THBS1
1.11617e-13	0.299019	0.372	0.286	2.866e-09	ISG+ Mo	SLC43A2
1.12047e-13	0.34704	0.398	0.327	2.87702e-09	ISG+ Mo	SSB
1.24884e-13	0.260629	0.473	0.393	3.20666e-09	ISG+ Mo	PTP4A2
1.43853e-13	0.283442	0.329	0.245	3.69371e-09	ISG+ Mo	C9orf72
1.82292e-13	0.280959	0.28	0.201	4.68072e-09	ISG+ Mo	RELB
2.06571e-13	0.308469	0.329	0.253	5.30411e-09	ISG+ Mo	SP100
3.23798e-13	0.26607	0.374	0.29	8.31417e-09	ISG+ Mo	MYO1F
4.12474e-13	0.262842	0.327	0.245	1.05911e-08	ISG+ Mo	MIR22HG
7.40174e-13	0.26994	0.417	0.34	1.90054e-08	ISG+ Mo	RAB5IF
1.50814e-12	0.278194	0.415	0.331	3.87246e-08	ISG+ Mo	SYAP1
2.17135e-12	0.279747	0.625	0.545	5.57539e-08	ISG+ Mo	RPS4Y1
2.38407e-12	0.251104	0.303	0.226	6.12158e-08	ISG+ Mo	TOM1
2.84911e-12	0.277271	0.306	0.228	7.31566e-08	ISG+ Mo	SULT1A1
3.9139e-12	0.312059	0.37	0.304	1.00497e-07	ISG+ Mo	SMCO4
4.55933e-12	0.277786	0.327	0.253	1.1707e-07	ISG+ Mo	MYD88
4.72896e-12	0.250397	0.382	0.295	1.21426e-07	ISG+ Mo	ATP2B1-AS1
[truncated: 5,777 more rows]

## Sheet: Stromal
p_val	avg_log2FC	pct.1	pct.2	p_val_adj	cluster	gene
0	1.65747	0.617	0.275	0	Adipose Progenitor Cell 2	PI16
0	1.16237	0.541	0.31	0	Adipose Progenitor Cell 2	IGF2
0	1.00057	0.686	0.415	0	Adipose Progenitor Cell 2	CILP
0	0.98494	0.626	0.399	0	Adipose Progenitor Cell 2	ELN
0	0.904612	0.489	0.26	0	Adipose Progenitor Cell 2	COL14A1
0	0.871985	0.951	0.78	0	Adipose Progenitor Cell 2	CCN5
0	0.8696	0.521	0.259	0	Adipose Progenitor Cell 2	SMOC2
0	0.837244	0.567	0.333	0	Adipose Progenitor Cell 2	ASPN
0	0.733747	0.867	0.681	0	Adipose Progenitor Cell 2	MFAP5
0	0.692349	0.935	0.845	0	Adipose Progenitor Cell 2	DPT
0	0.63313	0.224	0.071	0	Adipose Progenitor Cell 2	PCSK5
0	0.623989	0.89	0.752	0	Adipose Progenitor Cell 2	FBLN1
0	0.524896	0.947	0.816	0	Adipose Progenitor Cell 2	JUN
0	0.52165	0.982	0.857	0	Adipose Progenitor Cell 2	FOS
0	0.500035	0.976	0.932	0	Adipose Progenitor Cell 2	MFAP4
0	0.400622	1	0.998	0	Adipose Progenitor Cell 2	DCN
8.02281e-296	0.48164	0.959	0.794	2.06002e-291	Adipose Progenitor Cell 2	JUNB
2.38401e-289	0.788268	0.71	0.499	6.12141e-285	Adipose Progenitor Cell 2	CCN1
2.30032e-286	0.696125	0.307	0.133	5.90652e-282	Adipose Progenitor Cell 2	MMP23B
2.88307e-284	1.17163	0.648	0.454	7.40286e-280	Adipose Progenitor Cell 2	SFRP2
8.99544e-283	0.528662	0.971	0.932	2.30976e-278	Adipose Progenitor Cell 2	CCDC80
1.52684e-281	0.565199	0.859	0.649	3.92048e-277	Adipose Progenitor Cell 2	IER2
2.83034e-279	1.00979	0.543	0.337	7.26747e-275	Adipose Progenitor Cell 2	CCN2
1.55426e-276	0.569785	0.892	0.712	3.99086e-272	Adipose Progenitor Cell 2	GADD45B
2.08082e-271	0.539876	0.871	0.685	5.34292e-267	Adipose Progenitor Cell 2	DNAJB1
5.19765e-262	0.633438	0.644	0.442	1.3346e-257	Adipose Progenitor Cell 2	OGN
5.35607e-253	0.449583	0.94	0.798	1.37528e-248	Adipose Progenitor Cell 2	ZFP36
7.04646e-248	0.703259	0.589	0.38	1.80932e-243	Adipose Progenitor Cell 2	H19
3.17297e-238	0.700579	0.655	0.46	8.14723e-234	Adipose Progenitor Cell 2	CTHRC1
1.50267e-233	0.675826	0.542	0.346	3.8584e-229	Adipose Progenitor Cell 2	KLF2
2.01298e-226	0.577673	0.156	0.05	5.16873e-222	Adipose Progenitor Cell 2	COL8A1
5.93245e-222	0.524488	0.837	0.699	1.52328e-217	Adipose Progenitor Cell 2	TNXB
2.65199e-210	0.494129	0.846	0.692	6.80952e-206	Adipose Progenitor Cell 2	DUSP1
2.46513e-208	0.489467	0.8	0.666	6.32973e-204	Adipose Progenitor Cell 2	PDGFRL
3.10159e-206	0.66358	0.678	0.504	7.96395e-202	Adipose Progenitor Cell 2	TAGLN
3.34851e-196	0.354052	0.846	0.646	8.59797e-192	Adipose Progenitor Cell 2	EGR1
4.60949e-196	0.510242	0.305	0.151	1.18358e-191	Adipose Progenitor Cell 2	VEGFD
3.86319e-195	0.442948	0.219	0.091	9.91952e-191	Adipose Progenitor Cell 2	SFRP4
1.57711e-194	0.538622	0.691	0.537	4.04956e-190	Adipose Progenitor Cell 2	ANGPTL2
1.59772e-190	0.45085	0.239	0.106	4.10246e-186	Adipose Progenitor Cell 2	NOX4
2.89695e-187	0.420997	0.22	0.094	7.43851e-183	Adipose Progenitor Cell 2	PAMR1
7.18875e-183	0.643136	0.579	0.408	1.84586e-178	Adipose Progenitor Cell 2	TNNT3
7.03388e-177	0.549458	0.283	0.143	1.80609e-172	Adipose Progenitor Cell 2	LTBP2
1.80134e-174	0.446907	0.847	0.75	4.62531e-170	Adipose Progenitor Cell 2	FBLN2
2.58127e-173	0.282188	0.967	0.942	6.62792e-169	Adipose Progenitor Cell 2	CD99
4.68374e-172	0.59188	0.691	0.532	1.20264e-167	Adipose Progenitor Cell 2	ID3
1.37873e-171	0.412539	0.625	0.457	3.54016e-167	Adipose Progenitor Cell 2	FBN1
5.37374e-169	0.423287	0.874	0.803	1.37982e-164	Adipose Progenitor Cell 2	CTSK
5.6099e-169	0.402396	0.769	0.598	1.44045e-164	Adipose Progenitor Cell 2	PPP1R15A
4.46604e-166	0.385562	0.253	0.123	1.14674e-161	Adipose Progenitor Cell 2	GALNT16
9.53485e-165	0.446989	0.285	0.147	2.44826e-160	Adipose Progenitor Cell 2	PTGIS
2.76834e-160	0.513802	0.575	0.41	7.10827e-156	Adipose Progenitor Cell 2	MARCKS
3.0755e-160	0.391174	0.171	0.069	7.89696e-156	Adipose Progenitor Cell 2	FAM180B
4.67586e-157	0.376031	0.687	0.49	1.20062e-152	Adipose Progenitor Cell 2	FOSB
1.07268e-156	0.46049	0.902	0.806	2.75432e-152	Adipose Progenitor Cell 2	HSPA1A
4.40481e-156	0.46374	0.716	0.569	1.13102e-151	Adipose Progenitor Cell 2	LINC02802
7.3704e-156	0.509843	0.506	0.351	1.8925e-151	Adipose Progenitor Cell 2	F10
1.06007e-155	0.390692	0.974	0.941	2.72194e-151	Adipose Progenitor Cell 2	COL1A2
5.64018e-154	0.381582	0.992	0.984	1.44823e-149	Adipose Progenitor Cell 2	LUM
2.01182e-151	0.468455	0.761	0.615	5.16574e-147	Adipose Progenitor Cell 2	HSPA1B
4.42823e-151	0.447031	0.918	0.848	1.13704e-146	Adipose Progenitor Cell 2	IGFBP6
9.59367e-150	0.509064	0.639	0.495	2.46337e-145	Adipose Progenitor Cell 2	PCOLCE2
1.4355e-149	0.486864	0.617	0.44	3.68593e-145	Adipose Progenitor Cell 2	ATF3
1.00441e-143	0.467647	0.79	0.69	2.57902e-139	Adipose Progenitor Cell 2	TUBA1A
9.48873e-140	0.773472	0.446	0.303	2.43642e-135	Adipose Progenitor Cell 2	IER3
3.79543e-139	0.505783	0.638	0.499	9.74551e-135	Adipose Progenitor Cell 2	PRELP
1.55991e-135	0.349407	0.845	0.781	4.00537e-131	Adipose Progenitor Cell 2	ISLR
1.10416e-134	0.501137	0.743	0.627	2.83516e-130	Adipose Progenitor Cell 2	RHOB
6.24152e-134	0.400395	0.773	0.664	1.60264e-129	Adipose Progenitor Cell 2	GPNMB
2.51996e-131	0.457955	0.444	0.305	6.4705e-127	Adipose Progenitor Cell 2	DBN1
3.02141e-131	0.422924	0.511	0.362	7.75807e-127	Adipose Progenitor Cell 2	XG
2.3619e-129	0.286915	0.978	0.957	6.06464e-125	Adipose Progenitor Cell 2	PLAC9
2.53838e-128	0.252939	0.998	0.99	6.51781e-124	Adipose Progenitor Cell 2	ACTB
2.86031e-126	0.391329	0.806	0.662	7.34441e-122	Adipose Progenitor Cell 2	CLU
2.39481e-124	0.406279	0.604	0.445	6.14917e-120	Adipose Progenitor Cell 2	SOCS3
1.14334e-121	0.324968	0.822	0.724	2.93575e-117	Adipose Progenitor Cell 2	FSTL1
1.79382e-119	0.3519	0.331	0.198	4.60598e-115	Adipose Progenitor Cell 2	TPPP3
1.63635e-118	0.491675	0.521	0.384	4.20166e-114	Adipose Progenitor Cell 2	KLF4
4.89675e-116	0.387919	0.405	0.27	1.25734e-111	Adipose Progenitor Cell 2	LRRN4CL
6.75586e-116	0.469264	0.567	0.436	1.7347e-111	Adipose Progenitor Cell 2	CPE
8.028e-115	0.294755	0.864	0.804	2.06135e-110	Adipose Progenitor Cell 2	PMP22
1.39715e-110	0.27612	0.166	0.077	3.58747e-106	Adipose Progenitor Cell 2	ITGA11
2.73928e-104	0.376038	0.731	0.637	7.03364e-100	Adipose Progenitor Cell 2	CD34
1.10937e-101	0.408489	0.465	0.337	2.84852e-97	Adipose Progenitor Cell 2	SCARA5
1.83878e-101	0.321139	0.26	0.152	4.72143e-97	Adipose Progenitor Cell 2	CD55
1.33028e-100	0.374469	0.889	0.81	3.41575e-96	Adipose Progenitor Cell 2	COL1A1
3.00309e-100	0.369546	0.793	0.712	7.71105e-96	Adipose Progenitor Cell 2	FBLN5
1.9931e-99	0.297345	0.206	0.11	5.11767e-95	Adipose Progenitor Cell 2	CPXM2
3.65502e-99	0.368725	0.815	0.749	9.385e-95	Adipose Progenitor Cell 2	CLEC3B
5.34191e-98	0.334892	0.247	0.143	1.37164e-93	Adipose Progenitor Cell 2	RERG
6.80583e-96	0.417461	0.42	0.288	1.74753e-91	Adipose Progenitor Cell 2	NR4A1
2.5609e-95	0.365043	0.292	0.179	6.57561e-91	Adipose Progenitor Cell 2	ACKR4
1.03642e-91	0.449298	0.937	0.894	2.66121e-87	Adipose Progenitor Cell 2	SPARC
2.44129e-91	0.329508	0.254	0.151	6.2685e-87	Adipose Progenitor Cell 2	LOXL1
2.9267e-91	0.330314	0.293	0.184	7.51489e-87	Adipose Progenitor Cell 2	AHNAK2
3.73229e-90	0.342193	0.248	0.149	9.58341e-86	Adipose Progenitor Cell 2	HSPB8
7.74946e-90	0.335038	0.85	0.771	1.98983e-85	Adipose Progenitor Cell 2	MMP2
1.38694e-89	0.312262	0.16	0.08	3.56124e-85	Adipose Progenitor Cell 2	FNDC1
1.48622e-88	0.364147	0.461	0.338	3.81617e-84	Adipose Progenitor Cell 2	GDF10
2.91794e-86	0.314741	0.368	0.25	7.49239e-82	Adipose Progenitor Cell 2	OMD
3.77765e-86	0.49525	0.259	0.158	9.69986e-82	Adipose Progenitor Cell 2	POSTN
5.96703e-84	0.274559	0.216	0.124	1.53215e-79	Adipose Progenitor Cell 2	EFHD1
2.79558e-83	0.288065	0.233	0.138	7.17821e-79	Adipose Progenitor Cell 2	DHRS3
6.75432e-82	0.386397	0.53	0.415	1.73431e-77	Adipose Progenitor Cell 2	COL12A1
1.75578e-81	0.356139	0.474	0.351	4.50831e-77	Adipose Progenitor Cell 2	SLC2A3
3.91427e-79	0.255882	0.85	0.796	1.00507e-74	Adipose Progenitor Cell 2	MXRA8
8.0304e-79	0.327482	0.332	0.225	2.06197e-74	Adipose Progenitor Cell 2	OLFML2B
2.16596e-78	0.34772	0.361	0.256	5.56152e-74	Adipose Progenitor Cell 2	VSIR
8.22101e-76	0.277365	0.777	0.691	2.11091e-71	Adipose Progenitor Cell 2	HSPA8
2.34171e-74	0.258407	0.82	0.74	6.0128e-70	Adipose Progenitor Cell 2	LSP1
2.5569e-74	0.379774	0.634	0.523	6.56535e-70	Adipose Progenitor Cell 2	ADM
4.90673e-73	0.336173	0.809	0.741	1.2599e-68	Adipose Progenitor Cell 2	AEBP1
2.0709e-72	0.330828	0.405	0.295	5.31746e-68	Adipose Progenitor Cell 2	GAS1
1.01963e-71	0.31131	0.516	0.413	2.61809e-67	Adipose Progenitor Cell 2	SCPEP1
6.36304e-70	0.281825	0.186	0.107	1.63384e-65	Adipose Progenitor Cell 2	CREB5
3.1648e-69	0.308989	0.39	0.283	8.12625e-65	Adipose Progenitor Cell 2	NFKBIZ
1.88281e-68	0.298446	0.294	0.199	4.83449e-64	Adipose Progenitor Cell 2	DPYSL3
2.01942e-68	0.357547	0.406	0.301	5.18526e-64	Adipose Progenitor Cell 2	BTG2
2.4134e-68	0.271527	0.721	0.641	6.19689e-64	Adipose Progenitor Cell 2	LAMP1
3.58254e-67	0.320728	0.432	0.329	9.19889e-63	Adipose Progenitor Cell 2	SLC29A1
2.98747e-66	0.287361	0.315	0.218	7.67093e-62	Adipose Progenitor Cell 2	ABLIM1
1.60746e-65	0.326265	0.531	0.427	4.12747e-61	Adipose Progenitor Cell 2	JUND
4.84189e-65	0.32298	0.245	0.16	1.24325e-60	Adipose Progenitor Cell 2	FSTL3
8.16605e-65	0.273585	0.2	0.122	2.0968e-60	Adipose Progenitor Cell 2	TRIO
9.11444e-65	0.294726	0.647	0.564	2.34032e-60	Adipose Progenitor Cell 2	VAT1
1.69858e-64	0.28877	0.324	0.226	4.36144e-60	Adipose Progenitor Cell 2	PROCR
9.5698e-64	0.285366	0.718	0.635	2.45724e-59	Adipose Progenitor Cell 2	TMEM176B
3.50608e-63	0.280619	0.253	0.167	9.00255e-59	Adipose Progenitor Cell 2	RAB32
1.67812e-62	0.276767	0.176	0.104	4.30891e-58	Adipose Progenitor Cell 2	PDLIM3
1.82209e-61	0.310554	0.324	0.233	4.67859e-57	Adipose Progenitor Cell 2	P4HA2
7.17513e-61	0.258968	0.175	0.104	1.84236e-56	Adipose Progenitor Cell 2	GALNT15
1.02686e-60	0.349466	0.155	0.088	2.63667e-56	Adipose Progenitor Cell 2	TNC
2.41455e-60	0.343749	0.578	0.484	6.19983e-56	Adipose Progenitor Cell 2	IFI27
3.5295e-60	0.30763	0.232	0.152	9.0627e-56	Adipose Progenitor Cell 2	SKIL
6.01778e-60	0.269559	0.493	0.393	1.54519e-55	Adipose Progenitor Cell 2	PAM
4.95536e-59	0.275041	0.787	0.714	1.27239e-54	Adipose Progenitor Cell 2	ZFP36L1
7.80362e-59	0.284213	0.527	0.419	2.00374e-54	Adipose Progenitor Cell 2	CCNL1
2.18292e-57	0.260549	0.282	0.194	5.60507e-53	Adipose Progenitor Cell 2	DBNDD2
4.92079e-56	0.268315	0.307	0.219	1.26351e-51	Adipose Progenitor Cell 2	UBL3
8.23139e-56	0.298396	0.61	0.523	2.11357e-51	Adipose Progenitor Cell 2	MYADM
1.89005e-53	0.3076	0.538	0.454	4.85307e-49	Adipose Progenitor Cell 2	CNN3
1.24011e-52	0.269769	0.565	0.481	3.18423e-48	Adipose Progenitor Cell 2	ADD3
1.33166e-52	0.262545	0.348	0.258	3.4193e-48	Adipose Progenitor Cell 2	CKB
6.61012e-52	0.259116	0.662	0.589	1.69728e-47	Adipose Progenitor Cell 2	APP
1.34068e-51	0.291144	0.243	0.166	3.44247e-47	Adipose Progenitor Cell 2	FHL2
7.79794e-51	0.322709	0.594	0.515	2.00228e-46	Adipose Progenitor Cell 2	CD9
1.03887e-50	0.28773	0.551	0.467	2.66749e-46	Adipose Progenitor Cell 2	LTBP4
1.63868e-50	0.289786	0.337	0.248	4.20763e-46	Adipose Progenitor Cell 2	LEPR
5.96344e-50	0.261557	0.525	0.442	1.53123e-45	Adipose Progenitor Cell 2	HEXB
1.03962e-49	0.275938	0.281	0.201	2.66942e-45	Adipose Progenitor Cell 2	ANGPTL1
1.5412e-47	0.283669	0.682	0.607	3.95735e-43	Adipose Progenitor Cell 2	TMEM176A
1.12739e-44	0.263254	0.545	0.461	2.8948e-40	Adipose Progenitor Cell 2	MFAP2
1.46404e-44	0.266933	0.339	0.26	3.75921e-40	Adipose Progenitor Cell 2	NEU1
1.6464e-43	0.259849	0.662	0.598	4.22746e-39	Adipose Progenitor Cell 2	EMP1
2.29226e-40	0.252212	0.387	0.308	5.88583e-36	Adipose Progenitor Cell 2	TGFBR3
1.23861e-38	0.365123	0.311	0.236	3.18038e-34	Adipose Progenitor Cell 2	DEPP1
5.27255e-38	0.524822	0.445	0.377	1.35383e-33	Adipose Progenitor Cell 2	BGN
9.59739e-27	0.30517	0.242	0.186	2.46432e-22	Adipose Progenitor Cell 2	CPB1
1.40787e-21	0.296105	0.507	0.453	3.61499e-17	Adipose Progenitor Cell 2	PLA2G2A
0	0.714709	0.948	0.856	0	ECM-Producing Early Preadipocyte	CXCL14
0	0.696573	0.984	0.946	0	ECM-Producing Early Preadipocyte	CXCL12
0	0.654539	0.819	0.698	0	ECM-Producing Early Preadipocyte	MRPS6
0	0.487021	0.998	0.974	0	ECM-Producing Early Preadipocyte	APOD
3.7346e-240	0.70659	0.606	0.476	9.58932e-236	ECM-Producing Early Preadipocyte	SVEP1
6.78673e-233	0.399741	0.934	0.899	1.74263e-228	ECM-Producing Early Preadipocyte	SOD3
9.98268e-229	0.555762	0.732	0.624	2.56325e-224	ECM-Producing Early Preadipocyte	RARRES2
6.17524e-212	0.362466	0.998	0.991	1.58562e-207	ECM-Producing Early Preadipocyte	MGP
2.7563e-206	0.423619	0.914	0.836	7.07736e-202	ECM-Producing Early Preadipocyte	ADH1B
6.50221e-199	0.428116	0.877	0.842	1.66957e-194	ECM-Producing Early Preadipocyte	NOVA1
1.07172e-188	0.386937	0.904	0.855	2.75186e-184	ECM-Producing Early Preadipocyte	GPC3
1.66335e-186	0.382054	0.905	0.871	4.27098e-182	ECM-Producing Early Preadipocyte	SELENOP
6.65271e-167	0.390065	0.909	0.842	1.70822e-162	ECM-Producing Early Preadipocyte	GPX3
1.80672e-155	0.497422	0.668	0.584	4.6391e-151	ECM-Producing Early Preadipocyte	GAS6
2.19235e-151	0.278236	0.969	0.96	5.6293e-147	ECM-Producing Early Preadipocyte	SERPING1
3.59903e-136	0.480332	0.373	0.255	9.24123e-132	ECM-Producing Early Preadipocyte	DIO3OS
6.93611e-135	0.504726	0.534	0.411	1.78098e-130	ECM-Producing Early Preadipocyte	SLC5A3
5.06707e-134	0.477509	0.642	0.556	1.30107e-129	ECM-Producing Early Preadipocyte	ABCA8
1.16877e-125	0.329498	0.802	0.78	3.00105e-121	ECM-Producing Early Preadipocyte	LHFPL6
3.92841e-125	0.526146	0.35	0.236	1.0087e-120	ECM-Producing Early Preadipocyte	FMO2
7.95143e-119	0.328215	0.884	0.862	2.04169e-114	ECM-Producing Early Preadipocyte	TXNIP
1.94241e-118	0.299864	0.852	0.82	4.98753e-114	ECM-Producing Early Preadipocyte	EPHX1
7.69502e-105	0.350966	0.749	0.716	1.97585e-100	ECM-Producing Early Preadipocyte	FBLN5
1.54539e-98	0.368761	0.691	0.635	3.96809e-94	ECM-Producing Early Preadipocyte	TMEM176B
1.12744e-95	0.897241	0.369	0.271	2.89492e-91	ECM-Producing Early Preadipocyte	PTGDS
1.06738e-89	0.320273	0.719	0.688	2.74072e-85	ECM-Producing Early Preadipocyte	RNASE4
1.3274e-84	0.272873	0.824	0.806	3.40837e-80	ECM-Producing Early Preadipocyte	NUPR1
4.87578e-80	0.27822	0.838	0.792	1.25195e-75	ECM-Producing Early Preadipocyte	CCN5
1.91199e-74	0.304732	0.805	0.772	4.90942e-70	ECM-Producing Early Preadipocyte	CFH
2.19218e-68	0.369078	0.303	0.224	5.62885e-64	ECM-Producing Early Preadipocyte	TMEM37
6.47634e-68	0.336853	0.653	0.608	1.66293e-63	ECM-Producing Early Preadipocyte	TMEM176A
1.1316e-63	0.27914	0.712	0.684	2.90561e-59	ECM-Producing Early Preadipocyte	FXYD1
9.40454e-59	0.272497	0.689	0.664	2.4148e-54	ECM-Producing Early Preadipocyte	TSPAN4
1.26549e-57	0.339998	0.271	0.2	3.2494e-53	ECM-Producing Early Preadipocyte	GSTM1
2.11734e-53	0.268468	0.746	0.729	5.43669e-49	ECM-Producing Early Preadipocyte	PLPP3
6.42219e-45	0.25797	0.748	0.748	1.64903e-40	ECM-Producing Early Preadipocyte	AEBP1
1.66101e-44	0.297694	0.217	0.158	4.26497e-40	ECM-Producing Early Preadipocyte	SMOC1
2.58945e-44	0.343824	0.34	0.278	6.64894e-40	ECM-Producing Early Preadipocyte	SMOC2
8.58766e-40	0.295725	0.22	0.166	2.20505e-35	ECM-Producing Early Preadipocyte	FHL2
3.40645e-32	0.301819	0.342	0.291	8.74674e-28	ECM-Producing Early Preadipocyte	COL15A1
4.68671e-32	0.276348	0.505	0.468	1.20341e-27	ECM-Producing Early Preadipocyte	ABCA6
2.99578e-31	0.299811	0.233	0.184	7.69228e-27	ECM-Producing Early Preadipocyte	ACKR4
2.73229e-24	0.291256	0.509	0.476	7.01571e-20	ECM-Producing Early Preadipocyte	CTHRC1
1.62228e-22	0.273127	0.35	0.313	4.16553e-18	ECM-Producing Early Preadipocyte	ABCA9
3.82552e-22	0.262829	0.353	0.314	9.82279e-18	ECM-Producing Early Preadipocyte	CPXM1
0	1.48565	0.896	0.58	0	Early Preadipocyte	EGR1
0	1.40771	0.755	0.418	0	Early Preadipocyte	FOSB
0	1.3829	0.964	0.779	0	Early Preadipocyte	JUN
0	1.36645	0.961	0.757	0	Early Preadipocyte	ZFP36
0	1.30156	0.708	0.364	0	Early Preadipocyte	ATF3
0	1.28822	0.967	0.753	0	Early Preadipocyte	JUNB
0	1.2386	0.986	0.827	0	Early Preadipocyte	FOS
0	1.20064	0.889	0.635	0	Early Preadipocyte	DNAJB1
0	1.19735	0.885	0.59	0	Early Preadipocyte	IER2
0	1.18217	0.575	0.323	0	Early Preadipocyte	CDKN1A
0	1.08779	0.908	0.664	0	Early Preadipocyte	GADD45B
0	1.05213	0.412	0.184	0	Early Preadipocyte	MAFF
0	0.993999	0.847	0.656	0	Early Preadipocyte	DUSP1
0	0.963577	0.436	0.251	0	Early Preadipocyte	NR4A1
0	0.955378	0.793	0.549	0	Early Preadipocyte	PPP1R15A
0	0.911672	0.756	0.583	0	Early Preadipocyte	HSPA1B
0	0.900655	0.467	0.277	0	Early Preadipocyte	MYC
0	0.883646	0.617	0.372	0	Early Preadipocyte	SERTAD1
0	0.87548	0.634	0.396	0	Early Preadipocyte	SOCS3
0	0.842635	0.896	0.786	0	Early Preadipocyte	HSPA1A
0	0.82132	0.621	0.446	0	Early Preadipocyte	DNAJA1
0	0.81802	0.692	0.475	0	Early Preadipocyte	ADM
0	0.817693	0.797	0.663	0	Early Preadipocyte	HSPA8
0	0.803839	0.465	0.254	0	Early Preadipocyte	BTG2
0	0.792886	0.645	0.475	0	Early Preadipocyte	CCN1
0	0.750479	0.862	0.773	0	Early Preadipocyte	HSP90AA1
0	0.726775	0.432	0.241	0	Early Preadipocyte	NFKBIZ
0	0.720065	0.509	0.356	0	Early Preadipocyte	KLF4
0	0.694078	0.606	0.479	0	Early Preadipocyte	NFKBIA
0	0.681225	0.403	0.238	0	Early Preadipocyte	IRF1
0	0.675198	0.489	0.316	0	Early Preadipocyte	MAFB
0	0.673024	0.647	0.503	0	Early Preadipocyte	TUBB4B
0	0.6727	0.571	0.377	0	Early Preadipocyte	CCNL1
0	0.62469	0.534	0.363	0	Early Preadipocyte	MCL1
0	0.60211	0.459	0.303	0	Early Preadipocyte	BRD2
0	0.598582	0.652	0.505	0	Early Preadipocyte	CEBPD
0	0.593872	0.296	0.155	0	Early Preadipocyte	PLK2
0	0.58803	0.841	0.759	0	Early Preadipocyte	ZFP36L2
0	0.578587	0.767	0.673	0	Early Preadipocyte	PNRC1
0	0.567891	0.781	0.69	0	Early Preadipocyte	DDX5
0	0.551623	0.963	0.93	0	Early Preadipocyte	H3F3B
0	0.535425	0.951	0.921	0	Early Preadipocyte	UBC
0	0.517866	0.848	0.788	0	Early Preadipocyte	HSP90AB1
0	0.398724	0.983	0.965	0	Early Preadipocyte	EIF1
9.86585e-297	0.622571	0.78	0.7	2.53325e-292	Early Preadipocyte	ZFP36L1
2.36621e-294	0.518421	0.287	0.153	6.07572e-290	Early Preadipocyte	H2AFX
2.6778e-292	0.543857	0.73	0.581	6.8758e-288	Early Preadipocyte	RASD1
8.8986e-281	0.523105	0.648	0.52	2.28489e-276	Early Preadipocyte	BTG1
1.0223e-272	0.671946	0.645	0.513	2.62495e-268	Early Preadipocyte	ID3
2.61054e-270	0.424905	0.208	0.096	6.70309e-266	Early Preadipocyte	UBE2S
1.24598e-263	0.389313	0.91	0.83	3.19929e-259	Early Preadipocyte	GPX3
8.63166e-262	0.745273	0.344	0.206	2.21635e-257	Early Preadipocyte	DEPP1
1.00763e-240	0.452515	0.256	0.138	2.5873e-236	Early Preadipocyte	CSRNP1
9.70607e-226	0.436262	0.282	0.162	2.49223e-221	Early Preadipocyte	SOCS1
7.06922e-218	0.380577	0.879	0.84	1.81516e-213	Early Preadipocyte	UBB
1.93446e-213	0.470516	0.275	0.162	4.9671e-209	Early Preadipocyte	SNHG12
1.55687e-211	0.407471	0.349	0.223	3.99757e-207	Early Preadipocyte	MITF
5.62155e-198	0.509404	0.492	0.373	1.44344e-193	Early Preadipocyte	CITED2
3.8626e-195	0.456893	0.197	0.101	9.91801e-191	Early Preadipocyte	ICAM1
2.01808e-191	0.448458	0.459	0.335	5.18182e-187	Early Preadipocyte	ID2
4.64865e-191	0.547701	0.349	0.238	1.19363e-186	Early Preadipocyte	BAG3
9.1923e-191	0.463772	0.588	0.475	2.36031e-186	Early Preadipocyte	SAT1
1.11726e-188	0.5106	0.458	0.333	2.86878e-184	Early Preadipocyte	KLF2
1.20105e-184	0.370013	0.191	0.099	3.08395e-180	Early Preadipocyte	AC020916.1
4.31988e-184	0.433695	0.528	0.404	1.10922e-179	Early Preadipocyte	JUND
4.97455e-184	0.27987	0.902	0.848	1.27732e-179	Early Preadipocyte	GPC3
1.50021e-181	0.26874	0.908	0.825	3.85208e-177	Early Preadipocyte	ADH1B
2.55742e-176	0.408561	0.455	0.33	6.56668e-172	Early Preadipocyte	SLC2A3
2.85383e-174	0.40788	0.347	0.237	7.32778e-170	Early Preadipocyte	IFRD1
1.81032e-168	0.533201	0.401	0.287	4.64836e-164	Early Preadipocyte	IER3
5.70298e-168	0.344408	0.52	0.408	1.46435e-163	Early Preadipocyte	SOD2
1.15349e-164	0.381706	0.523	0.395	2.96183e-160	Early Preadipocyte	SLC5A3
1.90965e-160	0.538605	0.322	0.222	4.90342e-156	Early Preadipocyte	HSPH1
1.20596e-152	0.333139	0.227	0.137	3.09654e-148	Early Preadipocyte	PPP1R10
1.64188e-152	0.255661	0.901	0.867	4.21587e-148	Early Preadipocyte	SELENOP
6.65482e-142	0.406972	0.34	0.241	1.70876e-137	Early Preadipocyte	NEU1
6.74336e-142	0.332385	0.784	0.745	1.73149e-137	Early Preadipocyte	SQSTM1
3.83269e-140	0.372192	0.528	0.438	9.84121e-136	Early Preadipocyte	ARL6IP1
3.87022e-138	0.279202	0.773	0.696	9.93758e-134	Early Preadipocyte	MRPS6
1.42898e-135	0.315348	0.203	0.119	3.6692e-131	Early Preadipocyte	RASL11A
2.46654e-131	0.385785	0.489	0.396	6.33332e-127	Early Preadipocyte	SRSF7
5.55019e-131	0.35257	0.686	0.619	1.42512e-126	Early Preadipocyte	NEAT1
1.59608e-129	0.348366	0.378	0.28	4.09825e-125	Early Preadipocyte	ERRFI1
1.13126e-128	0.371611	0.237	0.151	2.90474e-124	Early Preadipocyte	PIM1
9.38953e-124	0.339057	0.556	0.469	2.41095e-119	Early Preadipocyte	SRSF3
1.21811e-123	0.316121	0.247	0.163	3.12775e-119	Early Preadipocyte	ABHD5
1.83787e-113	0.384431	0.39	0.297	4.71911e-109	Early Preadipocyte	ID1
3.23314e-112	0.413231	0.337	0.254	8.30174e-108	Early Preadipocyte	EIF4A3
8.58264e-112	0.380791	0.427	0.342	2.20376e-107	Early Preadipocyte	KLF10
1.08164e-111	0.307593	0.704	0.616	2.77732e-107	Early Preadipocyte	RHOB
1.45763e-109	0.350597	0.321	0.228	3.74275e-105	Early Preadipocyte	FMO2
2.87873e-108	0.25205	0.665	0.572	7.3917e-104	Early Preadipocyte	GAS6
8.22232e-107	0.37995	0.68	0.632	2.11124e-102	Early Preadipocyte	SAP18
3.0559e-105	0.312349	0.682	0.628	7.84663e-101	Early Preadipocyte	HLA-E
2.11041e-102	0.250656	0.149	0.086	5.4189e-98	Early Preadipocyte	SGK1
4.85184e-99	0.253171	0.185	0.115	1.24581e-94	Early Preadipocyte	MYLIP
1.84157e-98	0.288494	0.636	0.565	4.72859e-94	Early Preadipocyte	PABPC1
7.77795e-96	0.291469	0.575	0.505	1.99714e-91	Early Preadipocyte	EIF4A2
1.76433e-95	0.299146	0.364	0.277	4.53026e-91	Early Preadipocyte	SLC40A1
8.21362e-94	0.2642	0.294	0.215	2.10901e-89	Early Preadipocyte	NAMPT
1.91638e-90	0.257566	0.593	0.523	4.92068e-86	Early Preadipocyte	WSB1
2.03997e-86	0.256478	0.303	0.223	5.23804e-82	Early Preadipocyte	MARCKSL1
7.53425e-84	0.272477	0.641	0.587	1.93457e-79	Early Preadipocyte	FUS
8.45444e-77	0.274996	0.288	0.217	2.17085e-72	Early Preadipocyte	DDX3X
2.60554e-71	0.397282	0.311	0.245	6.69025e-67	Early Preadipocyte	SOX4
8.34863e-64	0.276004	0.48	0.422	2.14368e-59	Early Preadipocyte	H2AFZ
6.80492e-54	0.255742	0.34	0.275	1.7473e-49	Early Preadipocyte	HES1
1.72809e-53	0.265634	0.265	0.207	4.43722e-49	Early Preadipocyte	CEBPB
3.18577e-31	0.256424	0.285	0.241	8.1801e-27	Early Preadipocyte	SNHG9
0	1.02676	0.962	0.848	0	Adipose Progenitor Cell 1	IGFBP6
0	1.02015	0.859	0.663	0	Adipose Progenitor Cell 1	CLU
0	0.849233	0.876	0.688	0	Adipose Progenitor Cell 1	MFAP5
0	0.810359	0.946	0.849	0	Adipose Progenitor Cell 1	CRIP1
0	0.804412	0.866	0.702	0	Adipose Progenitor Cell 1	TNXB
0	0.782404	1	0.991	0	Adipose Progenitor Cell 1	S100A10
0	0.776065	0.911	0.744	0	Adipose Progenitor Cell 1	CLEC3B
0	0.655603	1	0.998	0	Adipose Progenitor Cell 1	S100A6
0	0.60093	0.994	0.982	0	Adipose Progenitor Cell 1	S100A4
0	0.561077	0.988	0.957	0	Adipose Progenitor Cell 1	PLAC9
0	0.47499	1	0.997	0	Adipose Progenitor Cell 1	CFD
0	0.462384	0.999	0.995	0	Adipose Progenitor Cell 1	CST3
6.16738e-304	0.854899	0.879	0.733	1.5836e-299	Adipose Progenitor Cell 1	SH3BGRL3
3.07535e-291	0.502102	0.974	0.93	7.89657e-287	Adipose Progenitor Cell 1	ANXA2
2.30348e-255	0.439238	0.965	0.943	5.91465e-251	Adipose Progenitor Cell 1	CD99
2.25777e-251	0.49011	0.979	0.94	5.79727e-247	Adipose Progenitor Cell 1	S100A11
5.5435e-201	0.7867	0.684	0.511	1.42341e-196	Adipose Progenitor Cell 1	CD9
9.99312e-195	0.305232	1	0.998	2.56593e-190	Adipose Progenitor Cell 1	DCN
1.66585e-191	0.398369	0.997	0.99	4.27739e-187	Adipose Progenitor Cell 1	ACTB
2.38652e-183	0.683496	0.731	0.574	6.12788e-179	Adipose Progenitor Cell 1	LINC02802
5.90227e-182	0.545277	0.834	0.727	1.51552e-177	Adipose Progenitor Cell 1	EMP3
9.47888e-173	0.390631	1	0.999	2.43389e-168	Adipose Progenitor Cell 1	GSN
6.31338e-167	0.351605	0.988	0.976	1.62109e-162	Adipose Progenitor Cell 1	LGALS1
6.77232e-167	0.712726	0.609	0.432	1.73893e-162	Adipose Progenitor Cell 1	CILP
5.02063e-164	0.390165	0.95	0.924	1.28915e-159	Adipose Progenitor Cell 1	LGALS3
4.57387e-160	0.574593	0.832	0.72	1.17443e-155	Adipose Progenitor Cell 1	CD248
1.9636e-154	0.402448	0.971	0.942	5.04195e-150	Adipose Progenitor Cell 1	COL1A2
8.32007e-148	0.406366	0.981	0.961	2.13634e-143	Adipose Progenitor Cell 1	COL6A2
1.25107e-146	0.384706	0.934	0.899	3.21237e-142	Adipose Progenitor Cell 1	ANXA1
4.17911e-145	0.478098	0.89	0.792	1.07307e-140	Adipose Progenitor Cell 1	CCN5
8.37285e-130	0.339896	0.988	0.972	2.1499e-125	Adipose Progenitor Cell 1	TMSB4X
5.40938e-126	0.486897	0.891	0.813	1.38897e-121	Adipose Progenitor Cell 1	COL1A1
1.1401e-125	0.434409	0.869	0.8	2.92742e-121	Adipose Progenitor Cell 1	ANXA5
6.68631e-125	0.51968	0.828	0.743	1.71684e-120	Adipose Progenitor Cell 1	THY1
1.84884e-120	0.644226	0.626	0.47	4.74725e-116	Adipose Progenitor Cell 1	CTHRC1
4.12524e-120	0.534269	0.355	0.202	1.05924e-115	Adipose Progenitor Cell 1	TPPP3
2.10561e-116	0.44785	0.898	0.843	5.40657e-112	Adipose Progenitor Cell 1	NOVA1
2.469e-115	0.473919	0.834	0.762	6.33966e-111	Adipose Progenitor Cell 1	FBLN1
1.52815e-113	0.579283	0.492	0.34	3.92383e-109	Adipose Progenitor Cell 1	SCARA5
2.90578e-108	0.444061	0.83	0.756	7.46116e-104	Adipose Progenitor Cell 1	FBLN2
4.70656e-95	0.3652	0.829	0.765	1.2085e-90	Adipose Progenitor Cell 1	TAGLN2
3.00785e-94	0.481678	0.631	0.502	7.72326e-90	Adipose Progenitor Cell 1	PCOLCE2
5.16975e-94	0.321419	0.935	0.892	1.32744e-89	Adipose Progenitor Cell 1	COL6A1
3.91439e-91	0.446691	0.717	0.625	1.0051e-86	Adipose Progenitor Cell 1	CAVIN3
1.03776e-86	0.440099	0.698	0.606	2.66467e-82	Adipose Progenitor Cell 1	ECM1
2.50103e-86	0.332005	0.903	0.824	6.4219e-82	Adipose Progenitor Cell 1	COL3A1
7.57795e-81	0.499434	0.581	0.468	1.94579e-76	Adipose Progenitor Cell 1	LTBP4
1.12913e-80	0.492187	0.406	0.276	2.89927e-76	Adipose Progenitor Cell 1	COL14A1
3.23107e-80	0.275989	0.965	0.94	8.29641e-76	Adipose Progenitor Cell 1	ACTG1
6.38829e-78	0.47543	0.728	0.642	1.64032e-73	Adipose Progenitor Cell 1	ADIRF
2.40227e-76	0.420592	0.729	0.641	6.16832e-72	Adipose Progenitor Cell 1	CD34
6.34675e-76	0.445499	0.349	0.228	1.62966e-71	Adipose Progenitor Cell 1	PROCR
1.69409e-75	0.346929	0.796	0.73	4.3499e-71	Adipose Progenitor Cell 1	FSTL1
1.75654e-73	0.369993	0.738	0.669	4.51026e-69	Adipose Progenitor Cell 1	RNH1
6.94204e-73	0.405622	0.745	0.671	1.78251e-68	Adipose Progenitor Cell 1	GPNMB
1.36072e-70	0.312659	0.781	0.695	3.49392e-66	Adipose Progenitor Cell 1	TUBA1A
4.90066e-70	0.413017	0.641	0.547	1.25834e-65	Adipose Progenitor Cell 1	ANGPTL2
2.33597e-69	0.480891	0.5	0.38	5.99808e-65	Adipose Progenitor Cell 1	PRSS23
7.87256e-69	0.291399	0.862	0.828	2.02144e-64	Adipose Progenitor Cell 1	RHOA
3.27829e-68	0.415081	0.537	0.425	8.41765e-64	Adipose Progenitor Cell 1	ABI3BP
3.28727e-68	0.346762	0.577	0.468	8.44072e-64	Adipose Progenitor Cell 1	FBN1
1.10381e-67	0.353738	0.752	0.675	2.83424e-63	Adipose Progenitor Cell 1	PDGFRL
1.94278e-67	0.412141	0.295	0.188	4.98848e-63	Adipose Progenitor Cell 1	AHNAK2
4.14255e-67	0.38653	0.372	0.259	1.06368e-62	Adipose Progenitor Cell 1	VSIR
7.71287e-67	0.428616	0.521	0.417	1.98043e-62	Adipose Progenitor Cell 1	PLP2
8.20679e-67	0.447982	0.434	0.32	2.10726e-62	Adipose Progenitor Cell 1	CRIP2
3.13363e-66	0.46734	0.419	0.312	8.04622e-62	Adipose Progenitor Cell 1	DBN1
1.28192e-65	0.452169	0.349	0.241	3.29159e-61	Adipose Progenitor Cell 1	SPRYD3
7.87294e-65	0.352032	0.844	0.774	2.02153e-60	Adipose Progenitor Cell 1	MMP2
4.28648e-64	0.331286	0.16	0.081	1.10064e-59	Adipose Progenitor Cell 1	ITGA11
1.77819e-63	0.275074	0.958	0.935	4.56586e-59	Adipose Progenitor Cell 1	CCDC80
4.74527e-63	0.303952	0.953	0.936	1.21844e-58	Adipose Progenitor Cell 1	MFAP4
6.23027e-63	0.344671	0.187	0.102	1.59975e-58	Adipose Progenitor Cell 1	PAMR1
5.81581e-60	0.422549	0.522	0.425	1.49333e-55	Adipose Progenitor Cell 1	PTGES
4.8722e-59	0.28005	0.896	0.864	1.25104e-54	Adipose Progenitor Cell 1	EFEMP1
1.78118e-58	0.482353	0.479	0.359	4.57355e-54	Adipose Progenitor Cell 1	MYOC
6.5487e-58	0.45163	0.449	0.348	1.68151e-53	Adipose Progenitor Cell 1	PPL
6.23707e-57	0.307223	0.808	0.786	1.60149e-52	Adipose Progenitor Cell 1	ISLR
3.95606e-56	0.411465	0.556	0.457	1.0158e-51	Adipose Progenitor Cell 1	OGN
4.10193e-56	0.35876	0.297	0.196	1.05325e-51	Adipose Progenitor Cell 1	DBNDD2
1.28066e-54	0.307487	0.732	0.683	3.28834e-50	Adipose Progenitor Cell 1	ARL6IP5
2.26894e-53	0.272765	0.826	0.784	5.82596e-49	Adipose Progenitor Cell 1	MGST3
5.57314e-53	0.338027	0.217	0.133	1.43102e-48	Adipose Progenitor Cell 1	ADAMTSL4
2.45192e-52	0.398943	0.457	0.361	6.29579e-48	Adipose Progenitor Cell 1	F10
2.72849e-51	0.453386	0.451	0.351	7.00595e-47	Adipose Progenitor Cell 1	ASPN
1.6244e-50	0.317821	0.239	0.153	4.17098e-46	Adipose Progenitor Cell 1	HSD3B7
4.43663e-50	0.357928	0.515	0.437	1.13919e-45	Adipose Progenitor Cell 1	ANXA4
4.74361e-50	0.367569	0.488	0.398	1.21802e-45	Adipose Progenitor Cell 1	PAM
3.7438e-49	0.375856	0.294	0.203	9.61297e-45	Adipose Progenitor Cell 1	ANGPTL1
1.6443e-47	0.284451	0.76	0.719	4.22208e-43	Adipose Progenitor Cell 1	RABAC1
2.74764e-45	0.338073	0.622	0.555	7.05511e-41	Adipose Progenitor Cell 1	PLPP1
3.58588e-45	0.302042	0.687	0.618	9.20747e-41	Adipose Progenitor Cell 1	TXN
9.97036e-45	0.380308	0.366	0.278	2.56009e-40	Adipose Progenitor Cell 1	LRRN4CL
1.4141e-44	0.280399	0.771	0.74	3.63099e-40	Adipose Progenitor Cell 1	CLIC1
3.03421e-44	0.308353	0.674	0.627	7.79093e-40	Adipose Progenitor Cell 1	CD59
3.70397e-44	0.278324	0.796	0.751	9.51068e-40	Adipose Progenitor Cell 1	LMNA
3.92551e-44	0.271638	0.767	0.733	1.00795e-39	Adipose Progenitor Cell 1	CYB5R3
5.18269e-44	0.323958	0.724	0.663	1.33076e-39	Adipose Progenitor Cell 1	FHL1
5.30505e-44	0.31131	0.239	0.156	1.36218e-39	Adipose Progenitor Cell 1	PTGIS
6.05633e-44	0.346656	0.46	0.373	1.55508e-39	Adipose Progenitor Cell 1	XG
1.73418e-43	0.289699	0.748	0.699	4.45285e-39	Adipose Progenitor Cell 1	CSTB
1.88362e-43	0.284341	0.795	0.758	4.83658e-39	Adipose Progenitor Cell 1	TIMP2
2.73013e-43	0.346199	0.666	0.603	7.01014e-39	Adipose Progenitor Cell 1	TSC22D3
8.8315e-42	0.36227	0.529	0.458	2.26767e-37	Adipose Progenitor Cell 1	HCFC1R1
3.74542e-41	0.26686	0.135	0.075	9.6171e-37	Adipose Progenitor Cell 1	ACKR3
6.01585e-41	0.354386	0.404	0.321	1.54469e-36	Adipose Progenitor Cell 1	TUBB6
2.73404e-40	0.285273	0.607	0.541	7.02019e-36	Adipose Progenitor Cell 1	PKM
2.25963e-39	0.264846	0.674	0.623	5.80206e-35	Adipose Progenitor Cell 1	DDAH2
1.65599e-38	0.377871	0.344	0.262	4.25209e-34	Adipose Progenitor Cell 1	CKB
1.10956e-37	0.262721	0.691	0.643	2.84901e-33	Adipose Progenitor Cell 1	CD151
2.29263e-37	0.342136	0.258	0.182	5.88678e-33	Adipose Progenitor Cell 1	CDC42EP2
4.46599e-37	0.333204	0.403	0.321	1.14673e-32	Adipose Progenitor Cell 1	FGL2
3.94273e-36	0.313965	0.336	0.257	1.01237e-31	Adipose Progenitor Cell 1	GLIPR2
3.04902e-35	0.289296	0.621	0.57	7.82896e-31	Adipose Progenitor Cell 1	VAT1
4.03729e-35	0.320324	0.593	0.528	1.03666e-30	Adipose Progenitor Cell 1	MYADM
9.10218e-35	0.259112	0.729	0.681	2.33717e-30	Adipose Progenitor Cell 1	HTRA1
1.07839e-34	0.25875	0.17	0.107	2.76899e-30	Adipose Progenitor Cell 1	GALNT15
2.09666e-32	0.273738	0.582	0.511	5.38359e-28	Adipose Progenitor Cell 1	AKR1C2
2.24358e-31	0.321935	0.395	0.323	5.76084e-27	Adipose Progenitor Cell 1	MRC2
3.66201e-30	0.276993	0.625	0.583	9.40293e-26	Adipose Progenitor Cell 1	SDCBP
9.54308e-30	0.321823	0.321	0.254	2.45038e-25	Adipose Progenitor Cell 1	CAPG
2.78343e-29	0.259402	0.604	0.555	7.147e-25	Adipose Progenitor Cell 1	RTL8C
3.64355e-29	0.303365	0.268	0.199	9.35554e-25	Adipose Progenitor Cell 1	SCARA3
2.60197e-28	0.259934	0.546	0.486	6.68107e-24	Adipose Progenitor Cell 1	LAMB2
1.00138e-27	0.251395	0.548	0.487	2.57125e-23	Adipose Progenitor Cell 1	PPIC
1.89949e-27	0.35644	0.372	0.308	4.87731e-23	Adipose Progenitor Cell 1	YWHAH
4.44213e-27	0.348317	0.554	0.49	1.1406e-22	Adipose Progenitor Cell 1	IFI27
7.127e-26	0.280529	0.56	0.51	1.83e-21	Adipose Progenitor Cell 1	PDGFRA
5.19763e-24	0.333572	0.525	0.454	1.3346e-19	Adipose Progenitor Cell 1	PLA2G2A
8.01371e-24	0.252024	0.435	0.378	2.05768e-19	Adipose Progenitor Cell 1	CALHM2
1.27929e-23	0.26152	0.238	0.18	3.28484e-19	Adipose Progenitor Cell 1	PLEC
1.67592e-23	0.251926	0.516	0.462	4.30326e-19	Adipose Progenitor Cell 1	PDGFRB
3.82295e-23	0.261175	0.411	0.347	9.81619e-19	Adipose Progenitor Cell 1	GDF10
3.31727e-21	0.275615	0.441	0.396	8.51776e-17	Adipose Progenitor Cell 1	CAPN2
3.67798e-21	0.270691	0.298	0.239	9.44394e-17	Adipose Progenitor Cell 1	CAB39L
1.51704e-20	0.253627	0.252	0.199	3.89531e-16	Adipose Progenitor Cell 1	MRGPRF
5.62052e-19	0.253708	0.286	0.233	1.44318e-14	Adipose Progenitor Cell 1	A4GALT
2.72048e-15	0.264027	0.453	0.4	6.98538e-11	Adipose Progenitor Cell 1	H19
2.0772e-10	0.278992	0.226	0.189	5.33362e-06	Adipose Progenitor Cell 1	CPB1
0	0.986299	0.856	0.6	0	Mature Preadipocyte 2	RASD1
0	0.822745	0.51	0.251	0	Mature Preadipocyte 2	C7
0	0.662991	0.96	0.851	0	Mature Preadipocyte 2	SRPX
2.31743e-286	0.480927	0.217	0.064	5.95045e-282	Mature Preadipocyte 2	CIDEC
2.92078e-283	0.573338	0.446	0.209	7.49968e-279	Mature Preadipocyte 2	TSPAN15
9.87971e-268	0.562824	0.326	0.132	2.53681e-263	Mature Preadipocyte 2	MMP28
2.7827e-262	0.459939	0.194	0.056	7.14513e-258	Mature Preadipocyte 2	PPP1R1A
1.21834e-258	0.514115	0.959	0.818	3.12834e-254	Mature Preadipocyte 2	JUN
3.20261e-251	0.465353	0.961	0.8	8.22334e-247	Mature Preadipocyte 2	ZFP36
6.00327e-250	0.571984	0.319	0.132	1.54146e-245	Mature Preadipocyte 2	LPL
9.00887e-245	0.431064	0.95	0.88	2.31321e-240	Mature Preadipocyte 2	MGST1
1.51478e-243	0.445846	0.993	0.859	3.8895e-239	Mature Preadipocyte 2	FOS
9.49619e-236	0.534009	0.344	0.15	2.43834e-231	Mature Preadipocyte 2	SMOC1
4.08195e-227	0.611544	0.426	0.218	1.04812e-222	Mature Preadipocyte 2	HEBP2
5.79845e-225	0.562108	0.851	0.639	1.48887e-220	Mature Preadipocyte 2	APOE
2.2944e-206	0.53924	0.837	0.665	5.89133e-202	Mature Preadipocyte 2	HSPB6
4.26764e-199	0.318596	0.141	0.039	1.0958e-194	Mature Preadipocyte 2	C14orf180
1.94114e-198	0.527141	0.607	0.386	4.98426e-194	Mature Preadipocyte 2	ASS1
2.02296e-191	0.414137	0.908	0.715	5.19436e-187	Mature Preadipocyte 2	GADD45B
6.3163e-172	0.352415	0.967	0.798	1.62184e-167	Mature Preadipocyte 2	JUNB
1.16695e-171	0.265326	1	0.999	2.99638e-167	Mature Preadipocyte 2	VIM
2.37309e-166	0.383743	0.863	0.654	6.09339e-162	Mature Preadipocyte 2	IER2
3.59011e-162	0.318514	0.161	0.056	9.21833e-158	Mature Preadipocyte 2	AQP7
3.60568e-162	0.500184	0.78	0.606	9.2583e-158	Mature Preadipocyte 2	RAMP2
5.19567e-162	0.483077	0.725	0.539	1.33409e-157	Mature Preadipocyte 2	BTG1
5.75757e-162	0.418955	0.857	0.695	1.47837e-157	Mature Preadipocyte 2	DUSP1
1.67415e-155	0.48546	0.777	0.624	4.2987e-151	Mature Preadipocyte 2	AKR1C1
2.8253e-154	0.32398	0.141	0.046	7.25453e-150	Mature Preadipocyte 2	GPD1
4.11142e-147	0.426749	0.852	0.704	1.05569e-142	Mature Preadipocyte 2	MRPS6
1.04482e-146	0.500386	0.787	0.626	2.68279e-142	Mature Preadipocyte 2	RHOB
5.42045e-146	0.380543	0.863	0.691	1.39181e-141	Mature Preadipocyte 2	DNAJB1
1.73526e-144	0.272663	0.862	0.65	4.45562e-140	Mature Preadipocyte 2	EGR1
1.76803e-139	0.387171	0.244	0.113	4.53977e-135	Mature Preadipocyte 2	UCP2
1.58362e-134	0.397217	0.248	0.118	4.06626e-130	Mature Preadipocyte 2	LYPLAL1-AS1
5.67138e-131	0.566335	0.42	0.256	1.45624e-126	Mature Preadipocyte 2	FABP5
3.87727e-128	0.378199	0.777	0.601	9.95566e-124	Mature Preadipocyte 2	PPP1R15A
1.12275e-127	0.362186	0.237	0.112	2.88288e-123	Mature Preadipocyte 2	ANKRD36C
1.84767e-124	0.440556	0.601	0.414	4.74426e-120	Mature Preadipocyte 2	SLC5A3
6.13353e-123	0.6117	0.511	0.35	1.57491e-118	Mature Preadipocyte 2	CD36
3.10454e-120	0.69154	0.418	0.26	7.97153e-116	Mature Preadipocyte 2	FABP4
4.45763e-120	0.259137	0.988	0.97	1.14458e-115	Mature Preadipocyte 2	SERPINF1
8.15168e-120	0.379683	0.354	0.202	2.09311e-115	Mature Preadipocyte 2	ENPP2
9.69545e-117	0.475601	0.652	0.503	2.4895e-112	Mature Preadipocyte 2	AKR1C2
2.23106e-108	0.264107	0.143	0.057	5.7287e-104	Mature Preadipocyte 2	VILL
1.66862e-105	0.252308	0.165	0.071	4.28453e-101	Mature Preadipocyte 2	MLXIPL
6.76727e-102	0.287919	0.892	0.819	1.73763e-97	Mature Preadipocyte 2	EPHX1
4.60211e-97	0.299442	0.251	0.135	1.18168e-92	Mature Preadipocyte 2	EDNRB
1.8889e-92	0.336144	0.943	0.864	4.85014e-88	Mature Preadipocyte 2	CXCL14
5.98798e-92	0.302912	0.229	0.121	1.53753e-87	Mature Preadipocyte 2	FGF10
1.59213e-91	0.435571	0.544	0.397	4.08811e-87	Mature Preadipocyte 2	MEST
1.2062e-88	0.374914	0.499	0.352	3.09717e-84	Mature Preadipocyte 2	MAFB
1.21693e-87	0.311991	0.508	0.355	3.1247e-83	Mature Preadipocyte 2	APOC1
6.14019e-79	0.381633	0.673	0.547	1.57662e-74	Mature Preadipocyte 2	PDK4
7.38097e-79	0.344275	0.702	0.576	1.89521e-74	Mature Preadipocyte 2	CYB5A
1.84563e-75	0.306372	0.701	0.566	4.73903e-71	Mature Preadipocyte 2	LAMA4
6.54893e-75	0.272772	0.564	0.418	1.68157e-70	Mature Preadipocyte 2	CCNL1
3.1037e-72	0.292718	0.343	0.222	7.96938e-68	Mature Preadipocyte 2	DCXR
3.8988e-68	0.291802	0.346	0.226	1.00109e-63	Mature Preadipocyte 2	TMEM37
4.0749e-68	0.304854	0.673	0.534	1.04631e-63	Mature Preadipocyte 2	CEBPD
4.30754e-68	0.321912	0.606	0.467	1.10605e-63	Mature Preadipocyte 2	RPS4Y1
5.38837e-67	0.334559	0.622	0.496	1.38357e-62	Mature Preadipocyte 2	SAT1
7.95257e-67	0.25341	0.453	0.318	2.04198e-62	Mature Preadipocyte 2	MYC
7.78302e-60	0.27487	0.299	0.195	1.99845e-55	Mature Preadipocyte 2	SMIM3
4.06462e-56	0.256612	0.421	0.302	1.04367e-51	Mature Preadipocyte 2	BTG2
6.99567e-56	0.257892	0.452	0.331	1.79628e-51	Mature Preadipocyte 2	CHL1
7.82135e-56	0.360629	0.352	0.244	2.00829e-51	Mature Preadipocyte 2	SNHG9
9.58867e-56	0.272132	0.231	0.142	2.46208e-51	Mature Preadipocyte 2	VCAM1
3.63188e-50	0.255	0.447	0.336	9.32557e-46	Mature Preadipocyte 2	LARP6
2.49017e-39	0.25462	0.414	0.314	6.39401e-35	Mature Preadipocyte 2	ID1
0	1.48509	0.57	0.255	0	Mature Preadipocyte 1	FABP4
0	1.22971	0.681	0.344	0	Mature Preadipocyte 1	CD36
0	1.13821	0.549	0.253	0	Mature Preadipocyte 1	FABP5
0	1.06085	0.555	0.256	0	Mature Preadipocyte 1	C7
0	0.988616	0.897	0.643	0	Mature Preadipocyte 1	APOE
0	0.941599	0.313	0.063	0	Mature Preadipocyte 1	CIDEC
0	0.938213	0.969	0.853	0	Mature Preadipocyte 1	SRPX
0	0.92511	0.895	0.667	0	Mature Preadipocyte 1	HSPB6
0	0.897687	0.367	0.109	0	Mature Preadipocyte 1	UCP2
0	0.895838	0.422	0.131	0	Mature Preadipocyte 1	MMP28
0	0.831705	0.503	0.213	0	Mature Preadipocyte 1	TSPAN15
0	0.796459	0.247	0.042	0	Mature Preadipocyte 1	GPD1
0	0.692851	0.246	0.057	0	Mature Preadipocyte 1	PPP1R1A
0	0.604763	0.195	0.039	0	Mature Preadipocyte 1	C14orf180
0	0.545487	0.228	0.055	0	Mature Preadipocyte 1	AQP7
4.58047e-297	0.617967	0.957	0.882	1.17613e-292	Mature Preadipocyte 1	MGST1
5.51463e-278	0.816704	0.487	0.22	1.41599e-273	Mature Preadipocyte 1	HEBP2
1.01711e-276	0.466458	0.165	0.033	2.61164e-272	Mature Preadipocyte 1	AOC3
1.6791e-263	0.735664	0.362	0.135	4.31144e-259	Mature Preadipocyte 1	LPL
1.85541e-225	0.460966	0.992	0.97	4.76415e-221	Mature Preadipocyte 1	SERPINF1
3.44207e-216	0.475827	0.2	0.056	8.83819e-212	Mature Preadipocyte 1	VILL
3.20279e-213	0.600856	0.311	0.118	8.2238e-209	Mature Preadipocyte 1	LYPLAL1-AS1
1.31664e-207	0.749216	0.816	0.609	3.38072e-203	Mature Preadipocyte 1	RAMP2
1.72572e-200	0.677084	0.803	0.627	4.43113e-196	Mature Preadipocyte 1	AKR1C1
2.40627e-188	0.674733	0.622	0.392	6.17858e-184	Mature Preadipocyte 1	ASS1
5.24615e-182	0.622743	0.415	0.202	1.34705e-177	Mature Preadipocyte 1	ENPP2
8.25144e-156	0.607011	0.339	0.156	2.11872e-151	Mature Preadipocyte 1	SMOC1
5.44961e-152	0.66634	0.692	0.505	1.3993e-147	Mature Preadipocyte 1	AKR1C2
5.14369e-132	0.729253	0.578	0.4	1.32074e-127	Mature Preadipocyte 1	MEST
2.65692e-131	0.484967	0.262	0.114	6.82217e-127	Mature Preadipocyte 1	ANKRD36C
3.23157e-126	0.569131	0.662	0.478	8.2977e-122	Mature Preadipocyte 1	CRABP2
1.15906e-120	0.493341	0.364	0.195	2.97613e-116	Mature Preadipocyte 1	SMIM3
2.12353e-120	0.649021	0.554	0.356	5.45258e-116	Mature Preadipocyte 1	APOC1
8.00209e-120	0.27514	0.112	0.031	2.0547e-115	Mature Preadipocyte 1	RAC3
8.47321e-116	0.4768	0.62	0.425	2.17567e-111	Mature Preadipocyte 1	COL4A2
3.44157e-114	0.416183	0.84	0.72	8.83692e-110	Mature Preadipocyte 1	CAV1
4.96731e-112	0.30951	0.997	0.991	1.27545e-107	Mature Preadipocyte 1	S100A10
4.67333e-107	0.331489	0.963	0.93	1.19997e-102	Mature Preadipocyte 1	GPX4
1.28851e-104	0.450564	0.566	0.381	3.30849e-100	Mature Preadipocyte 1	COL4A1
2.05796e-104	0.51387	0.469	0.289	5.28422e-100	Mature Preadipocyte 1	COL15A1
7.7238e-102	0.518096	0.72	0.579	1.98324e-97	Mature Preadipocyte 1	CYB5A
6.0759e-96	0.335835	0.189	0.079	1.56011e-91	Mature Preadipocyte 1	ACACB
1.04416e-94	0.367626	0.252	0.123	2.6811e-90	Mature Preadipocyte 1	FGF10
2.91772e-93	0.271894	0.121	0.041	7.49183e-89	Mature Preadipocyte 1	LINC00342
1.08574e-91	0.261355	0.992	0.98	2.78786e-87	Mature Preadipocyte 1	ITM2B
5.70757e-91	0.438879	0.654	0.469	1.46553e-86	Mature Preadipocyte 1	RPS4Y1
1.6941e-90	0.311969	0.154	0.06	4.34994e-86	Mature Preadipocyte 1	IL17RE
9.88113e-89	0.280137	0.916	0.825	2.53718e-84	Mature Preadipocyte 1	COL3A1
3.04399e-87	0.566626	0.732	0.59	7.81604e-83	Mature Preadipocyte 1	IGFBP3
1.77502e-86	0.348337	0.887	0.821	4.55773e-82	Mature Preadipocyte 1	EPHX1
2.01345e-86	0.433751	0.702	0.57	5.16993e-82	Mature Preadipocyte 1	LAMA4
7.82708e-86	0.529126	0.622	0.461	2.00976e-81	Mature Preadipocyte 1	SPARCL1
2.76521e-85	0.352958	0.774	0.613	7.10023e-81	Mature Preadipocyte 1	RASD1
7.4912e-83	0.388488	0.263	0.137	1.92352e-78	Mature Preadipocyte 1	EDNRB
1.78491e-81	0.260185	0.964	0.931	4.5831e-77	Mature Preadipocyte 1	ANXA2
1.68317e-78	0.405493	0.756	0.626	4.32187e-74	Mature Preadipocyte 1	ITIH5
2.16326e-77	0.443173	0.365	0.225	5.55461e-73	Mature Preadipocyte 1	DCXR
1.39341e-76	0.353482	0.218	0.109	3.57785e-72	Mature Preadipocyte 1	FNDC4
1.4694e-76	0.36941	0.849	0.743	3.77298e-72	Mature Preadipocyte 1	THY1
8.9583e-76	0.388938	0.833	0.71	2.30022e-71	Mature Preadipocyte 1	MRPS6
2.18272e-74	0.45319	0.931	0.867	5.60456e-70	Mature Preadipocyte 1	CXCL14
3.73983e-74	0.356623	0.3	0.169	9.60277e-70	Mature Preadipocyte 1	CNTFR
1.92908e-73	0.284829	0.149	0.063	4.95329e-69	Mature Preadipocyte 1	LGI4
3.88557e-72	0.331864	0.165	0.074	9.97698e-68	Mature Preadipocyte 1	MLXIPL
2.35471e-71	0.384347	0.38	0.241	6.04618e-67	Mature Preadipocyte 1	PEMT
1.7519e-70	0.375714	0.771	0.676	4.49835e-66	Mature Preadipocyte 1	BSG
7.52254e-70	0.359688	0.768	0.671	1.93156e-65	Mature Preadipocyte 1	ATP5MC3
5.03784e-69	0.274499	0.178	0.084	1.29357e-64	Mature Preadipocyte 1	MAOA
5.23096e-69	0.270353	0.758	0.602	1.34315e-64	Mature Preadipocyte 1	IGFBP5
3.46692e-66	0.292813	0.153	0.069	8.902e-62	Mature Preadipocyte 1	SIX1
6.62096e-66	0.337596	0.278	0.159	1.70006e-61	Mature Preadipocyte 1	BMPER
2.38496e-64	0.302313	0.919	0.853	6.12385e-60	Mature Preadipocyte 1	CRIP1
3.88964e-64	0.403337	0.577	0.454	9.98743e-60	Mature Preadipocyte 1	MDH1
4.54384e-64	0.434906	0.455	0.322	1.16672e-59	Mature Preadipocyte 1	PLAAT3
1.33577e-62	0.371182	0.737	0.618	3.42987e-58	Mature Preadipocyte 1	HSPG2
3.24564e-56	0.28015	0.175	0.089	8.33383e-52	Mature Preadipocyte 1	NNT
4.77105e-56	0.369196	0.467	0.334	1.22506e-51	Mature Preadipocyte 1	CHL1
1.64485e-55	0.28933	0.848	0.784	4.22349e-51	Mature Preadipocyte 1	MGST3
9.21907e-55	0.38767	0.661	0.551	2.36718e-50	Mature Preadipocyte 1	PDK4
2.22277e-54	0.33311	0.764	0.674	5.70742e-50	Mature Preadipocyte 1	PRDX6
2.40129e-53	0.462177	0.113	0.049	6.1658e-49	Mature Preadipocyte 1	HP
8.94857e-53	0.305446	0.201	0.11	2.29773e-48	Mature Preadipocyte 1	GHR
9.35447e-53	0.281079	1	0.999	2.40195e-48	Mature Preadipocyte 1	GSN
2.73851e-52	0.318731	0.309	0.198	7.03167e-48	Mature Preadipocyte 1	SCRN2
4.78516e-52	0.27101	0.19	0.102	1.22868e-47	Mature Preadipocyte 1	PLXNA4
3.97865e-50	0.350182	0.242	0.144	1.0216e-45	Mature Preadipocyte 1	VCAM1
8.36062e-50	0.315494	0.737	0.647	2.14676e-45	Mature Preadipocyte 1	CTSD
2.66951e-49	0.363636	0.208	0.119	6.8545e-45	Mature Preadipocyte 1	G0S2
3.02862e-49	0.318528	0.759	0.665	7.77658e-45	Mature Preadipocyte 1	ATP5MD
7.75012e-49	0.31518	0.511	0.394	1.99e-44	Mature Preadipocyte 1	ETFB
7.16743e-46	0.347949	0.45	0.339	1.84038e-41	Mature Preadipocyte 1	LARP6
1.02381e-45	0.268005	0.332	0.221	2.62885e-41	Mature Preadipocyte 1	ARHGDIB
5.80183e-45	0.279729	0.263	0.166	1.48974e-40	Mature Preadipocyte 1	ACOT2
1.5186e-44	0.32106	0.508	0.392	3.8993e-40	Mature Preadipocyte 1	CSRP1
1.85013e-44	0.323235	0.732	0.652	4.75059e-40	Mature Preadipocyte 1	DBI
3.3078e-44	0.320302	0.43	0.317	8.49344e-40	Mature Preadipocyte 1	ABHD14A
4.55447e-44	0.29234	0.78	0.706	1.16945e-39	Mature Preadipocyte 1	COX6C
6.17881e-44	0.337979	0.539	0.427	1.58653e-39	Mature Preadipocyte 1	DCLK1
2.3016e-43	0.314406	0.684	0.583	5.90982e-39	Mature Preadipocyte 1	CD81
6.86133e-43	0.314483	0.339	0.23	1.76178e-38	Mature Preadipocyte 1	TMEM37
2.40469e-42	0.37037	0.244	0.152	6.17453e-38	Mature Preadipocyte 1	SERPINA3
3.64588e-42	0.258408	0.287	0.186	9.36152e-38	Mature Preadipocyte 1	PPARG
2.90103e-41	0.354711	0.557	0.462	7.44899e-37	Mature Preadipocyte 1	PRNP
1.50202e-40	0.281419	0.327	0.224	3.85673e-36	Mature Preadipocyte 1	CHCHD10
1.69208e-38	0.254818	0.281	0.188	4.34474e-34	Mature Preadipocyte 1	HADH
1.80745e-38	0.289724	0.566	0.461	4.64098e-34	Mature Preadipocyte 1	SELENBP1
7.96076e-37	0.371095	0.729	0.664	2.04408e-32	Mature Preadipocyte 1	FHL1
4.60322e-36	0.260349	0.721	0.638	1.18197e-31	Mature Preadipocyte 1	UQCRQ
4.20175e-35	0.287383	0.541	0.424	1.07888e-30	Mature Preadipocyte 1	SLC5A3
9.16169e-35	0.278147	0.514	0.414	2.35245e-30	Mature Preadipocyte 1	CAT
9.38172e-35	0.259461	0.328	0.233	2.40894e-30	Mature Preadipocyte 1	MPST
2.75175e-34	0.25234	0.685	0.603	7.06568e-30	Mature Preadipocyte 1	NDUFB2
1.09697e-33	0.260275	0.252	0.168	2.81669e-29	Mature Preadipocyte 1	TSKU
1.17951e-33	0.263537	0.712	0.641	3.02863e-29	Mature Preadipocyte 1	TSPO
3.53813e-33	0.270178	0.73	0.65	9.08487e-29	Mature Preadipocyte 1	ITGB1
5.10747e-32	0.319081	0.36	0.268	1.31145e-27	Mature Preadipocyte 1	LOX
1.54574e-30	0.29086	0.385	0.294	3.96899e-26	Mature Preadipocyte 1	RBPMS
2.12318e-30	0.265034	0.534	0.445	5.4517e-26	Mature Preadipocyte 1	AKR1C3
2.55798e-27	0.263902	0.479	0.392	6.56812e-23	Mature Preadipocyte 1	ABHD14B
4.23862e-25	0.250446	0.46	0.371	1.08835e-20	Mature Preadipocyte 1	IL11RA
2.99604e-24	0.260575	0.321	0.244	7.69293e-20	Mature Preadipocyte 1	IP6K2
4.00403e-22	0.284494	0.711	0.644	1.02812e-17	Mature Preadipocyte 1	ADIRF
0	3.60069	0.804	0.329	0	Metallothionein+ Preadipocyte	MT1X
0	3.22728	0.947	0.647	0	Metallothionein+ Preadipocyte	MT2A
0	2.87207	0.726	0.273	0	Metallothionein+ Preadipocyte	MT1M
0	2.53292	0.505	0.092	0	Metallothionein+ Preadipocyte	MT1A
0	2.31684	0.289	0.041	0	Metallothionein+ Preadipocyte	HP
0	2.2715	0.27	0.065	0	Metallothionein+ Preadipocyte	CHI3L1
0	1.92663	0.147	0.012	0	Metallothionein+ Preadipocyte	PTX3
0	1.85754	0.677	0.362	0	Metallothionein+ Preadipocyte	MT1E
0	1.80489	0.749	0.425	0	Metallothionein+ Preadipocyte	SOD2
0	1.76899	0.752	0.445	0	Metallothionein+ Preadipocyte	PLA2G2A
0	1.68223	0.857	0.571	0	Metallothionein+ Preadipocyte	NNMT
0	1.42479	0.471	0.162	0	Metallothionein+ Preadipocyte	IL32
0	1.41791	0.138	0.012	0	Metallothionein+ Preadipocyte	MT1G
0	1.10416	0.173	0.028	0	Metallothionein+ Preadipocyte	GAL
0	0.905488	0.997	0.979	0	Metallothionein+ Preadipocyte	IFITM3
0	0.700466	0.246	0.043	0	Metallothionein+ Preadipocyte	NGFR
0	0.607564	0.21	0.034	0	Metallothionein+ Preadipocyte	SLC39A14
7.75584e-294	0.838325	0.973	0.9	1.99147e-289	Metallothionein+ Preadipocyte	PTMA
1.224e-293	0.760558	0.969	0.886	3.14287e-289	Metallothionein+ Preadipocyte	IFITM2
1.84264e-265	0.983159	0.633	0.34	4.73136e-261	Metallothionein+ Preadipocyte	PSME2
9.78451e-255	0.622034	0.248	0.063	2.51237e-250	Metallothionein+ Preadipocyte	STEAP4
8.28192e-251	0.891237	0.858	0.687	2.12655e-246	Metallothionein+ Preadipocyte	EIF4A1
1.33371e-248	0.808311	0.878	0.727	3.42458e-244	Metallothionein+ Preadipocyte	LDHA
6.38298e-244	0.851258	0.474	0.206	1.63896e-239	Metallothionein+ Preadipocyte	NME1
2.46934e-236	0.759054	0.917	0.793	6.34052e-232	Metallothionein+ Preadipocyte	MIF
1.02287e-221	1.30883	0.363	0.139	2.62641e-217	Metallothionein+ Preadipocyte	CFB
2.98106e-213	1.17726	0.375	0.151	7.65447e-209	Metallothionein+ Preadipocyte	ALPL
2.19394e-211	1.395	0.143	0.027	5.63338e-207	Metallothionein+ Preadipocyte	CHI3L2
8.28126e-199	0.642298	0.974	0.938	2.12638e-194	Metallothionein+ Preadipocyte	IGFBP4
7.88507e-194	0.696629	0.288	0.099	2.02465e-189	Metallothionein+ Preadipocyte	PDPN
3.2729e-193	0.861359	0.865	0.717	8.40381e-189	Metallothionein+ Preadipocyte	HSP90B1
4.49479e-192	2.29913	0.492	0.248	1.15413e-187	Metallothionein+ Preadipocyte	CCL2
8.69656e-183	0.533151	0.984	0.941	2.23302e-178	Metallothionein+ Preadipocyte	S100A11
5.90899e-182	1.05222	0.268	0.091	1.51725e-177	Metallothionein+ Preadipocyte	RARRES1
6.09004e-182	0.796038	0.632	0.396	1.56374e-177	Metallothionein+ Preadipocyte	SLC25A5
8.25398e-180	0.790647	0.431	0.204	2.11938e-175	Metallothionein+ Preadipocyte	DDX21
2.60468e-165	0.850902	0.448	0.227	6.68805e-161	Metallothionein+ Preadipocyte	NAMPT
4.50315e-165	0.976525	0.729	0.546	1.15627e-160	Metallothionein+ Preadipocyte	HSPA5
8.02229e-158	0.763602	0.115	0.024	2.05988e-153	Metallothionein+ Preadipocyte	MT1F
2.25727e-157	0.570559	0.302	0.118	5.796e-153	Metallothionein+ Preadipocyte	SDF2L1
1.00189e-155	0.646996	0.418	0.201	2.57256e-151	Metallothionein+ Preadipocyte	SRM
2.45598e-155	0.578362	0.263	0.096	6.30621e-151	Metallothionein+ Preadipocyte	BCL3
2.50832e-152	0.744864	0.615	0.392	6.44062e-148	Metallothionein+ Preadipocyte	PPA1
3.05139e-147	1.14611	0.294	0.12	7.83506e-143	Metallothionein+ Preadipocyte	ICAM1
1.85703e-139	0.608776	0.241	0.089	4.76829e-135	Metallothionein+ Preadipocyte	WARS
1.20776e-137	0.393853	0.212	0.072	3.10116e-133	Metallothionein+ Preadipocyte	NOP16
7.54113e-135	0.951131	0.372	0.182	1.93634e-130	Metallothionein+ Preadipocyte	TNFAIP2
4.40793e-131	0.653999	0.395	0.202	1.13182e-126	Metallothionein+ Preadipocyte	LAP3
1.10819e-130	0.640358	0.698	0.512	2.84549e-126	Metallothionein+ Preadipocyte	RAN
5.34092e-127	0.47441	0.198	0.067	1.37139e-122	Metallothionein+ Preadipocyte	TNFRSF12A
1.98512e-126	0.361442	0.196	0.065	5.0972e-122	Metallothionein+ Preadipocyte	FAM20C
8.40999e-126	0.597027	0.666	0.454	2.15943e-121	Metallothionein+ Preadipocyte	HSPE1
8.98461e-126	0.650497	0.805	0.671	2.30698e-121	Metallothionein+ Preadipocyte	CALR
9.59375e-123	0.340951	0.198	0.068	2.46339e-118	Metallothionein+ Preadipocyte	TAP2
1.20592e-122	0.284471	0.159	0.048	3.09644e-118	Metallothionein+ Preadipocyte	PNO1
5.96958e-122	0.598925	0.406	0.212	1.53281e-117	Metallothionein+ Preadipocyte	STEAP1
3.51659e-121	0.939039	0.729	0.572	9.02956e-117	Metallothionein+ Preadipocyte	CTSL
1.40086e-120	0.426375	0.209	0.076	3.59698e-116	Metallothionein+ Preadipocyte	RELB
7.44104e-119	0.312719	0.212	0.077	1.91064e-114	Metallothionein+ Preadipocyte	HPRT1
3.447e-117	0.455352	0.943	0.899	8.85085e-113	Metallothionein+ Preadipocyte	PPIB
1.15774e-116	0.598716	0.387	0.2	2.97273e-112	Metallothionein+ Preadipocyte	PLSCR1
2.61578e-116	0.610891	0.591	0.393	6.71655e-112	Metallothionein+ Preadipocyte	HSPD1
1.44118e-115	0.718669	0.59	0.399	3.70052e-111	Metallothionein+ Preadipocyte	IFI16
3.13161e-114	0.637794	0.682	0.497	8.04104e-110	Metallothionein+ Preadipocyte	EIF5A
1.76662e-113	0.51944	0.234	0.093	4.53616e-109	Metallothionein+ Preadipocyte	ACSL4
2.99057e-113	0.514133	0.949	0.875	7.67889e-109	Metallothionein+ Preadipocyte	C3
3.77997e-113	0.559489	0.463	0.258	9.70583e-109	Metallothionein+ Preadipocyte	TYMP
2.87761e-112	0.554677	0.896	0.776	7.38885e-108	Metallothionein+ Preadipocyte	IFITM1
7.30782e-112	0.506247	0.394	0.205	1.87643e-107	Metallothionein+ Preadipocyte	HNRNPAB
1.70322e-111	0.521131	0.44	0.245	4.37336e-107	Metallothionein+ Preadipocyte	CCT6A
1.61582e-110	0.403321	0.231	0.091	4.14893e-106	Metallothionein+ Preadipocyte	C1QTNF1
9.39461e-110	0.537589	0.846	0.724	2.41226e-105	Metallothionein+ Preadipocyte	TUBA1B
1.73433e-109	0.511038	0.363	0.186	4.45324e-105	Metallothionein+ Preadipocyte	TUBA1C
6.12228e-109	0.524774	0.936	0.895	1.57202e-104	Metallothionein+ Preadipocyte	GAPDH
3.10518e-107	0.3072	0.213	0.081	7.97316e-103	Metallothionein+ Preadipocyte	PAICS
1.57116e-105	0.270864	0.124	0.035	4.03428e-101	Metallothionein+ Preadipocyte	SLC39A8
4.89208e-103	1.02349	0.245	0.106	1.25614e-98	Metallothionein+ Preadipocyte	RGS16
6.77079e-102	0.668052	0.222	0.09	1.73854e-97	Metallothionein+ Preadipocyte	TNC
2.1248e-100	0.389937	0.236	0.099	5.45586e-96	Metallothionein+ Preadipocyte	OSMR
1.20454e-98	0.536655	0.811	0.676	3.09291e-94	Metallothionein+ Preadipocyte	LY6E
1.40762e-97	0.453121	0.316	0.156	3.61434e-93	Metallothionein+ Preadipocyte	SRPRB
2.41964e-97	0.517113	0.291	0.14	6.21292e-93	Metallothionein+ Preadipocyte	MARCH3
1.88869e-96	0.456686	0.419	0.238	4.84959e-92	Metallothionein+ Preadipocyte	CCT5
1.19233e-95	0.506392	0.532	0.344	3.06156e-91	Metallothionein+ Preadipocyte	C1QBP
4.38859e-95	0.463945	0.284	0.135	1.12686e-90	Metallothionein+ Preadipocyte	HIF1A
1.15852e-92	0.393057	0.914	0.843	2.97474e-88	Metallothionein+ Preadipocyte	SELENOM
1.07368e-90	0.411943	0.341	0.179	2.75688e-86	Metallothionein+ Preadipocyte	LRRC59
1.15229e-90	0.485504	0.638	0.456	2.95875e-86	Metallothionein+ Preadipocyte	PSMB3
2.00157e-90	0.494025	0.743	0.582	5.13944e-86	Metallothionein+ Preadipocyte	HNRNPDL
3.1656e-90	0.537587	0.536	0.355	8.12831e-86	Metallothionein+ Preadipocyte	STOM
8.20498e-90	0.455178	0.829	0.709	2.10679e-85	Metallothionein+ Preadipocyte	HNRNPA1
1.91575e-89	0.386039	0.214	0.09	4.91906e-85	Metallothionein+ Preadipocyte	MTHFD2
1.44158e-88	0.530347	0.8	0.69	3.70154e-84	Metallothionein+ Preadipocyte	NPM1
5.70725e-85	0.529383	0.723	0.577	1.46545e-80	Metallothionein+ Preadipocyte	NCL
1.3803e-84	0.391777	0.897	0.8	3.5442e-80	Metallothionein+ Preadipocyte	HSP90AB1
1.15504e-82	0.447238	0.555	0.371	2.96579e-78	Metallothionein+ Preadipocyte	SNRPG
1.88627e-82	0.5413	0.654	0.498	4.84337e-78	Metallothionein+ Preadipocyte	PDIA6
1.68451e-80	0.405605	0.887	0.817	4.32532e-76	Metallothionein+ Preadipocyte	PFN1
8.14104e-80	0.447199	0.784	0.659	2.09038e-75	Metallothionein+ Preadipocyte	SEC61B
9.4603e-80	0.297841	0.202	0.086	2.42912e-75	Metallothionein+ Preadipocyte	APOL1
1.46916e-79	0.407076	0.861	0.751	3.77237e-75	Metallothionein+ Preadipocyte	EEF1B2
9.04216e-79	0.374791	0.902	0.827	2.32176e-74	Metallothionein+ Preadipocyte	NME2
1.43949e-78	0.506158	0.773	0.665	3.69618e-74	Metallothionein+ Preadipocyte	PDIA3
8.42035e-75	0.490442	0.644	0.487	2.16209e-70	Metallothionein+ Preadipocyte	TNFRSF1A
1.02086e-74	1.59941	0.419	0.267	2.62127e-70	Metallothionein+ Preadipocyte	TNFAIP6
1.53181e-74	0.451059	0.638	0.47	3.93322e-70	Metallothionein+ Preadipocyte	VCAN
4.26763e-74	0.430284	0.453	0.285	1.0958e-69	Metallothionein+ Preadipocyte	SNRPD1
4.27669e-73	0.461607	0.694	0.554	1.09813e-68	Metallothionein+ Preadipocyte	ENO1
7.90106e-73	0.449424	0.742	0.616	2.02876e-68	Metallothionein+ Preadipocyte	P4HB
4.18711e-71	0.445512	0.493	0.326	1.07512e-66	Metallothionein+ Preadipocyte	XBP1
6.87784e-71	0.639832	0.283	0.151	1.76602e-66	Metallothionein+ Preadipocyte	SERPINA3
7.83555e-71	0.456429	0.526	0.359	2.01193e-66	Metallothionein+ Preadipocyte	RPL22L1
1.17544e-70	0.423209	0.743	0.6	3.01818e-66	Metallothionein+ Preadipocyte	SEC61G
1.25751e-70	0.42213	0.799	0.7	3.22891e-66	Metallothionein+ Preadipocyte	TPI1
6.43954e-70	0.284002	0.165	0.068	1.65348e-65	Metallothionein+ Preadipocyte	MSC
1.01241e-69	0.41137	0.486	0.32	2.59957e-65	Metallothionein+ Preadipocyte	SNRPE
2.02685e-69	0.310821	0.209	0.097	5.20434e-65	Metallothionein+ Preadipocyte	SNHG15
5.37579e-69	0.303501	0.226	0.109	1.38034e-64	Metallothionein+ Preadipocyte	MRTO4
6.88887e-68	0.35967	0.862	0.781	1.76885e-63	Metallothionein+ Preadipocyte	YBX1
1.35576e-67	0.413019	0.56	0.393	3.48119e-63	Metallothionein+ Preadipocyte	NHP2
6.32529e-66	0.328933	0.275	0.145	1.62415e-61	Metallothionein+ Preadipocyte	FKBP11
7.18579e-66	0.403216	0.48	0.316	1.84509e-61	Metallothionein+ Preadipocyte	PSMA3
1.0977e-65	0.309517	0.159	0.067	2.81858e-61	Metallothionein+ Preadipocyte	CCDC71L
1.24269e-65	0.253541	0.206	0.097	3.19086e-61	Metallothionein+ Preadipocyte	IFRD2
3.34224e-65	0.367388	0.845	0.757	8.58187e-61	Metallothionein+ Preadipocyte	FKBP1A
1.59768e-64	0.416005	0.311	0.175	4.10237e-60	Metallothionein+ Preadipocyte	TMEM45A
1.90406e-64	0.328219	0.292	0.159	4.88906e-60	Metallothionein+ Preadipocyte	CRELD2
6.48937e-64	0.447272	0.727	0.598	1.66627e-59	Metallothionein+ Preadipocyte	SERPINH1
2.36941e-63	0.337676	0.359	0.213	6.08394e-59	Metallothionein+ Preadipocyte	CYCS
4.70488e-63	0.762626	0.564	0.424	1.20807e-58	Metallothionein+ Preadipocyte	PLIN2
7.03223e-63	0.311816	0.379	0.229	1.80567e-58	Metallothionein+ Preadipocyte	GTF3C6
7.74385e-63	0.478451	0.941	0.894	1.98839e-58	Metallothionein+ Preadipocyte	TIMP1
2.07056e-62	0.283006	0.251	0.13	5.31657e-58	Metallothionein+ Preadipocyte	GNL3
2.48788e-62	0.362266	0.357	0.214	6.38814e-58	Metallothionein+ Preadipocyte	SYNCRIP
8.19549e-62	0.522339	0.297	0.169	2.10436e-57	Metallothionein+ Preadipocyte	PIM1
9.46404e-62	0.762529	0.265	0.147	2.43008e-57	Metallothionein+ Preadipocyte	PLAU
1.63508e-61	0.299048	0.194	0.091	4.19839e-57	Metallothionein+ Preadipocyte	STAT1
1.98646e-61	0.311604	0.295	0.165	5.10063e-57	Metallothionein+ Preadipocyte	DNAJB11
2.14646e-61	0.324759	0.29	0.161	5.51147e-57	Metallothionein+ Preadipocyte	ZNF593
1.15092e-60	0.413895	0.259	0.138	2.95522e-56	Metallothionein+ Preadipocyte	CRISPLD2
3.88141e-60	0.390567	0.784	0.674	9.96629e-56	Metallothionein+ Preadipocyte	PRDX6
7.76325e-60	0.326209	0.224	0.113	1.99337e-55	Metallothionein+ Preadipocyte	RUNX1
5.18469e-58	1.40867	0.179	0.086	1.33127e-53	Metallothionein+ Preadipocyte	CXCL2
2.37108e-57	0.391275	0.594	0.442	6.08822e-53	Metallothionein+ Preadipocyte	TOMM5
4.52735e-57	0.355063	0.216	0.11	1.16249e-52	Metallothionein+ Preadipocyte	FNDC4
8.78038e-57	0.254171	0.219	0.111	2.25454e-52	Metallothionein+ Preadipocyte	PTRH2
1.05327e-56	0.312872	0.37	0.23	2.70447e-52	Metallothionein+ Preadipocyte	MRPL3
1.23201e-56	0.32224	0.317	0.186	3.16342e-52	Metallothionein+ Preadipocyte	UQCC2
1.23241e-56	0.349277	0.41	0.265	3.16445e-52	Metallothionein+ Preadipocyte	CCT3
1.71283e-56	0.364936	0.53	0.375	4.39804e-52	Metallothionein+ Preadipocyte	BZW1
2.81826e-56	0.260417	0.118	0.046	7.23644e-52	Metallothionein+ Preadipocyte	NFKB2
4.06503e-56	0.380652	0.703	0.58	1.04378e-51	Metallothionein+ Preadipocyte	KDELR2
6.89677e-56	0.390811	0.566	0.42	1.77088e-51	Metallothionein+ Preadipocyte	PA2G4
1.21572e-55	0.395393	0.21	0.107	3.12161e-51	Metallothionein+ Preadipocyte	CTSC
2.36745e-55	0.372294	0.449	0.302	6.0789e-51	Metallothionein+ Preadipocyte	UBE2L6
3.74268e-55	0.265222	0.226	0.117	9.61007e-51	Metallothionein+ Preadipocyte	NOLC1
6.59425e-55	0.288735	0.278	0.157	1.6932e-50	Metallothionein+ Preadipocyte	MRPL12
1.57673e-54	0.306402	0.343	0.21	4.04856e-50	Metallothionein+ Preadipocyte	HSPA9
1.39465e-53	0.28285	0.28	0.158	3.58104e-49	Metallothionein+ Preadipocyte	IMP4
1.67615e-53	0.377691	0.607	0.468	4.30386e-49	Metallothionein+ Preadipocyte	RCN1
5.07246e-53	0.38364	0.469	0.323	1.30246e-48	Metallothionein+ Preadipocyte	PRMT1
6.30839e-53	0.417507	0.559	0.429	1.61981e-48	Metallothionein+ Preadipocyte	HNRNPF
2.07807e-52	0.269025	0.249	0.136	5.33587e-48	Metallothionein+ Preadipocyte	ALG3
3.39341e-52	0.363399	0.614	0.468	8.71325e-48	Metallothionein+ Preadipocyte	LDHB
4.40447e-52	0.333669	0.538	0.377	1.13093e-47	Metallothionein+ Preadipocyte	BGN
9.48593e-52	0.254538	0.262	0.145	2.4357e-47	Metallothionein+ Preadipocyte	SRA1
1.24953e-51	0.503356	0.676	0.556	3.20842e-47	Metallothionein+ Preadipocyte	FGF7
6.59071e-51	0.32536	0.453	0.307	1.6923e-46	Metallothionein+ Preadipocyte	HNRNPR
7.74797e-51	0.296403	0.313	0.188	1.98945e-46	Metallothionein+ Preadipocyte	MANF
3.2707e-50	0.315607	0.312	0.19	8.39818e-46	Metallothionein+ Preadipocyte	NOP58
3.4192e-50	0.4385	0.335	0.213	8.77949e-46	Metallothionein+ Preadipocyte	CDC42EP4
7.22967e-50	0.315723	0.183	0.091	1.85636e-45	Metallothionein+ Preadipocyte	NABP1
9.18797e-50	0.357298	0.392	0.261	2.3592e-45	Metallothionein+ Preadipocyte	CCT2
4.76702e-49	0.330401	0.449	0.308	1.22403e-44	Metallothionein+ Preadipocyte	ILF2
1.84145e-48	0.303635	0.379	0.246	4.72828e-44	Metallothionein+ Preadipocyte	TMEM165
5.04241e-48	0.291543	0.339	0.211	1.29474e-43	Metallothionein+ Preadipocyte	SAR1A
6.90156e-48	0.334669	0.505	0.364	1.77211e-43	Metallothionein+ Preadipocyte	MRPL20
8.72625e-48	0.366204	0.55	0.408	2.24064e-43	Metallothionein+ Preadipocyte	PDCD5
3.47477e-47	0.278474	0.16	0.077	8.92217e-43	Metallothionein+ Preadipocyte	UGCG
4.95201e-47	0.276022	0.34	0.212	1.27153e-42	Metallothionein+ Preadipocyte	PSMA5
7.37908e-47	0.335841	0.745	0.631	1.89473e-42	Metallothionein+ Preadipocyte	RPS17
7.53586e-47	0.350042	0.357	0.233	1.93498e-42	Metallothionein+ Preadipocyte	PSMB9
7.87464e-47	0.324823	0.428	0.294	2.02197e-42	Metallothionein+ Preadipocyte	PDIA4
1.40968e-46	0.314713	0.499	0.357	3.61962e-42	Metallothionein+ Preadipocyte	VDAC1
1.58017e-46	0.32415	0.537	0.395	4.05741e-42	Metallothionein+ Preadipocyte	HNRNPA3
1.74085e-46	0.408106	0.73	0.609	4.46998e-42	Metallothionein+ Preadipocyte	TMEM176A
2.09981e-46	0.286678	0.268	0.155	5.39168e-42	Metallothionein+ Preadipocyte	APOL6
3.48196e-46	0.259262	0.902	0.846	8.94064e-42	Metallothionein+ Preadipocyte	RPL27
1.22461e-45	0.36384	0.11	0.046	3.14444e-41	Metallothionein+ Preadipocyte	IL6
1.26109e-45	0.328781	0.434	0.297	3.23811e-41	Metallothionein+ Preadipocyte	STAT3
2.26586e-45	0.273499	0.873	0.799	5.81804e-41	Metallothionein+ Preadipocyte	CFL1
2.29877e-45	0.284149	0.155	0.074	5.90255e-41	Metallothionein+ Preadipocyte	RBP5
5.25636e-45	0.303575	0.421	0.288	1.34967e-40	Metallothionein+ Preadipocyte	ENG
5.50742e-45	0.278882	0.401	0.268	1.41414e-40	Metallothionein+ Preadipocyte	STRAP
6.03409e-45	0.289396	0.443	0.306	1.54937e-40	Metallothionein+ Preadipocyte	SNRPF
6.53997e-45	0.327237	0.54	0.406	1.67927e-40	Metallothionein+ Preadipocyte	PRELID1
1.15319e-44	0.340668	0.391	0.263	2.96105e-40	Metallothionein+ Preadipocyte	MYCBP2
1.8903e-44	0.289895	0.451	0.318	4.85372e-40	Metallothionein+ Preadipocyte	SURF4
2.65073e-44	0.25268	0.333	0.21	6.80628e-40	Metallothionein+ Preadipocyte	PSMC4
4.19251e-44	0.291071	0.175	0.09	1.07651e-39	Metallothionein+ Preadipocyte	PIM3
5.82583e-44	0.255649	0.369	0.238	1.4959e-39	Metallothionein+ Preadipocyte	SET
6.5503e-44	0.252086	0.297	0.181	1.68192e-39	Metallothionein+ Preadipocyte	BCCIP
8.67772e-44	0.314829	0.72	0.601	2.22818e-39	Metallothionein+ Preadipocyte	ARF4
1.29459e-43	0.336482	0.438	0.309	3.32411e-39	Metallothionein+ Preadipocyte	COTL1
1.93495e-43	0.317162	0.599	0.471	4.96837e-39	Metallothionein+ Preadipocyte	RPN1
2.2051e-43	0.255325	0.251	0.146	5.66205e-39	Metallothionein+ Preadipocyte	EBNA1BP2
1.17805e-42	0.377402	0.439	0.312	3.02489e-38	Metallothionein+ Preadipocyte	UAP1
3.45216e-42	0.262682	0.336	0.216	8.86411e-38	Metallothionein+ Preadipocyte	SEC61A1
1.55101e-41	0.288021	0.609	0.466	3.98254e-37	Metallothionein+ Preadipocyte	ARPC1B
8.85508e-41	0.284113	0.333	0.215	2.27372e-36	Metallothionein+ Preadipocyte	TMEM173
1.24021e-40	0.254249	0.366	0.241	3.18449e-36	Metallothionein+ Preadipocyte	ADRM1
1.40526e-40	0.361668	0.389	0.266	3.60827e-36	Metallothionein+ Preadipocyte	WTAP
2.06991e-40	0.413001	0.184	0.099	5.3149e-36	Metallothionein+ Preadipocyte	SERPINE2
2.31355e-40	0.698695	0.392	0.279	5.9405e-36	Metallothionein+ Preadipocyte	IRF1
2.48978e-40	0.369851	0.507	0.385	6.393e-36	Metallothionein+ Preadipocyte	DAB2
4.5667e-40	0.432777	0.335	0.221	1.17259e-35	Metallothionein+ Preadipocyte	C11orf96
8.06337e-40	0.26434	0.334	0.217	2.07043e-35	Metallothionein+ Preadipocyte	HSD17B10
4.25459e-39	0.28255	0.522	0.39	1.09245e-34	Metallothionein+ Preadipocyte	RBM8A
5.72267e-39	0.33885	0.623	0.505	1.46941e-34	Metallothionein+ Preadipocyte	MYDGF
6.59824e-39	0.290474	0.587	0.45	1.69423e-34	Metallothionein+ Preadipocyte	COX7B
7.29416e-39	0.337769	0.791	0.679	1.87292e-34	Metallothionein+ Preadipocyte	HLA-B
1.01878e-38	0.309268	0.432	0.308	2.61591e-34	Metallothionein+ Preadipocyte	FAM3C
1.19663e-38	0.311366	0.351	0.231	3.07258e-34	Metallothionein+ Preadipocyte	PROCR
1.61156e-38	0.637155	0.176	0.096	4.138e-34	Metallothionein+ Preadipocyte	SERPINE1
2.19115e-38	0.29916	0.544	0.412	5.62623e-34	Metallothionein+ Preadipocyte	ATP5MC1
5.13922e-38	0.357482	0.6	0.485	1.3196e-33	Metallothionein+ Preadipocyte	ARID5B
2.14149e-37	0.290236	0.584	0.457	5.49872e-33	Metallothionein+ Preadipocyte	TOMM6
2.5168e-37	0.271469	0.52	0.395	6.46238e-33	Metallothionein+ Preadipocyte	RPN2
3.37735e-37	0.292657	0.684	0.566	8.67203e-33	Metallothionein+ Preadipocyte	SPCS2
4.15116e-37	0.311132	0.54	0.408	1.06589e-32	Metallothionein+ Preadipocyte	RRBP1
4.57861e-37	0.255581	0.304	0.196	1.17565e-32	Metallothionein+ Preadipocyte	ISOC2
5.90136e-37	0.943961	0.206	0.121	1.51529e-32	Metallothionein+ Preadipocyte	G0S2
8.09629e-37	0.260084	0.76	0.653	2.07889e-32	Metallothionein+ Preadipocyte	YWHAB
1.83928e-36	0.273869	0.422	0.301	4.72271e-32	Metallothionein+ Preadipocyte	DNAJC3
1.45525e-35	0.281213	0.562	0.441	3.73665e-31	Metallothionein+ Preadipocyte	PGK1
3.11299e-35	0.281988	0.531	0.407	7.99322e-31	Metallothionein+ Preadipocyte	SERBP1
3.58631e-35	0.271449	0.416	0.297	9.20858e-31	Metallothionein+ Preadipocyte	TMEM147
3.84816e-35	0.253724	0.31	0.203	9.88093e-31	Metallothionein+ Preadipocyte	PDLIM4
6.92695e-35	0.303871	0.629	0.516	1.77863e-30	Metallothionein+ Preadipocyte	TMED10
7.02028e-35	0.270277	0.563	0.442	1.8026e-30	Metallothionein+ Preadipocyte	RSL1D1
8.09303e-35	0.292264	0.67	0.56	2.07805e-30	Metallothionein+ Preadipocyte	PSMA7
8.2453e-35	0.282912	0.37	0.259	2.11715e-30	Metallothionein+ Preadipocyte	G3BP1
8.43678e-34	0.37168	0.386	0.268	2.16631e-29	Metallothionein+ Preadipocyte	C7
8.47877e-34	0.300027	0.592	0.479	2.17709e-29	Metallothionein+ Preadipocyte	HM13
1.11751e-33	0.269104	0.351	0.241	2.86944e-29	Metallothionein+ Preadipocyte	PSMB10
1.39336e-33	0.261125	0.368	0.254	3.57772e-29	Metallothionein+ Preadipocyte	TMEM208
1.59943e-33	0.366079	0.317	0.215	4.10685e-29	Metallothionein+ Preadipocyte	CYP7B1
9.98333e-33	0.251838	0.521	0.399	2.56342e-28	Metallothionein+ Preadipocyte	SEC13
2.38155e-32	0.282128	0.754	0.663	6.11511e-28	Metallothionein+ Preadipocyte	PSME1
7.15462e-32	0.258407	0.601	0.49	1.83709e-27	Metallothionein+ Preadipocyte	PGAM1
1.36238e-31	0.25242	0.419	0.304	3.49818e-27	Metallothionein+ Preadipocyte	SNRPB
5.04485e-31	0.262809	0.699	0.601	1.29537e-26	Metallothionein+ Preadipocyte	ERH
5.12068e-31	0.256462	0.566	0.446	1.31484e-26	Metallothionein+ Preadipocyte	CANX
5.20231e-31	0.259211	0.667	0.549	1.3358e-26	Metallothionein+ Preadipocyte	SPCS1
8.47191e-31	0.25812	0.462	0.35	2.17533e-26	Metallothionein+ Preadipocyte	CCT7
1.30747e-30	0.31953	0.239	0.152	3.3572e-26	Metallothionein+ Preadipocyte	HILPDA
1.90284e-30	0.250933	0.739	0.638	4.88592e-26	Metallothionein+ Preadipocyte	NDUFS5
2.14575e-30	0.255553	0.233	0.146	5.50964e-26	Metallothionein+ Preadipocyte	VCAM1
2.17231e-29	0.273449	0.329	0.226	5.57785e-25	Metallothionein+ Preadipocyte	EMILIN1
2.58531e-29	0.264286	0.647	0.541	6.63831e-25	Metallothionein+ Preadipocyte	PKM
4.16022e-29	0.560855	0.415	0.315	1.06822e-24	Metallothionein+ Preadipocyte	IER3
4.79629e-29	0.253529	0.559	0.444	1.23154e-24	Metallothionein+ Preadipocyte	TMED9
6.05435e-29	0.298712	0.431	0.322	1.55458e-24	Metallothionein+ Preadipocyte	SLC43A3
6.66171e-29	0.251176	0.555	0.438	1.71053e-24	Metallothionein+ Preadipocyte	SNU13
1.00022e-28	0.253455	0.477	0.37	2.56825e-24	Metallothionein+ Preadipocyte	PSMA6
5.73448e-28	0.407836	0.591	0.497	1.47244e-23	Metallothionein+ Preadipocyte	ANGPTL4
7.70835e-28	0.254534	0.484	0.372	1.97927e-23	Metallothionein+ Preadipocyte	TGFBR2
1.744e-27	0.254627	0.534	0.424	4.47808e-23	Metallothionein+ Preadipocyte	SRSF2
2.2629e-27	0.250816	0.528	0.417	5.81045e-23	Metallothionein+ Preadipocyte	SRSF7
3.88867e-27	0.286867	0.128	0.07	9.98493e-23	Metallothionein+ Preadipocyte	GBP1
4.31656e-27	0.256355	0.217	0.138	1.10836e-22	Metallothionein+ Preadipocyte	ALDH1A3
1.25586e-26	0.367704	0.495	0.389	3.22468e-22	Metallothionein+ Preadipocyte	CDKN1A
4.24475e-23	0.278755	0.485	0.385	1.08992e-18	Metallothionein+ Preadipocyte	PRSS23
5.25015e-22	0.284009	0.762	0.696	1.34808e-17	Metallothionein+ Preadipocyte	PNRC1
6.71663e-22	0.280695	0.232	0.158	1.72463e-17	Metallothionein+ Preadipocyte	CD40
2.97745e-21	0.291169	0.552	0.458	7.64521e-17	Metallothionein+ Preadipocyte	SOCS3
7.27992e-20	0.400492	0.688	0.619	1.86927e-15	Metallothionein+ Preadipocyte	RASD1
1.4892e-16	0.492225	0.567	0.512	3.82382e-12	Metallothionein+ Preadipocyte	NFKBIA
7.62966e-16	0.271951	0.78	0.73	1.95907e-11	Metallothionein+ Preadipocyte	GADD45B
2.68259e-14	0.277921	0.481	0.407	6.88808e-10	Metallothionein+ Preadipocyte	MEST
4.79553e-09	0.298183	0.596	0.544	0.000123135	Metallothionein+ Preadipocyte	CEBPD
3.026e-07	0.332817	0.287	0.243	0.00776985	Metallothionein+ Preadipocyte	DEPP1
0.000280424	0.322874	0.127	0.105	1	Metallothionein+ Preadipocyte	CD74
0	2.61293	0.704	0.012	0	Cycling Myofibroblast	TYMS
0	2.36402	0.525	0.001	0	Cycling Myofibroblast	UBE2C
0	2.28397	0.615	0.02	0	Cycling Myofibroblast	PTTG1
0	2.1391	0.665	0.002	0	Cycling Myofibroblast	PCLAF
0	1.95185	0.547	0.004	0	Cycling Myofibroblast	NUSAP1
0	1.94981	0.637	0.001	0	Cycling Myofibroblast	BIRC5
0	1.93467	0.721	0.056	0	Cycling Myofibroblast	SMC4
0	1.89736	0.559	0.013	0	Cycling Myofibroblast	CENPF
0	1.82946	0.536	0.001	0	Cycling Myofibroblast	MKI67
0	1.81983	0.514	0	0	Cycling Myofibroblast	RRM2
0	1.80615	0.626	0.003	0	Cycling Myofibroblast	TK1
0	1.76202	0.497	0.002	0	Cycling Myofibroblast	TOP2A
0	1.60933	0.413	0.013	0	Cycling Myofibroblast	CCNB1
0	1.44688	0.508	0.008	0	Cycling Myofibroblast	CDKN3
0	1.43501	0.52	0.002	0	Cycling Myofibroblast	TPX2
0	1.35993	0.43	0.002	0	Cycling Myofibroblast	CDK1
0	1.32996	0.508	0.008	0	Cycling Myofibroblast	PRC1
0	1.29937	0.413	0.002	0	Cycling Myofibroblast	CDC20
0	1.26909	0.43	0.002	0	Cycling Myofibroblast	CCNB2
0	1.19831	0.508	0.008	0	Cycling Myofibroblast	UBE2T
0	1.13139	0.385	0.001	0	Cycling Myofibroblast	CDCA3
0	1.12544	0.525	0.008	0	Cycling Myofibroblast	MAD2L1
0	1.09189	0.391	0.001	0	Cycling Myofibroblast	HMMR
0	1.08284	0.514	0.007	0	Cycling Myofibroblast	CENPU
0	1.06206	0.402	0	0	Cycling Myofibroblast	ASPM
0	0.972351	0.419	0.001	0	Cycling Myofibroblast	ANLN
0	0.932183	0.43	0.001	0	Cycling Myofibroblast	PBK
0	0.919508	0.508	0.001	0	Cycling Myofibroblast	CENPM
0	0.880213	0.475	0.004	0	Cycling Myofibroblast	CENPK
0	0.874724	0.425	0.001	0	Cycling Myofibroblast	APOBEC3B
0	0.839823	0.486	0.018	0	Cycling Myofibroblast	ACOT7
0	0.823895	0.335	0.001	0	Cycling Myofibroblast	CCNA2
0	0.809815	0.469	0.017	0	Cycling Myofibroblast	DHFR
0	0.783213	0.341	0.004	0	Cycling Myofibroblast	MXD3
0	0.762901	0.33	0.001	0	Cycling Myofibroblast	CKAP2L
0	0.760259	0.268	0.002	0	Cycling Myofibroblast	PLK1
0	0.757431	0.385	0.001	0	Cycling Myofibroblast	CLSPN
0	0.751976	0.346	0.002	0	Cycling Myofibroblast	NUF2
0	0.751138	0.341	0	0	Cycling Myofibroblast	KIF20A
0	0.748413	0.369	0.001	0	Cycling Myofibroblast	DIAPH3
0	0.740852	0.385	0.01	0	Cycling Myofibroblast	HMGB3
0	0.733781	0.43	0.014	0	Cycling Myofibroblast	CENPN
0	0.721183	0.346	0	0	Cycling Myofibroblast	DEPDC1
0	0.717599	0.408	0.01	0	Cycling Myofibroblast	ZWINT
0	0.714734	0.385	0	0	Cycling Myofibroblast	PKMYT1
0	0.709321	0.33	0.003	0	Cycling Myofibroblast	NDC80
0	0.707668	0.341	0.006	0	Cycling Myofibroblast	CENPE
0	0.700492	0.413	0.01	0	Cycling Myofibroblast	HELLS
0	0.695636	0.374	0.006	0	Cycling Myofibroblast	RAD51AP1
0	0.692993	0.324	0.003	0	Cycling Myofibroblast	KIF23
0	0.674719	0.335	0.001	0	Cycling Myofibroblast	KIFC1
0	0.672625	0.346	0	0	Cycling Myofibroblast	SPC25
0	0.669944	0.33	0.011	0	Cycling Myofibroblast	RACGAP1
0	0.66969	0.346	0.008	0	Cycling Myofibroblast	TMSB15A
0	0.667154	0.346	0	0	Cycling Myofibroblast	PIMREG
0	0.657493	0.38	0.001	0	Cycling Myofibroblast	ASF1B
0	0.655389	0.352	0	0	Cycling Myofibroblast	KNL1
0	0.634127	0.447	0.016	0	Cycling Myofibroblast	CENPH
0	0.627545	0.346	0.004	0	Cycling Myofibroblast	CDT1
0	0.62067	0.391	0.005	0	Cycling Myofibroblast	LMNB1
0	0.61683	0.168	0.003	0	Cycling Myofibroblast	TDO2
0	0.615033	0.307	0	0	Cycling Myofibroblast	DLGAP5
0	0.613191	0.335	0	0	Cycling Myofibroblast	CEP55
0	0.610779	0.307	0.002	0	Cycling Myofibroblast	CDCA8
0	0.609083	0.318	0.01	0	Cycling Myofibroblast	BRCA2
0	0.609005	0.302	0.001	0	Cycling Myofibroblast	ESCO2
0	0.603321	0.318	0.006	0	Cycling Myofibroblast	GINS2
0	0.594556	0.341	0.004	0	Cycling Myofibroblast	NCAPG
0	0.589134	0.341	0.001	0	Cycling Myofibroblast	MND1
0	0.580283	0.279	0.001	0	Cycling Myofibroblast	TROAP
0	0.56646	0.313	0.001	0	Cycling Myofibroblast	GTSE1
0	0.562202	0.341	0.006	0	Cycling Myofibroblast	EZH2
0	0.561542	0.201	0.002	0	Cycling Myofibroblast	HIST1H1A
0	0.55347	0.313	0.003	0	Cycling Myofibroblast	TACC3
0	0.552647	0.346	0.001	0	Cycling Myofibroblast	MELK
0	0.542285	0.307	0.001	0	Cycling Myofibroblast	UHRF1
0	0.526242	0.279	0.002	0	Cycling Myofibroblast	KIF11
0	0.518897	0.33	0.004	0	Cycling Myofibroblast	TRIP13
0	0.508044	0.324	0.001	0	Cycling Myofibroblast	SHCBP1
0	0.505985	0.318	0	0	Cycling Myofibroblast	SGO1
0	0.493136	0.296	0.007	0	Cycling Myofibroblast	ECT2
0	0.484962	0.296	0	0	Cycling Myofibroblast	AURKB
0	0.484448	0.235	0	0	Cycling Myofibroblast	HIST1H1B
0	0.482937	0.313	0.005	0	Cycling Myofibroblast	POC1A
0	0.463377	0.307	0.001	0	Cycling Myofibroblast	FOXM1
0	0.458234	0.263	0.001	0	Cycling Myofibroblast	NCAPH
0	0.455992	0.307	0.002	0	Cycling Myofibroblast	SPC24
0	0.448132	0.268	0.007	0	Cycling Myofibroblast	FANCI
0	0.436003	0.279	0	0	Cycling Myofibroblast	KIF4A
0	0.415585	0.201	0.001	0	Cycling Myofibroblast	FAM83D
0	0.410122	0.313	0.003	0	Cycling Myofibroblast	ORC6
0	0.409363	0.196	0	0	Cycling Myofibroblast	HJURP
0	0.398024	0.257	0	0	Cycling Myofibroblast	FAM111B
0	0.384228	0.235	0.006	0	Cycling Myofibroblast	C21orf58
0	0.380227	0.246	0.005	0	Cycling Myofibroblast	CENPO
0	0.368451	0.179	0	0	Cycling Myofibroblast	NEK2
0	0.357772	0.251	0.002	0	Cycling Myofibroblast	NRGN
0	0.357088	0.263	0.002	0	Cycling Myofibroblast	RAD51
0	0.350014	0.24	0	0	Cycling Myofibroblast	BUB1B
0	0.343245	0.235	0	0	Cycling Myofibroblast	MYBL2
0	0.338321	0.223	0.001	0	Cycling Myofibroblast	CDCA2
0	0.331756	0.168	0.001	0	Cycling Myofibroblast	KIF18A
0	0.328055	0.179	0.003	0	Cycling Myofibroblast	PRR11
0	0.325396	0.229	0	0	Cycling Myofibroblast	BUB1
0	0.324042	0.218	0.001	0	Cycling Myofibroblast	KIF2C
0	0.31433	0.246	0.001	0	Cycling Myofibroblast	CDCA5
0	0.312907	0.145	0	0	Cycling Myofibroblast	HIST1H2AJ
0	0.308557	0.134	0.001	0	Cycling Myofibroblast	HIST1H2AM
0	0.304025	0.19	0.003	0	Cycling Myofibroblast	TYMSOS
0	0.301205	0.207	0	0	Cycling Myofibroblast	SKA3
0	0.277881	0.19	0	0	Cycling Myofibroblast	NEIL3
0	0.269865	0.179	0	0	Cycling Myofibroblast	TTK
0	0.266577	0.207	0.004	0	Cycling Myofibroblast	TIMELESS
0	0.266223	0.218	0.001	0	Cycling Myofibroblast	ARHGEF39
0	0.264388	0.168	0.001	0	Cycling Myofibroblast	CIT
0	0.263069	0.173	0.003	0	Cycling Myofibroblast	FANCD2
0	0.261126	0.123	0	0	Cycling Myofibroblast	E2F7
0	0.257183	0.201	0.001	0	Cycling Myofibroblast	KIF15
0	0.255682	0.223	0.004	0	Cycling Myofibroblast	OIP5
4.52511e-300	0.327043	0.184	0.004	1.16191e-295	Cycling Myofibroblast	AURKA
1.75072e-292	0.56627	0.38	0.016	4.49532e-288	Cycling Myofibroblast	NSD2
7.64874e-282	0.29555	0.179	0.004	1.96397e-277	Cycling Myofibroblast	GAS2L3
2.6201e-278	0.2888	0.184	0.004	6.72763e-274	Cycling Myofibroblast	TRIM59
2.7827e-270	3.49281	0.749	0.079	7.14513e-266	Cycling Myofibroblast	STMN1
1.45931e-257	1.1442	0.48	0.03	3.74707e-253	Cycling Myofibroblast	CKAP2
5.46003e-252	1.22566	0.615	0.05	1.40197e-247	Cycling Myofibroblast	CENPW
2.00648e-246	1.11857	0.508	0.035	5.15203e-242	Cycling Myofibroblast	KIF20B
3.34605e-238	0.677046	0.352	0.017	8.59165e-234	Cycling Myofibroblast	SGO2
8.60073e-238	0.724471	0.408	0.023	2.20841e-233	Cycling Myofibroblast	TCF19
7.16138e-232	0.342016	0.302	0.013	1.83883e-227	Cycling Myofibroblast	CIP2A
2.8059e-228	0.879235	0.441	0.028	7.20472e-224	Cycling Myofibroblast	PTN
2.97027e-216	0.294136	0.207	0.007	7.62677e-212	Cycling Myofibroblast	PAQR4
3.68303e-215	1.21718	0.592	0.054	9.45691e-211	Cycling Myofibroblast	CCDC34
1.59059e-214	0.428175	0.307	0.015	4.08416e-210	Cycling Myofibroblast	BRCA1
5.55047e-212	0.315893	0.229	0.008	1.4252e-207	Cycling Myofibroblast	MCM2
5.64542e-212	0.424769	0.307	0.015	1.44957e-207	Cycling Myofibroblast	LIG1
1.21742e-211	0.65901	0.391	0.024	3.12596e-207	Cycling Myofibroblast	BARD1
9.69264e-211	0.52654	0.274	0.012	2.48878e-206	Cycling Myofibroblast	PSRC1
2.95449e-200	0.599085	0.341	0.019	7.58624e-196	Cycling Myofibroblast	FEN1
6.77023e-200	0.661361	0.358	0.021	1.73839e-195	Cycling Myofibroblast	ATAD2
5.55953e-187	0.34296	0.223	0.009	1.42752e-182	Cycling Myofibroblast	LGI2
3.8324e-184	0.329113	0.246	0.011	9.84046e-180	Cycling Myofibroblast	CDKN2A
2.96692e-180	0.420294	0.307	0.017	7.61817e-176	Cycling Myofibroblast	NCAPD2
4.0262e-180	0.272921	0.24	0.011	1.03381e-175	Cycling Myofibroblast	PARPBP
3.24129e-177	0.611992	0.285	0.015	8.32266e-173	Cycling Myofibroblast	CENPA
3.17725e-176	0.474868	0.302	0.017	8.15824e-172	Cycling Myofibroblast	SPDL1
5.58728e-168	0.399758	0.274	0.015	1.43464e-163	Cycling Myofibroblast	NCAPG2
3.59233e-160	0.279062	0.24	0.012	9.22403e-156	Cycling Myofibroblast	AC073611.1
2.70959e-151	0.930538	0.531	0.059	6.95742e-147	Cycling Myofibroblast	TMPO
2.51432e-147	0.270294	0.212	0.01	6.45603e-143	Cycling Myofibroblast	RMI2
5.81627e-147	0.481609	0.346	0.026	1.49344e-142	Cycling Myofibroblast	LRR1
1.98137e-142	0.439994	0.285	0.019	5.08757e-138	Cycling Myofibroblast	FBXO5
7.01722e-142	0.2577	0.229	0.012	1.80181e-137	Cycling Myofibroblast	PSMC3IP
9.36364e-142	0.267345	0.212	0.011	2.4043e-137	Cycling Myofibroblast	CHEK1
3.99034e-135	0.719598	0.453	0.047	1.0246e-130	Cycling Myofibroblast	RNASEH2A
4.40108e-135	0.876965	0.536	0.067	1.13007e-130	Cycling Myofibroblast	SMC2
4.46479e-134	0.356797	0.229	0.013	1.14642e-129	Cycling Myofibroblast	CHAF1A
3.59854e-133	0.852835	0.441	0.047	9.23997e-129	Cycling Myofibroblast	SAC3D1
1.9332e-132	1.59988	0.542	0.073	4.96389e-128	Cycling Myofibroblast	CKS2
2.59392e-131	0.602974	0.257	0.017	6.66041e-127	Cycling Myofibroblast	CDKN2D
5.86065e-128	0.45116	0.291	0.021	1.50484e-123	Cycling Myofibroblast	NCAPD3
7.78979e-128	1.06971	0.659	0.105	2.00018e-123	Cycling Myofibroblast	DTYMK
3.61151e-127	0.74737	0.48	0.057	9.27327e-123	Cycling Myofibroblast	TUBG1
2.29279e-124	0.434278	0.341	0.03	5.8872e-120	Cycling Myofibroblast	DBF4
9.92266e-123	0.743034	0.391	0.04	2.54784e-118	Cycling Myofibroblast	PHLDA2
3.20605e-120	0.946037	0.514	0.068	8.23218e-116	Cycling Myofibroblast	RRM1
7.22333e-120	0.317879	0.145	0.006	1.85473e-115	Cycling Myofibroblast	PCSK1
3.56844e-119	0.633221	0.413	0.045	9.16267e-115	Cycling Myofibroblast	CDCA4
1.82607e-118	0.455496	0.358	0.034	4.68881e-114	Cycling Myofibroblast	ALYREF
8.11328e-118	0.339201	0.235	0.015	2.08325e-113	Cycling Myofibroblast	CDC6
4.01879e-117	0.260065	0.162	0.008	1.0319e-112	Cycling Myofibroblast	CSPG4
5.33574e-117	0.280584	0.145	0.006	1.37006e-112	Cycling Myofibroblast	SPOCD1
6.87769e-116	1.0281	0.62	0.1	1.76599e-111	Cycling Myofibroblast	ANP32E
4.83688e-115	0.677191	0.447	0.054	1.24197e-110	Cycling Myofibroblast	RPL39L
5.03313e-115	0.262227	0.24	0.016	1.29236e-110	Cycling Myofibroblast	DLEU2
1.45608e-113	0.57427	0.419	0.047	3.73877e-109	Cycling Myofibroblast	C12orf75
4.70754e-112	0.562453	0.335	0.032	1.20876e-107	Cycling Myofibroblast	RFC4
9.40203e-110	1.25694	0.486	0.067	2.41416e-105	Cycling Myofibroblast	KPNA2
5.62618e-108	2.32767	0.76	0.192	1.44463e-103	Cycling Myofibroblast	TUBA1C
3.95045e-107	0.389312	0.257	0.02	1.01436e-102	Cycling Myofibroblast	RFC3
7.97444e-107	0.460645	0.419	0.049	2.0476e-102	Cycling Myofibroblast	BCL2L12
3.69891e-105	0.30743	0.274	0.023	9.49769e-101	Cycling Myofibroblast	MCM4
4.57877e-102	0.548555	0.397	0.047	1.17569e-97	Cycling Myofibroblast	MNS1
9.86354e-102	0.611084	0.391	0.047	2.53266e-97	Cycling Myofibroblast	CD82
1.85737e-101	0.330882	0.251	0.02	4.76916e-97	Cycling Myofibroblast	MGME1
4.95156e-101	0.255442	0.151	0.008	1.27141e-96	Cycling Myofibroblast	GAP43
8.52284e-100	0.434989	0.346	0.037	2.18841e-95	Cycling Myofibroblast	CENPS
5.19057e-99	0.762073	0.436	0.059	1.33278e-94	Cycling Myofibroblast	MCM7
9.57384e-99	0.576607	0.352	0.039	2.45828e-94	Cycling Myofibroblast	S1PR3
1.76539e-98	0.748614	0.525	0.081	4.533e-94	Cycling Myofibroblast	HPRT1
5.69316e-97	2.05958	0.682	0.16	1.46183e-92	Cycling Myofibroblast	HMGB2
8.63785e-97	1.35563	0.637	0.129	2.21794e-92	Cycling Myofibroblast	JPT1
1.11351e-94	0.446834	0.369	0.043	2.85915e-90	Cycling Myofibroblast	GUCY1B1
3.75412e-94	0.536571	0.374	0.045	9.63947e-90	Cycling Myofibroblast	PHF19
8.76014e-94	0.293205	0.19	0.013	2.24934e-89	Cycling Myofibroblast	KNSTRN
9.81749e-94	0.396133	0.318	0.033	2.52084e-89	Cycling Myofibroblast	RANGAP1
2.70426e-93	0.251018	0.173	0.011	6.94373e-89	Cycling Myofibroblast	AC068587.4
7.04545e-91	0.791875	0.514	0.085	1.80906e-86	Cycling Myofibroblast	GPC1
9.87194e-91	0.791186	0.508	0.083	2.53482e-86	Cycling Myofibroblast	GGH
4.48565e-90	0.46991	0.346	0.04	1.15178e-85	Cycling Myofibroblast	GMNN
2.11949e-88	0.573335	0.419	0.058	5.44221e-84	Cycling Myofibroblast	CCDC18
1.58709e-87	1.31242	0.564	0.112	4.07518e-83	Cycling Myofibroblast	PCNA
5.24445e-87	1.18609	0.536	0.094	1.34662e-82	Cycling Myofibroblast	TNC
1.12148e-85	0.369816	0.374	0.048	2.87962e-81	Cycling Myofibroblast	MYCBP
2.54724e-85	3.06002	0.866	0.437	6.54054e-81	Cycling Myofibroblast	H2AFZ
2.74532e-85	0.37894	0.212	0.017	7.04915e-81	Cycling Myofibroblast	EZR
1.55544e-84	0.275632	0.285	0.029	3.9939e-80	Cycling Myofibroblast	FANCG
1.95122e-84	0.357881	0.413	0.057	5.01014e-80	Cycling Myofibroblast	ANAPC15
2.06958e-84	0.564991	0.475	0.075	5.31405e-80	Cycling Myofibroblast	LMNB2
1.52595e-82	0.78936	0.525	0.094	3.91819e-78	Cycling Myofibroblast	PPP1R14B
1.91511e-82	0.891097	0.447	0.071	4.91742e-78	Cycling Myofibroblast	TNFRSF12A
3.51089e-82	0.858382	0.469	0.077	9.01492e-78	Cycling Myofibroblast	RBP5
1.94998e-81	0.298085	0.307	0.035	5.00698e-77	Cycling Myofibroblast	VRK1
2.27322e-81	0.606912	0.346	0.044	5.83694e-77	Cycling Myofibroblast	MOXD1
4.98322e-81	0.25299	0.196	0.015	1.27954e-76	Cycling Myofibroblast	DONSON
9.01717e-81	0.6448	0.469	0.077	2.31534e-76	Cycling Myofibroblast	IDH2
1.5759e-79	0.291619	0.341	0.043	4.04643e-75	Cycling Myofibroblast	EFHD2
3.51818e-79	0.58854	0.352	0.047	9.03364e-75	Cycling Myofibroblast	MCM5
7.78789e-79	0.955381	0.531	0.098	1.9997e-74	Cycling Myofibroblast	SERPINE1
4.2775e-78	0.643871	0.413	0.063	1.09833e-73	Cycling Myofibroblast	NRM
1.89298e-77	0.376705	0.302	0.036	4.8606e-73	Cycling Myofibroblast	RBBP8
2.94873e-77	0.713432	0.542	0.104	7.57145e-73	Cycling Myofibroblast	DNMT1
1.1722e-76	0.797762	0.514	0.096	3.00985e-72	Cycling Myofibroblast	WDR34
3.68591e-76	0.338621	0.296	0.035	9.46432e-72	Cycling Myofibroblast	DSN1
1.79356e-75	0.613911	0.503	0.091	4.60532e-71	Cycling Myofibroblast	SKA2
1.01738e-74	1.58321	0.799	0.273	2.61233e-70	Cycling Myofibroblast	H2AFV
2.08531e-74	0.518971	0.296	0.036	5.35444e-70	Cycling Myofibroblast	HES4
2.84041e-73	1.21203	0.598	0.142	7.29331e-69	Cycling Myofibroblast	TMEM106C
2.89145e-73	0.498581	0.358	0.051	7.42437e-69	Cycling Myofibroblast	ODC1
4.61847e-73	0.619802	0.52	0.099	1.18589e-68	Cycling Myofibroblast	CMC2
4.79874e-73	0.33734	0.296	0.036	1.23217e-68	Cycling Myofibroblast	PEG10
1.64869e-72	1.03556	0.637	0.159	4.23335e-68	Cycling Myofibroblast	RPA3
2.56835e-72	0.800379	0.352	0.051	6.59476e-68	Cycling Myofibroblast	HMGA1
6.81019e-72	1.87821	0.961	0.794	1.74865e-67	Cycling Myofibroblast	TUBB
1.45023e-71	0.980755	0.514	0.103	3.72375e-67	Cycling Myofibroblast	LOXL2
1.46553e-71	0.386915	0.335	0.046	3.76305e-67	Cycling Myofibroblast	COQ2
2.97342e-71	0.308087	0.268	0.031	7.63485e-67	Cycling Myofibroblast	RHNO1
3.71715e-71	0.480627	0.324	0.044	9.54454e-67	Cycling Myofibroblast	TMEM97
5.2794e-71	0.552434	0.48	0.088	1.35559e-66	Cycling Myofibroblast	ABRACL
3.02794e-70	0.483118	0.43	0.072	7.77485e-66	Cycling Myofibroblast	DNAJC9
4.34611e-70	0.726076	0.33	0.046	1.11595e-65	Cycling Myofibroblast	THBS1
6.77486e-70	0.637745	0.453	0.081	1.73958e-65	Cycling Myofibroblast	PPIF
8.15524e-70	0.491168	0.436	0.074	2.09402e-65	Cycling Myofibroblast	ITGB3BP
1.85941e-69	0.512299	0.458	0.082	4.77441e-65	Cycling Myofibroblast	MZT1
1.14499e-68	0.556038	0.369	0.056	2.93998e-64	Cycling Myofibroblast	ADAM12
5.58383e-68	2.459	0.911	0.729	1.43376e-63	Cycling Myofibroblast	TUBA1B
6.57735e-68	0.417078	0.385	0.061	1.68887e-63	Cycling Myofibroblast	CLN6
1.94977e-66	1.68521	0.966	0.867	5.00641e-62	Cycling Myofibroblast	HMGB1
2.33293e-66	2.36664	0.911	0.674	5.99026e-62	Cycling Myofibroblast	HMGN2
2.48822e-66	0.376078	0.302	0.04	6.38901e-62	Cycling Myofibroblast	EMC9
7.6674e-66	0.475573	0.43	0.076	1.96876e-61	Cycling Myofibroblast	RFC2
4.13349e-65	0.30514	0.207	0.021	1.06136e-60	Cycling Myofibroblast	ADAMTS4
5.87797e-65	0.355026	0.263	0.032	1.50929e-60	Cycling Myofibroblast	S100A3
1.96933e-64	1.67693	0.961	0.897	5.05665e-60	Cycling Myofibroblast	GAPDH
7.60899e-64	0.735269	0.43	0.08	1.95376e-59	Cycling Myofibroblast	COL5A3
1.30427e-63	1.36154	0.799	0.325	3.34898e-59	Cycling Myofibroblast	HMGN1
5.36508e-63	1.53688	0.966	0.903	1.37759e-58	Cycling Myofibroblast	PTMA
6.73842e-63	0.404083	0.385	0.065	1.73022e-58	Cycling Myofibroblast	C19orf48
8.24e-63	0.750367	0.436	0.082	2.11579e-58	Cycling Myofibroblast	NUDT8
5.0464e-61	0.771435	0.62	0.158	1.29576e-56	Cycling Myofibroblast	NUDT1
4.34589e-60	0.589496	0.346	0.057	1.11589e-55	Cycling Myofibroblast	TUBB3
1.2857e-59	0.570137	0.397	0.072	3.30128e-55	Cycling Myofibroblast	FAM111A
3.97612e-59	1.66334	0.816	0.386	1.02095e-54	Cycling Myofibroblast	TPM4
5.39153e-59	0.511988	0.447	0.088	1.38438e-54	Cycling Myofibroblast	CXXC5
5.65531e-59	0.291122	0.318	0.048	1.45211e-54	Cycling Myofibroblast	MIS18A
7.33271e-59	0.490956	0.33	0.052	1.88282e-54	Cycling Myofibroblast	HAS2
7.99317e-59	0.258505	0.19	0.019	2.05241e-54	Cycling Myofibroblast	SAP30
7.23687e-58	0.593474	0.553	0.129	1.85821e-53	Cycling Myofibroblast	SAE1
7.99986e-58	0.388949	0.179	0.018	2.05412e-53	Cycling Myofibroblast	TNFRSF6B
1.33223e-57	1.50131	0.933	0.819	3.42077e-53	Cycling Myofibroblast	PFN1
2.68451e-57	0.674993	0.447	0.09	6.89302e-53	Cycling Myofibroblast	CKAP5
5.05864e-57	0.288655	0.291	0.042	1.29891e-52	Cycling Myofibroblast	MTHFD1
8.25267e-57	0.257077	0.24	0.03	2.11904e-52	Cycling Myofibroblast	RCC1
2.35187e-56	0.575737	0.531	0.12	6.03889e-52	Cycling Myofibroblast	HDGF
3.48968e-56	0.781168	0.57	0.147	8.96046e-52	Cycling Myofibroblast	MAD2L2
5.80341e-56	0.472325	0.397	0.075	1.49014e-51	Cycling Myofibroblast	SEPTIN9
8.7486e-56	0.305448	0.246	0.032	2.24638e-51	Cycling Myofibroblast	GPSM2
1.0662e-55	0.299852	0.313	0.049	2.73768e-51	Cycling Myofibroblast	NFKB2
3.88264e-55	0.523522	0.475	0.103	9.96946e-51	Cycling Myofibroblast	PARP1
5.34001e-55	0.251262	0.184	0.019	1.37115e-50	Cycling Myofibroblast	SPA17
5.80028e-55	0.594382	0.369	0.068	1.48934e-50	Cycling Myofibroblast	PHLDA1
1.10876e-54	1.54444	0.838	0.519	2.84695e-50	Cycling Myofibroblast	RAN
2.17845e-54	0.377672	0.413	0.08	5.59361e-50	Cycling Myofibroblast	CCDC167
2.18015e-54	0.305752	0.218	0.026	5.59796e-50	Cycling Myofibroblast	CEP78
4.16567e-54	0.414658	0.318	0.052	1.06962e-49	Cycling Myofibroblast	CDC25B
1.48438e-53	1.00044	0.67	0.213	3.81144e-49	Cycling Myofibroblast	LINC01140
4.20109e-53	1.83766	0.927	0.66	1.07871e-48	Cycling Myofibroblast	MT2A
2.11775e-52	0.626366	0.508	0.122	5.43775e-48	Cycling Myofibroblast	DDX39A
4.63514e-52	0.37962	0.458	0.096	1.19017e-47	Cycling Myofibroblast	MAGOHB
7.22918e-52	0.26497	0.318	0.053	1.85624e-47	Cycling Myofibroblast	TMEM107
1.23398e-51	1.15273	0.754	0.297	3.16848e-47	Cycling Myofibroblast	ANP32B
1.56035e-51	1.52681	0.844	0.545	4.00651e-47	Cycling Myofibroblast	PKM
3.41843e-51	0.433835	0.419	0.086	8.7775e-47	Cycling Myofibroblast	PAICS
1.02573e-50	0.701632	0.503	0.12	2.63377e-46	Cycling Myofibroblast	SYNE2
1.09323e-50	0.371278	0.363	0.068	2.8071e-46	Cycling Myofibroblast	NPM3
1.47328e-50	1.34006	0.179	0.02	3.78294e-46	Cycling Myofibroblast	PENK
6.52799e-50	2.31934	0.955	0.896	1.67619e-45	Cycling Myofibroblast	TIMP1
1.11306e-49	0.282372	0.335	0.06	2.85801e-45	Cycling Myofibroblast	TOPBP1
2.08644e-49	0.51604	0.447	0.099	5.35736e-45	Cycling Myofibroblast	CCND3
2.22617e-49	0.965684	0.687	0.235	5.71613e-45	Cycling Myofibroblast	CKAP4
3.68719e-49	1.86218	0.257	0.04	9.4676e-45	Cycling Myofibroblast	PRG4
6.11508e-49	0.357566	0.352	0.066	1.57017e-44	Cycling Myofibroblast	SMARCC1
7.70863e-49	0.543699	0.469	0.109	1.97935e-44	Cycling Myofibroblast	MIS18BP1
1.01278e-48	0.604244	0.57	0.154	2.6005e-44	Cycling Myofibroblast	CBX5
1.05434e-48	0.574788	0.575	0.154	2.70723e-44	Cycling Myofibroblast	ITGAV
1.23769e-48	1.48405	0.777	0.406	3.17803e-44	Cycling Myofibroblast	SLC25A5
1.96573e-48	0.366712	0.391	0.079	5.04741e-44	Cycling Myofibroblast	TFDP1
2.94755e-48	1.16999	0.749	0.326	7.56842e-44	Cycling Myofibroblast	TUBB6
2.97355e-48	0.310135	0.291	0.048	7.63517e-44	Cycling Myofibroblast	MCM6
3.31986e-48	1.06416	0.994	0.99	8.52441e-44	Cycling Myofibroblast	ACTB
2.60561e-47	0.360901	0.24	0.035	6.69043e-43	Cycling Myofibroblast	TNFAIP3
2.8837e-47	0.644256	0.536	0.143	7.40449e-43	Cycling Myofibroblast	KIF22
7.13477e-47	0.721732	0.659	0.207	1.83199e-42	Cycling Myofibroblast	CBX3
7.94362e-47	0.263741	0.218	0.03	2.03968e-42	Cycling Myofibroblast	RFC5
1.48461e-46	1.23969	0.732	0.312	3.81202e-42	Cycling Myofibroblast	RANBP1
1.96312e-46	0.35484	0.385	0.08	5.0407e-42	Cycling Myofibroblast	SRPK1
3.10794e-46	0.250792	0.302	0.053	7.98025e-42	Cycling Myofibroblast	CDK5RAP2
4.22434e-46	0.50661	0.559	0.15	1.08468e-41	Cycling Myofibroblast	MTCH2
1.41303e-45	1.38149	0.978	0.977	3.62825e-41	Cycling Myofibroblast	LGALS1
1.83995e-45	0.703962	0.615	0.19	4.72444e-41	Cycling Myofibroblast	UQCC2
2.03218e-45	0.435616	0.318	0.06	5.21804e-41	Cycling Myofibroblast	CSE1L
2.33639e-45	0.758531	0.559	0.162	5.99916e-41	Cycling Myofibroblast	LOXL1
4.1501e-45	0.379048	0.223	0.032	1.06562e-40	Cycling Myofibroblast	HGF
4.8905e-45	0.46075	0.391	0.084	1.25573e-40	Cycling Myofibroblast	CTNNAL1
5.30212e-45	0.668779	0.575	0.167	1.36142e-40	Cycling Myofibroblast	BTG3
8.9096e-45	0.806154	0.615	0.199	2.28772e-40	Cycling Myofibroblast	LSM4
1.38563e-44	0.504644	0.38	0.081	3.55789e-40	Cycling Myofibroblast	HSD11B1
1.81969e-44	0.391536	0.274	0.046	4.67242e-40	Cycling Myofibroblast	NUP50
3.06969e-44	1.23583	0.777	0.344	7.88205e-40	Cycling Myofibroblast	RHEB
3.08616e-44	0.272686	0.296	0.052	7.92434e-40	Cycling Myofibroblast	NCAPH2
3.38948e-44	0.320783	0.341	0.067	8.70317e-40	Cycling Myofibroblast	POLD3
4.50629e-44	0.285998	0.341	0.067	1.15708e-39	Cycling Myofibroblast	YEATS4
5.65468e-44	0.273723	0.291	0.051	1.45195e-39	Cycling Myofibroblast	TES
7.21921e-44	0.599177	0.492	0.129	1.85368e-39	Cycling Myofibroblast	CCDC88A
9.7843e-44	0.253662	0.33	0.063	2.51231e-39	Cycling Myofibroblast	CCDC28B
1.24566e-43	0.545808	0.581	0.166	3.19848e-39	Cycling Myofibroblast	BOLA3
1.61083e-43	1.0796	0.788	0.378	4.13614e-39	Cycling Myofibroblast	SNRPG
2.24314e-43	0.693654	0.62	0.193	5.7597e-39	Cycling Myofibroblast	COMMD4
2.26419e-43	1.20593	0.821	0.471	5.81376e-39	Cycling Myofibroblast	ARPC1B
2.28786e-43	0.325925	0.441	0.103	5.87454e-39	Cycling Myofibroblast	HMGXB4
3.11396e-43	0.505677	0.531	0.143	7.9957e-39	Cycling Myofibroblast	EIF4EBP1
3.17263e-43	0.342554	0.402	0.089	8.14637e-39	Cycling Myofibroblast	DAZAP1
8.60544e-43	1.59634	0.799	0.424	2.20962e-38	Cycling Myofibroblast	FN1
2.07801e-42	0.488875	0.48	0.124	5.33572e-38	Cycling Myofibroblast	MAGED1
2.27826e-42	0.462739	0.441	0.107	5.84989e-38	Cycling Myofibroblast	ICMT
3.79896e-42	0.27669	0.223	0.034	9.75459e-38	Cycling Myofibroblast	TPMT
6.22127e-42	0.313263	0.369	0.079	1.59744e-37	Cycling Myofibroblast	PDIA5
9.05107e-42	0.656752	0.492	0.136	2.32404e-37	Cycling Myofibroblast	USP1
1.06973e-41	0.439191	0.464	0.115	2.74674e-37	Cycling Myofibroblast	GLRX5
1.39337e-41	0.735605	0.592	0.189	3.57776e-37	Cycling Myofibroblast	H2AFX
1.55928e-41	1.57499	0.536	0.168	4.00376e-37	Cycling Myofibroblast	POSTN
3.45286e-41	0.827448	0.737	0.291	8.86591e-37	Cycling Myofibroblast	SNRPD1
3.87965e-41	0.413486	0.464	0.117	9.96177e-37	Cycling Myofibroblast	ARPC5L
5.36713e-41	0.265452	0.346	0.072	1.37812e-36	Cycling Myofibroblast	MSC
8.92449e-41	0.717252	0.62	0.205	2.29154e-36	Cycling Myofibroblast	NASP
9.63727e-41	0.37362	0.363	0.078	2.47456e-36	Cycling Myofibroblast	EML4
1.86599e-40	0.379954	0.475	0.123	4.79129e-36	Cycling Myofibroblast	C7orf50
2.05419e-40	0.363842	0.318	0.064	5.27454e-36	Cycling Myofibroblast	GIHCG
2.10868e-40	1.19063	0.804	0.429	5.41445e-36	Cycling Myofibroblast	DEK
2.29625e-40	0.262126	0.291	0.054	5.89607e-36	Cycling Myofibroblast	CSRP2
1.05238e-39	0.620692	0.542	0.16	2.70219e-35	Cycling Myofibroblast	MRPL17
1.44854e-39	0.276499	0.251	0.043	3.71941e-35	Cycling Myofibroblast	NES
2.20236e-39	0.32436	0.302	0.06	5.65501e-35	Cycling Myofibroblast	TRAC
2.83438e-39	0.516441	0.453	0.118	7.27783e-35	Cycling Myofibroblast	SMC1A
3.03408e-39	0.780502	0.743	0.297	7.79061e-35	Cycling Myofibroblast	LSM5
3.21482e-39	1.06253	0.804	0.43	8.2547e-35	Cycling Myofibroblast	TPM3
3.52698e-39	0.388674	0.346	0.076	9.05623e-35	Cycling Myofibroblast	GPR137
4.15178e-39	1.02937	0.916	0.802	1.06605e-34	Cycling Myofibroblast	CFL1
4.25033e-39	0.601519	0.603	0.189	1.09136e-34	Cycling Myofibroblast	LRRFIP1
4.2696e-39	1.4132	0.726	0.36	1.09631e-34	Cycling Myofibroblast	S100A16
6.66854e-39	0.330095	0.324	0.067	1.71228e-34	Cycling Myofibroblast	TEX30
6.76277e-39	0.396101	0.475	0.126	1.73648e-34	Cycling Myofibroblast	BZW2
7.20997e-39	0.997584	0.743	0.352	1.8513e-34	Cycling Myofibroblast	PSME2
8.38249e-39	0.604592	0.464	0.126	2.15237e-34	Cycling Myofibroblast	UBE2S
1.22644e-38	0.31737	0.402	0.095	3.14914e-34	Cycling Myofibroblast	OLFM1
5.44051e-38	0.420738	0.402	0.098	1.39696e-33	Cycling Myofibroblast	UPP1
6.70982e-38	0.691954	0.626	0.22	1.72288e-33	Cycling Myofibroblast	IKBIP
6.76784e-38	0.877421	0.955	0.909	1.73778e-33	Cycling Myofibroblast	PPIA
1.08308e-37	0.289808	0.346	0.077	2.78103e-33	Cycling Myofibroblast	SDC4
1.18934e-37	0.442587	0.464	0.124	3.05386e-33	Cycling Myofibroblast	GSPT1
1.39458e-37	1.05731	0.76	0.382	3.58086e-33	Cycling Myofibroblast	NAP1L1
1.99801e-37	0.93641	0.726	0.311	5.13028e-33	Cycling Myofibroblast	YWHAH
2.36703e-37	0.65523	0.609	0.212	6.07783e-33	Cycling Myofibroblast	HNRNPAB
3.17778e-37	0.826979	0.603	0.217	8.15957e-33	Cycling Myofibroblast	NME1
3.3386e-37	0.929082	0.905	0.784	8.57253e-33	Cycling Myofibroblast	YBX1
3.4042e-37	0.459016	0.492	0.134	8.74098e-33	Cycling Myofibroblast	POLE3
3.82426e-37	0.270213	0.335	0.073	9.81955e-33	Cycling Myofibroblast	C3orf14
4.20522e-37	1.4032	0.905	0.727	1.07978e-32	Cycling Myofibroblast	CAV1
4.22379e-37	0.260132	0.402	0.097	1.08454e-32	Cycling Myofibroblast	PPP5C
4.96392e-37	0.44175	0.514	0.148	1.27459e-32	Cycling Myofibroblast	PPIH
5.49609e-37	0.931695	0.676	0.283	1.41123e-32	Cycling Myofibroblast	RAB13
8.08211e-37	0.422347	0.358	0.084	2.07524e-32	Cycling Myofibroblast	ITGA5
8.43303e-37	0.62103	0.587	0.186	2.16535e-32	Cycling Myofibroblast	MDK
1.32367e-36	0.283563	0.291	0.058	3.39879e-32	Cycling Myofibroblast	NUDT15
2.70817e-36	0.272445	0.313	0.065	6.95377e-32	Cycling Myofibroblast	GMPPB
3.04595e-36	0.742924	0.648	0.227	7.82109e-32	Cycling Myofibroblast	MIR4435-2HG
4.60317e-36	0.584037	0.486	0.141	1.18196e-31	Cycling Myofibroblast	HIF1A
4.75468e-36	0.353009	0.425	0.109	1.22086e-31	Cycling Myofibroblast	CDK2AP2
5.2919e-36	0.579724	0.514	0.152	1.3588e-31	Cycling Myofibroblast	FAP
5.50899e-36	0.251451	0.374	0.088	1.41454e-31	Cycling Myofibroblast	ABI2
7.24182e-36	0.501887	0.581	0.187	1.85948e-31	Cycling Myofibroblast	ACTN4
9.20075e-36	1.28438	0.793	0.473	2.36248e-31	Cycling Myofibroblast	DUT
1.02722e-35	0.697376	0.62	0.218	2.63759e-31	Cycling Myofibroblast	CYCS
1.21039e-35	0.366937	0.38	0.093	3.10792e-31	Cycling Myofibroblast	NNT
1.41831e-35	0.977798	0.916	0.77	3.64181e-31	Cycling Myofibroblast	TAGLN2
1.44734e-35	1.23172	0.855	0.542	3.71634e-31	Cycling Myofibroblast	TUBB4B
1.59909e-35	0.285836	0.397	0.097	4.10597e-31	Cycling Myofibroblast	HDGFL3
2.19775e-35	0.382781	0.497	0.142	5.64316e-31	Cycling Myofibroblast	RPL26L1
2.34452e-35	0.658085	0.559	0.185	6.02002e-31	Cycling Myofibroblast	LRRC59
2.41995e-35	0.326155	0.385	0.095	6.21371e-31	Cycling Myofibroblast	MTHFD2
2.57792e-35	0.340608	0.33	0.074	6.61933e-31	Cycling Myofibroblast	CLSTN3
2.90054e-35	0.416298	0.324	0.074	7.44772e-31	Cycling Myofibroblast	MCM3
2.99145e-35	0.639332	0.603	0.214	7.68115e-31	Cycling Myofibroblast	WDR1
3.53881e-35	0.300603	0.335	0.076	9.0866e-31	Cycling Myofibroblast	ADAM10
5.24438e-35	0.397107	0.486	0.139	1.3466e-30	Cycling Myofibroblast	ADAM15
8.24612e-35	0.467182	0.514	0.152	2.11736e-30	Cycling Myofibroblast	NUDT5
9.85631e-35	0.441579	0.318	0.072	2.53081e-30	Cycling Myofibroblast	UCHL1
1.10757e-34	0.486456	0.486	0.141	2.84391e-30	Cycling Myofibroblast	TAF15
1.13473e-34	0.400462	0.503	0.147	2.91364e-30	Cycling Myofibroblast	PSMD14
1.17864e-34	0.295977	0.38	0.094	3.02638e-30	Cycling Myofibroblast	RNF145
1.35836e-34	0.336554	0.43	0.113	3.48787e-30	Cycling Myofibroblast	ACTL6A
4.48511e-34	0.502444	0.508	0.159	1.15164e-29	Cycling Myofibroblast	SSRP1
4.59067e-34	0.956011	0.715	0.313	1.17875e-29	Cycling Myofibroblast	COTL1
5.57555e-34	0.768197	0.609	0.221	1.43163e-29	Cycling Myofibroblast	BUB3
7.95142e-34	0.331028	0.179	0.027	2.04169e-29	Cycling Myofibroblast	MT1F
1.00458e-33	0.358809	0.408	0.107	2.57945e-29	Cycling Myofibroblast	GMPS
1.15922e-33	0.669783	0.648	0.246	2.97653e-29	Cycling Myofibroblast	TXNDC17
1.61956e-33	0.426872	0.436	0.122	4.15855e-29	Cycling Myofibroblast	HAT1
2.06413e-33	1.29899	0.804	0.45	5.30007e-29	Cycling Myofibroblast	TPM2
2.36929e-33	0.356709	0.441	0.121	6.08362e-29	Cycling Myofibroblast	IMMT
3.1598e-33	0.500549	0.547	0.177	8.11341e-29	Cycling Myofibroblast	BAX
3.44133e-33	0.850302	0.631	0.252	8.83629e-29	Cycling Myofibroblast	TUBB2A
6.79355e-33	0.415785	0.112	0.012	1.74438e-28	Cycling Myofibroblast	CCL5
7.31517e-33	0.373134	0.413	0.111	1.87832e-28	Cycling Myofibroblast	ROBO1
7.45259e-33	0.579753	0.547	0.184	1.9136e-28	Cycling Myofibroblast	HNRNPD
9.27324e-33	0.520613	0.525	0.168	2.38109e-28	Cycling Myofibroblast	NAP1L4
1.00233e-32	0.623147	0.637	0.237	2.57368e-28	Cycling Myofibroblast	PSMB9
1.30954e-32	0.52205	0.268	0.057	3.36251e-28	Cycling Myofibroblast	HIST1H1E
1.6411e-32	0.611944	0.52	0.168	4.21384e-28	Cycling Myofibroblast	TIMM17A
1.97492e-32	0.874924	0.665	0.284	5.071e-28	Cycling Myofibroblast	PSIP1
2.46672e-32	0.354705	0.318	0.074	6.33379e-28	Cycling Myofibroblast	PRPS2
2.65708e-32	0.340869	0.285	0.063	6.82259e-28	Cycling Myofibroblast	DUSP6
3.94521e-32	0.27098	0.391	0.102	1.01301e-27	Cycling Myofibroblast	TOMM40
4.76963e-32	0.689631	0.659	0.263	1.2247e-27	Cycling Myofibroblast	KIF5B
6.32082e-32	0.798252	0.95	0.864	1.623e-27	Cycling Myofibroblast	PPDPF
7.62529e-32	0.488288	0.492	0.151	1.95794e-27	Cycling Myofibroblast	RASSF1
9.19125e-32	1.15111	0.709	0.365	2.36004e-27	Cycling Myofibroblast	RPL22L1
9.88115e-32	0.534642	0.464	0.141	2.53718e-27	Cycling Myofibroblast	ALDH1A3
1.16603e-31	0.292069	0.24	0.048	2.99401e-27	Cycling Myofibroblast	SPHK1
1.25427e-31	0.337826	0.313	0.073	3.2206e-27	Cycling Myofibroblast	MRPL35
1.40299e-31	0.267905	0.397	0.105	3.60246e-27	Cycling Myofibroblast	COLGALT1
1.51584e-31	0.74273	0.654	0.26	3.89223e-27	Cycling Myofibroblast	CYTOR
1.54818e-31	0.768928	0.659	0.276	3.97526e-27	Cycling Myofibroblast	CKLF
1.69618e-31	0.275491	0.274	0.059	4.35528e-27	Cycling Myofibroblast	EGFLAM
2.00862e-31	0.915771	0.771	0.401	5.15752e-27	Cycling Myofibroblast	HSPD1
2.9356e-31	0.389849	0.514	0.162	7.53774e-27	Cycling Myofibroblast	PAXX
3.26446e-31	0.408429	0.441	0.127	8.38216e-27	Cycling Myofibroblast	NOP56
5.05389e-31	0.270406	0.291	0.067	1.29769e-26	Cycling Myofibroblast	ICAM2
6.54075e-31	0.425109	0.553	0.184	1.67947e-26	Cycling Myofibroblast	CIAO2A
7.33858e-31	0.39982	0.43	0.125	1.88433e-26	Cycling Myofibroblast	CHD4
7.91403e-31	0.91843	0.877	0.704	2.03209e-26	Cycling Myofibroblast	TPI1
1.01528e-30	1.33154	0.872	0.743	2.60693e-26	Cycling Myofibroblast	SH3BGRL3
1.57768e-30	0.388916	0.547	0.179	4.05102e-26	Cycling Myofibroblast	ARL3
1.69717e-30	0.505863	0.592	0.209	4.35781e-26	Cycling Myofibroblast	TMEM167A
1.69977e-30	0.296322	0.425	0.119	4.36451e-26	Cycling Myofibroblast	EEF1AKMT2
1.78393e-30	0.387879	0.508	0.16	4.5806e-26	Cycling Myofibroblast	RGS10
1.82152e-30	0.903122	0.771	0.494	4.67712e-26	Cycling Myofibroblast	PGAM1
1.88486e-30	0.352187	0.458	0.137	4.83975e-26	Cycling Myofibroblast	MAPRE1
1.99174e-30	0.322233	0.447	0.131	5.11418e-26	Cycling Myofibroblast	BMP1
2.53115e-30	0.623803	0.542	0.19	6.49923e-26	Cycling Myofibroblast	ATP2B1
2.88057e-30	0.493096	0.374	0.102	7.39643e-26	Cycling Myofibroblast	SERPINE2
2.93293e-30	0.552229	0.581	0.21	7.53089e-26	Cycling Myofibroblast	ACTN1
6.12167e-30	0.412021	0.441	0.133	1.57186e-25	Cycling Myofibroblast	ALDH7A1
6.75068e-30	0.332917	0.447	0.133	1.73337e-25	Cycling Myofibroblast	CD320
8.32258e-30	0.336062	0.436	0.127	2.13699e-25	Cycling Myofibroblast	TXNDC5
8.50508e-30	0.293799	0.503	0.156	2.18385e-25	Cycling Myofibroblast	MAZ
8.84082e-30	0.41967	0.536	0.181	2.27006e-25	Cycling Myofibroblast	TPGS2
1.73663e-29	0.432601	0.536	0.181	4.45916e-25	Cycling Myofibroblast	SUPT16H
1.98421e-29	0.371857	0.419	0.121	5.09486e-25	Cycling Myofibroblast	STIP1
2.5449e-29	0.289219	0.475	0.144	6.53454e-25	Cycling Myofibroblast	SNRPA1
2.5729e-29	0.940923	0.866	0.621	6.60643e-25	Cycling Myofibroblast	P4HB
2.73045e-29	0.335569	0.486	0.151	7.01099e-25	Cycling Myofibroblast	COPS3
2.80578e-29	0.268315	0.168	0.027	7.20441e-25	Cycling Myofibroblast	CEP295
2.83546e-29	0.626185	0.559	0.209	7.28062e-25	Cycling Myofibroblast	LAP3
3.007e-29	0.690799	0.687	0.308	7.72107e-25	Cycling Myofibroblast	SNRPB
3.8992e-29	0.273165	0.374	0.102	1.0012e-24	Cycling Myofibroblast	TGFB1
3.92237e-29	0.69356	0.693	0.313	1.00715e-24	Cycling Myofibroblast	ILF2
4.49279e-29	0.300571	0.475	0.146	1.15361e-24	Cycling Myofibroblast	MCUR1
4.52597e-29	0.537938	0.637	0.245	1.16213e-24	Cycling Myofibroblast	MLEC
5.52291e-29	0.846004	0.855	0.622	1.41812e-24	Cycling Myofibroblast	TXN
5.83561e-29	0.274504	0.413	0.117	1.49841e-24	Cycling Myofibroblast	XPO1
6.871e-29	0.910207	0.821	0.562	1.76427e-24	Cycling Myofibroblast	COX8A
7.96608e-29	0.53886	0.559	0.203	2.04545e-24	Cycling Myofibroblast	SCARA3
8.49586e-29	0.495725	0.642	0.258	2.18148e-24	Cycling Myofibroblast	CCL2
1.02696e-28	0.696105	0.615	0.251	2.63693e-24	Cycling Myofibroblast	CENPX
1.05591e-28	1.20274	0.352	0.098	2.71126e-24	Cycling Myofibroblast	ACTA2
1.08715e-28	0.432923	0.514	0.173	2.79148e-24	Cycling Myofibroblast	SPATS2L
1.12222e-28	0.307826	0.296	0.071	2.88151e-24	Cycling Myofibroblast	PAK1
1.34337e-28	0.38945	0.525	0.175	3.44938e-24	Cycling Myofibroblast	YIF1B
1.61475e-28	0.483524	0.531	0.184	4.14619e-24	Cycling Myofibroblast	HSPB11
1.84563e-28	0.344052	0.458	0.144	4.73903e-24	Cycling Myofibroblast	SLC25A39
1.94374e-28	0.265584	0.279	0.065	4.99094e-24	Cycling Myofibroblast	HIRIP3
2.49942e-28	0.987196	0.754	0.383	6.41776e-24	Cycling Myofibroblast	BGN
2.69111e-28	0.268697	0.324	0.082	6.90996e-24	Cycling Myofibroblast	SMC6
2.77027e-28	0.562171	0.553	0.2	7.11323e-24	Cycling Myofibroblast	ISOC2
2.85037e-28	0.262074	0.436	0.129	7.3189e-24	Cycling Myofibroblast	KIF2A
3.37164e-28	0.477715	0.626	0.24	8.65736e-24	Cycling Myofibroblast	FIBP
3.41058e-28	0.476287	0.508	0.17	8.75736e-24	Cycling Myofibroblast	EXOSC8
4.29682e-28	0.250494	0.363	0.098	1.1033e-23	Cycling Myofibroblast	GSS
4.38307e-28	0.37217	0.469	0.149	1.12544e-23	Cycling Myofibroblast	SRA1
4.92741e-28	0.291257	0.38	0.106	1.26521e-23	Cycling Myofibroblast	TAF10
5.09486e-28	0.269739	0.318	0.081	1.30821e-23	Cycling Myofibroblast	RELB
5.10963e-28	0.681101	0.592	0.243	1.312e-23	Cycling Myofibroblast	SET
5.51708e-28	0.907951	0.877	0.73	1.41662e-23	Cycling Myofibroblast	HNRNPA2B1
5.88512e-28	0.47381	0.587	0.217	1.51112e-23	Cycling Myofibroblast	PSMA5
6.41345e-28	0.460085	0.559	0.201	1.64678e-23	Cycling Myofibroblast	H2AFY
7.03573e-28	0.428678	0.592	0.214	1.80657e-23	Cycling Myofibroblast	ELAVL1
7.92911e-28	0.33818	0.391	0.113	2.03596e-23	Cycling Myofibroblast	PRPSAP1
8.73183e-28	0.366673	0.419	0.126	2.24207e-23	Cycling Myofibroblast	PLGRKT
9.55819e-28	0.258328	0.363	0.1	2.45426e-23	Cycling Myofibroblast	PGM3
1.42951e-27	0.491905	0.486	0.161	3.67056e-23	Cycling Myofibroblast	MRPL12
1.63876e-27	0.81617	0.743	0.365	4.20784e-23	Cycling Myofibroblast	FLNA
1.72447e-27	2.59671	0.698	0.391	4.42792e-23	Cycling Myofibroblast	HIST1H4C
1.91769e-27	0.485283	0.52	0.18	4.92404e-23	Cycling Myofibroblast	LRRFIP2
2.16475e-27	0.268406	0.453	0.139	5.55843e-23	Cycling Myofibroblast	RECQL
2.32242e-27	0.432747	0.162	0.028	5.96329e-23	Cycling Myofibroblast	GMFG
2.93475e-27	0.404239	0.369	0.107	7.53557e-23	Cycling Myofibroblast	PDPN
3.37054e-27	0.536502	0.212	0.045	8.65455e-23	Cycling Myofibroblast	SRGN
3.51086e-27	0.834004	0.816	0.553	9.01483e-23	Cycling Myofibroblast	ANAPC11
4.6828e-27	0.626122	0.553	0.208	1.2024e-22	Cycling Myofibroblast	PHGDH
4.6961e-27	0.260911	0.318	0.082	1.20582e-22	Cycling Myofibroblast	DKC1
4.93809e-27	0.552989	0.598	0.234	1.26795e-22	Cycling Myofibroblast	KPNB1
5.38681e-27	0.365521	0.52	0.175	1.38317e-22	Cycling Myofibroblast	RUVBL2
6.29507e-27	0.309853	0.419	0.125	1.61639e-22	Cycling Myofibroblast	ABCF1
6.81821e-27	0.308379	0.296	0.074	1.75071e-22	Cycling Myofibroblast	CYP1B1
8.16853e-27	0.354477	0.464	0.15	2.09743e-22	Cycling Myofibroblast	GGCT
8.58221e-27	0.795848	0.883	0.714	2.20366e-22	Cycling Myofibroblast	HNRNPA1
1.00712e-26	0.365585	0.464	0.149	2.58598e-22	Cycling Myofibroblast	TRIOBP
1.0932e-26	0.2597	0.441	0.135	2.80702e-22	Cycling Myofibroblast	POP7
1.13026e-26	0.527116	0.564	0.216	2.90218e-22	Cycling Myofibroblast	SAR1A
1.27409e-26	0.890496	0.771	0.474	3.27147e-22	Cycling Myofibroblast	LDHB
1.36802e-26	0.251977	0.441	0.135	3.51267e-22	Cycling Myofibroblast	MRPS11
2.22176e-26	0.600106	0.609	0.253	5.70482e-22	Cycling Myofibroblast	CCT6A
2.23803e-26	0.262525	0.324	0.086	5.74658e-22	Cycling Myofibroblast	EEF1E1
2.78582e-26	0.673104	0.749	0.369	7.15315e-22	Cycling Myofibroblast	ARPC5
2.81738e-26	0.633061	0.715	0.336	7.23419e-22	Cycling Myofibroblast	CACYBP
3.11007e-26	0.603384	0.536	0.202	7.98573e-22	Cycling Myofibroblast	SLBP
3.13085e-26	0.785815	0.603	0.265	8.03909e-22	Cycling Myofibroblast	RAD21
3.45993e-26	0.826745	0.849	0.681	8.88405e-22	Cycling Myofibroblast	HINT1
3.46714e-26	0.486638	0.52	0.183	8.90258e-22	Cycling Myofibroblast	PLEC
3.58078e-26	0.798853	0.726	0.383	9.19438e-22	Cycling Myofibroblast	NUCB2
4.496e-26	0.266977	0.413	0.124	1.15444e-21	Cycling Myofibroblast	WDR41
4.54938e-26	0.434954	0.564	0.21	1.16814e-21	Cycling Myofibroblast	SRM
5.39162e-26	0.672061	0.67	0.311	1.38441e-21	Cycling Myofibroblast	SNRPF
5.6478e-26	0.333147	0.508	0.175	1.45019e-21	Cycling Myofibroblast	SHMT2
5.93165e-26	0.288004	0.235	0.052	1.52307e-21	Cycling Myofibroblast	MSH6
6.51617e-26	0.769324	0.749	0.406	1.67316e-21	Cycling Myofibroblast	DRAP1
6.7839e-26	0.253202	0.346	0.096	1.7419e-21	Cycling Myofibroblast	HNRNPUL2
9.37406e-26	0.463671	0.587	0.218	2.40698e-21	Cycling Myofibroblast	FBXL5
9.54217e-26	0.741444	0.799	0.471	2.45014e-21	Cycling Myofibroblast	POMP
9.66851e-26	0.425819	0.497	0.175	2.48258e-21	Cycling Myofibroblast	PSMD1
1.06787e-25	0.361198	0.43	0.136	2.74196e-21	Cycling Myofibroblast	RNASEH2B
1.10797e-25	0.599396	0.592	0.245	2.84494e-21	Cycling Myofibroblast	CCT5
1.39027e-25	0.415255	0.542	0.195	3.56981e-21	Cycling Myofibroblast	RALBP1
1.64735e-25	0.378492	0.475	0.16	4.22991e-21	Cycling Myofibroblast	ELOVL5
1.94159e-25	0.423081	0.497	0.174	4.98541e-21	Cycling Myofibroblast	GARS
2.0203e-25	0.983098	0.799	0.559	5.18753e-21	Cycling Myofibroblast	ENO1
2.05425e-25	0.456931	0.425	0.14	5.27471e-21	Cycling Myofibroblast	PLAUR
2.07021e-25	0.797676	0.816	0.553	5.31569e-21	Cycling Myofibroblast	ARPC2
2.08345e-25	0.667248	0.559	0.223	5.34968e-21	Cycling Myofibroblast	MYH9
2.17832e-25	0.769421	0.961	0.941	5.59327e-21	Cycling Myofibroblast	ACTG1
2.1805e-25	0.36204	0.453	0.147	5.59888e-21	Cycling Myofibroblast	SPCS3
3.22722e-25	0.729516	0.821	0.486	8.28654e-21	Cycling Myofibroblast	MICOS10
3.86541e-25	0.281442	0.374	0.112	9.92521e-21	Cycling Myofibroblast	RGS16
3.893e-25	0.359623	0.508	0.175	9.99604e-21	Cycling Myofibroblast	OLA1
3.97505e-25	0.44122	0.564	0.212	1.02067e-20	Cycling Myofibroblast	PRKDC
3.99975e-25	0.347147	0.425	0.133	1.02701e-20	Cycling Myofibroblast	SLC2A4RG
5.12987e-25	0.272731	0.369	0.108	1.3172e-20	Cycling Myofibroblast	FAM136A
7.70251e-25	1.00223	0.804	0.561	1.97777e-20	Cycling Myofibroblast	NUCKS1
7.97324e-25	0.263811	0.207	0.044	2.04729e-20	Cycling Myofibroblast	RAP1GDS1
8.59999e-25	0.294615	0.553	0.198	2.20822e-20	Cycling Myofibroblast	TMEM160
1.42456e-24	0.285337	0.497	0.17	3.65785e-20	Cycling Myofibroblast	NUDT21
1.48697e-24	0.274074	0.419	0.133	3.81809e-20	Cycling Myofibroblast	C20orf27
1.66717e-24	0.416492	0.609	0.24	4.28078e-20	Cycling Myofibroblast	SMS
1.97176e-24	0.536585	0.318	0.091	5.06288e-20	Cycling Myofibroblast	PARP16
2.03152e-24	0.263119	0.486	0.164	5.21634e-20	Cycling Myofibroblast	COX20
2.71835e-24	0.568985	0.682	0.313	6.97991e-20	Cycling Myofibroblast	HNRNPR
2.85406e-24	0.362713	0.508	0.182	7.32836e-20	Cycling Myofibroblast	MKKS
3.0087e-24	0.379266	0.458	0.154	7.72545e-20	Cycling Myofibroblast	POGLUT3
3.10071e-24	0.270395	0.464	0.153	7.9617e-20	Cycling Myofibroblast	SLC25A11
3.54795e-24	0.424873	0.508	0.183	9.11006e-20	Cycling Myofibroblast	PDLIM7
3.84521e-24	0.451632	0.615	0.252	9.87334e-20	Cycling Myofibroblast	MRPL52
4.05801e-24	0.275077	0.458	0.152	1.04198e-19	Cycling Myofibroblast	ADSL
4.13211e-24	0.274726	0.447	0.146	1.061e-19	Cycling Myofibroblast	CBX1
4.63177e-24	0.346494	0.268	0.069	1.1893e-19	Cycling Myofibroblast	VKORC1L1
4.64896e-24	0.314145	0.397	0.126	1.19371e-19	Cycling Myofibroblast	SDF2L1
5.03361e-24	0.269934	0.453	0.15	1.29248e-19	Cycling Myofibroblast	EBNA1BP2
5.03698e-24	0.714192	0.832	0.56	1.29335e-19	Cycling Myofibroblast	GNG5
5.50357e-24	0.528416	0.665	0.288	1.41315e-19	Cycling Myofibroblast	HIGD1A
5.86153e-24	0.2739	0.497	0.17	1.50507e-19	Cycling Myofibroblast	MRPS10
6.28038e-24	0.856351	0.732	0.431	1.61261e-19	Cycling Myofibroblast	CALM3
7.40782e-24	0.700967	0.715	0.391	1.90211e-19	Cycling Myofibroblast	COX5A
7.69186e-24	0.413386	0.57	0.221	1.97504e-19	Cycling Myofibroblast	RDX
7.74698e-24	0.771101	0.743	0.428	1.98919e-19	Cycling Myofibroblast	BANF1
8.19162e-24	0.420128	0.547	0.205	2.10336e-19	Cycling Myofibroblast	MRPL14
9.28383e-24	0.413001	0.564	0.22	2.38381e-19	Cycling Myofibroblast	SYNCRIP
1.04239e-23	0.317348	0.313	0.087	2.67654e-19	Cycling Myofibroblast	NOC3L
1.15192e-23	0.427732	0.581	0.229	2.95778e-19	Cycling Myofibroblast	BCL7C
1.18263e-23	0.703842	0.994	0.982	3.03664e-19	Cycling Myofibroblast	B2M
1.39281e-23	0.255589	0.363	0.11	3.57633e-19	Cycling Myofibroblast	FARSB
1.58336e-23	0.254264	0.346	0.101	4.0656e-19	Cycling Myofibroblast	PPP2R3C
1.7129e-23	0.369337	0.464	0.161	4.39823e-19	Cycling Myofibroblast	HTATSF1
1.86166e-23	0.317554	0.352	0.105	4.78018e-19	Cycling Myofibroblast	ELP6
2.63346e-23	0.516962	0.994	0.998	6.76195e-19	Cycling Myofibroblast	TMSB10
4.51996e-23	0.365474	0.525	0.194	1.16059e-18	Cycling Myofibroblast	ATG3
7.89324e-23	0.578282	0.346	0.111	2.02675e-18	Cycling Myofibroblast	CTSC
8.35701e-23	0.607582	0.693	0.326	2.14583e-18	Cycling Myofibroblast	SNRPE
9.61464e-23	0.336731	0.486	0.175	2.46875e-18	Cycling Myofibroblast	ATP1B3
1.00592e-22	0.592564	0.994	0.943	2.58291e-18	Cycling Myofibroblast	MYL6
1.22905e-22	0.314661	0.374	0.117	3.15583e-18	Cycling Myofibroblast	PSMG3
1.42167e-22	0.43922	0.531	0.214	3.65041e-18	Cycling Myofibroblast	PPM1G
1.52581e-22	0.326539	0.48	0.171	3.91783e-18	Cycling Myofibroblast	SPTSSA
1.8692e-22	0.586568	0.626	0.288	4.79954e-18	Cycling Myofibroblast	PPP1CA
1.96617e-22	0.276681	0.436	0.149	5.04853e-18	Cycling Myofibroblast	IFT22
2.362e-22	0.269479	0.257	0.067	6.0649e-18	Cycling Myofibroblast	GNPNAT1
2.55926e-22	0.26759	0.447	0.151	6.57142e-18	Cycling Myofibroblast	MRPS12
2.68913e-22	0.289304	0.302	0.085	6.90488e-18	Cycling Myofibroblast	ABL2
3.51477e-22	0.608343	0.777	0.41	9.02486e-18	Cycling Myofibroblast	ATOX1
3.62623e-22	0.801256	0.905	0.761	9.31107e-18	Cycling Myofibroblast	FKBP1A
4.07908e-22	0.427581	0.547	0.218	1.04738e-17	Cycling Myofibroblast	UFD1
4.40407e-22	0.254933	0.369	0.116	1.13083e-17	Cycling Myofibroblast	DHX9
5.28794e-22	0.601238	0.665	0.323	1.35778e-17	Cycling Myofibroblast	PSMA3
5.62438e-22	0.354086	0.413	0.14	1.44417e-17	Cycling Myofibroblast	BHLHE40
6.61028e-22	0.534819	0.547	0.224	1.69732e-17	Cycling Myofibroblast	SMC3
8.37429e-22	0.259122	0.117	0.019	2.15027e-17	Cycling Myofibroblast	DKK3
8.55452e-22	0.652805	0.665	0.325	2.19654e-17	Cycling Myofibroblast	LMO4
9.87186e-22	0.577274	0.682	0.323	2.5348e-17	Cycling Myofibroblast	SFPQ
1.01966e-21	0.359599	0.536	0.211	2.61817e-17	Cycling Myofibroblast	MSN
1.26261e-21	0.646596	0.832	0.573	3.242e-17	Cycling Myofibroblast	SUB1
1.27296e-21	0.52262	0.698	0.332	3.26857e-17	Cycling Myofibroblast	XRCC5
1.31014e-21	0.440023	0.559	0.228	3.36404e-17	Cycling Myofibroblast	FKBP3
1.32133e-21	0.399133	0.497	0.191	3.39278e-17	Cycling Myofibroblast	POLD2
1.40525e-21	0.291906	0.408	0.138	3.60826e-17	Cycling Myofibroblast	P3H1
1.61719e-21	0.282361	0.469	0.167	4.15245e-17	Cycling Myofibroblast	GLRX3
1.79537e-21	0.274344	0.413	0.139	4.60997e-17	Cycling Myofibroblast	MYO1B
1.84466e-21	0.373562	0.547	0.21	4.73654e-17	Cycling Myofibroblast	MCTS1
2.58271e-21	0.562221	0.698	0.362	6.63162e-17	Cycling Myofibroblast	VDAC1
2.6464e-21	0.872114	0.687	0.375	6.79517e-17	Cycling Myofibroblast	MT1E
2.64968e-21	0.334372	0.508	0.188	6.80357e-17	Cycling Myofibroblast	SH3GL1
2.7576e-21	0.355792	0.447	0.16	7.08068e-17	Cycling Myofibroblast	PDZD11
2.95631e-21	0.304682	0.425	0.146	7.59092e-17	Cycling Myofibroblast	CISD1
3.18612e-21	0.269024	0.425	0.145	8.181e-17	Cycling Myofibroblast	CDC5L
3.28069e-21	0.300525	0.553	0.215	8.42383e-17	Cycling Myofibroblast	EIF5B
3.64886e-21	0.573582	0.709	0.371	9.36918e-17	Cycling Myofibroblast	NDUFA6
3.746e-21	0.254992	0.346	0.108	9.61862e-17	Cycling Myofibroblast	PON2
4.86873e-21	0.601595	0.983	0.895	1.25014e-16	Cycling Myofibroblast	COL6A1
4.87317e-21	0.392542	0.553	0.223	1.25128e-16	Cycling Myofibroblast	UBE2N
5.22379e-21	0.366933	0.52	0.202	1.34131e-16	Cycling Myofibroblast	PSMD6
5.83256e-21	0.518052	0.592	0.266	1.49763e-16	Cycling Myofibroblast	CCT2
5.97015e-21	0.342076	0.425	0.148	1.53296e-16	Cycling Myofibroblast	CAV2
5.98985e-21	0.592904	0.648	0.327	1.53801e-16	Cycling Myofibroblast	DYNLT1
6.16603e-21	0.80675	0.821	0.645	1.58325e-16	Cycling Myofibroblast	PTMS
6.18185e-21	0.474223	0.615	0.271	1.58731e-16	Cycling Myofibroblast	RCN2
6.74785e-21	0.294198	0.469	0.174	1.73265e-16	Cycling Myofibroblast	NDUFA7
7.17358e-21	0.291288	0.458	0.167	1.84196e-16	Cycling Myofibroblast	TXNL4A
1.32045e-20	0.276066	0.458	0.164	3.39052e-16	Cycling Myofibroblast	AP1S1
1.47391e-20	0.647089	0.76	0.462	3.78456e-16	Cycling Myofibroblast	HSPE1
1.51453e-20	0.261334	0.419	0.146	3.88887e-16	Cycling Myofibroblast	CCAR1
2.39412e-20	0.292962	0.514	0.195	6.14738e-16	Cycling Myofibroblast	FAM177A1
2.42296e-20	0.361044	0.503	0.197	6.22144e-16	Cycling Myofibroblast	AK1
2.51551e-20	0.646205	0.916	0.891	6.45907e-16	Cycling Myofibroblast	RPSA
3.08024e-20	0.342485	0.547	0.221	7.90912e-16	Cycling Myofibroblast	MRPL37
3.09652e-20	0.270844	0.52	0.199	7.95094e-16	Cycling Myofibroblast	ANKRD11
3.31988e-20	0.323754	0.402	0.14	8.52447e-16	Cycling Myofibroblast	TCERG1
3.33543e-20	0.312889	0.38	0.125	8.56439e-16	Cycling Myofibroblast	GNB4
3.40806e-20	0.677292	0.721	0.4	8.75089e-16	Cycling Myofibroblast	HNRNPA3
3.67469e-20	0.392736	0.564	0.239	9.43551e-16	Cycling Myofibroblast	FDPS
3.95864e-20	0.375613	0.57	0.227	1.01646e-15	Cycling Myofibroblast	TUSC3
5.12279e-20	0.25702	0.369	0.122	1.31538e-15	Cycling Myofibroblast	RNPEP
5.20041e-20	0.728477	0.877	0.695	1.33531e-15	Cycling Myofibroblast	NPM1
5.27092e-20	0.317449	0.441	0.16	1.35341e-15	Cycling Myofibroblast	SCCPDH
5.55009e-20	0.373086	0.447	0.165	1.4251e-15	Cycling Myofibroblast	CRELD2
6.49206e-20	0.306555	0.447	0.164	1.66697e-15	Cycling Myofibroblast	PLOD1
7.06839e-20	0.469754	0.62	0.281	1.81495e-15	Cycling Myofibroblast	FBL
7.22194e-20	0.454169	0.564	0.24	1.85438e-15	Cycling Myofibroblast	NONO
7.22573e-20	0.797338	0.709	0.422	1.85535e-15	Cycling Myofibroblast	SIVA1
8.34217e-20	0.259235	0.453	0.165	2.14202e-15	Cycling Myofibroblast	FAM174C
8.77295e-20	0.254043	0.497	0.187	2.25263e-15	Cycling Myofibroblast	EIF4G1
9.50179e-20	0.629763	0.911	0.746	2.43978e-15	Cycling Myofibroblast	CALM1
1.15056e-19	0.524866	0.676	0.329	2.9543e-15	Cycling Myofibroblast	LSM3
1.15488e-19	0.400059	0.542	0.223	2.96538e-15	Cycling Myofibroblast	ILF3
1.3365e-19	0.276847	0.318	0.1	3.43174e-15	Cycling Myofibroblast	MAP4K4
1.51969e-19	0.754218	0.872	0.682	3.90211e-15	Cycling Myofibroblast	LY6E
1.56821e-19	0.617822	0.844	0.571	4.02669e-15	Cycling Myofibroblast	UQCRH
1.63785e-19	0.328819	0.117	0.02	4.20551e-15	Cycling Myofibroblast	MAP1LC3C
1.67676e-19	0.600766	0.715	0.398	4.30542e-15	Cycling Myofibroblast	CALU
2.10169e-19	0.404123	0.626	0.274	5.3965e-15	Cycling Myofibroblast	PTP4A2
2.42931e-19	0.516257	0.972	0.943	6.23775e-15	Cycling Myofibroblast	S100A11
2.60317e-19	0.339392	0.486	0.192	6.68415e-15	Cycling Myofibroblast	MANF
2.88314e-19	0.287337	0.408	0.145	7.40305e-15	Cycling Myofibroblast	TIMM23
3.24167e-19	0.601172	0.693	0.375	8.32364e-15	Cycling Myofibroblast	MZT2B
3.26609e-19	0.690019	0.799	0.544	8.38634e-15	Cycling Myofibroblast	RHOC
3.73833e-19	0.407892	0.536	0.217	9.59892e-15	Cycling Myofibroblast	ZCRB1
4.76519e-19	0.707917	0.709	0.424	1.22356e-14	Cycling Myofibroblast	PLP2
5.66224e-19	0.471285	0.603	0.275	1.45389e-14	Cycling Myofibroblast	RBBP7
6.22074e-19	0.286357	0.352	0.118	1.5973e-14	Cycling Myofibroblast	PALM2-AKAP2
8.33323e-19	0.619933	0.737	0.412	2.13972e-14	Cycling Myofibroblast	COL5A2
9.34589e-19	0.29692	0.497	0.196	2.39974e-14	Cycling Myofibroblast	SNRNP40
9.56542e-19	0.259709	0.257	0.074	2.45611e-14	Cycling Myofibroblast	IER5
9.7551e-19	0.591778	0.76	0.448	2.50482e-14	Cycling Myofibroblast	TOMM5
1.08144e-18	0.401509	0.553	0.234	2.77681e-14	Cycling Myofibroblast	GTF3C6
1.29964e-18	0.698729	0.816	0.564	3.33707e-14	Cycling Myofibroblast	PSMA7
1.43118e-18	0.41737	0.654	0.307	3.67484e-14	Cycling Myofibroblast	CRNDE
1.66026e-18	0.390521	0.581	0.263	4.26305e-14	Cycling Myofibroblast	PIN1
1.69122e-18	0.286376	0.564	0.236	4.34254e-14	Cycling Myofibroblast	DGCR6L
1.84568e-18	0.568506	0.732	0.435	4.73915e-14	Cycling Myofibroblast	AP2S1
1.97881e-18	0.446807	0.592	0.268	5.08099e-14	Cycling Myofibroblast	COPS8
2.0333e-18	0.355119	0.402	0.15	5.22092e-14	Cycling Myofibroblast	FKBP11
2.06698e-18	0.718394	0.838	0.631	5.30739e-14	Cycling Myofibroblast	CAVIN3
2.27334e-18	0.673926	0.877	0.723	5.83726e-14	Cycling Myofibroblast	HSP90B1
2.66606e-18	0.679538	0.838	0.583	6.84564e-14	Cycling Myofibroblast	NCL
3.05141e-18	0.41851	0.525	0.227	7.8351e-14	Cycling Myofibroblast	HACD3
3.34837e-18	0.283269	0.413	0.152	8.5976e-14	Cycling Myofibroblast	NANS
3.36673e-18	0.390577	0.542	0.229	8.64474e-14	Cycling Myofibroblast	NAA20
3.67338e-18	0.280223	0.402	0.146	9.43214e-14	Cycling Myofibroblast	RSRC1
4.27333e-18	0.536496	0.676	0.374	1.09726e-13	Cycling Myofibroblast	PSMA6
4.44704e-18	0.576108	0.855	0.656	1.14187e-13	Cycling Myofibroblast	DBI
5.04384e-18	0.349371	0.492	0.199	1.29511e-13	Cycling Myofibroblast	PTBP1
5.08668e-18	0.265663	0.469	0.179	1.30611e-13	Cycling Myofibroblast	TIPRL
5.41931e-18	0.259073	0.352	0.12	1.39152e-13	Cycling Myofibroblast	NAA50
5.60396e-18	0.332701	0.587	0.259	1.43893e-13	Cycling Myofibroblast	MAP4
6.04677e-18	0.367632	0.989	0.972	1.55263e-13	Cycling Myofibroblast	RPLP2
6.33754e-18	0.327536	0.52	0.222	1.62729e-13	Cycling Myofibroblast	PSMD2
6.35272e-18	1.37001	0.732	0.462	1.63119e-13	Cycling Myofibroblast	ARL6IP1
6.4061e-18	0.449338	0.112	0.02	1.6449e-13	Cycling Myofibroblast	IGFBP2
6.7726e-18	0.538251	0.777	0.455	1.739e-13	Cycling Myofibroblast	COX7B
6.94257e-18	0.542997	0.743	0.411	1.78264e-13	Cycling Myofibroblast	PRELID1
7.84016e-18	0.369033	0.508	0.213	2.01312e-13	Cycling Myofibroblast	DDX21
8.21833e-18	0.311177	0.408	0.152	2.11022e-13	Cycling Myofibroblast	CEP57
1.09757e-17	0.474427	0.676	0.338	2.81822e-13	Cycling Myofibroblast	ELOC
1.30192e-17	1.17501	0.536	0.27	3.34294e-13	Cycling Myofibroblast	FABP5
1.46162e-17	0.285054	0.553	0.231	3.75301e-13	Cycling Myofibroblast	GNAI2
1.57609e-17	0.253296	0.486	0.191	4.04693e-13	Cycling Myofibroblast	MAPK1IP1L
1.68086e-17	0.252525	0.587	0.273	4.31595e-13	Cycling Myofibroblast	TNFAIP6
1.9983e-17	0.696922	0.883	0.754	5.13102e-13	Cycling Myofibroblast	LMNA
2.18907e-17	0.573599	0.872	0.664	5.62087e-13	Cycling Myofibroblast	SEC61B
2.32331e-17	0.586606	0.732	0.412	5.96556e-13	Cycling Myofibroblast	SERBP1
2.47149e-17	0.293076	0.43	0.165	6.34605e-13	Cycling Myofibroblast	CHCHD3
2.51255e-17	0.555422	0.855	0.587	6.45148e-13	Cycling Myofibroblast	COX7A2
2.53639e-17	0.676244	0.877	0.742	6.51269e-13	Cycling Myofibroblast	CLIC1
2.59015e-17	0.321627	0.609	0.281	6.65073e-13	Cycling Myofibroblast	MRPL57
2.64009e-17	0.633406	0.821	0.571	6.77896e-13	Cycling Myofibroblast	YWHAQ
2.84003e-17	0.579541	0.665	0.333	7.29234e-13	Cycling Myofibroblast	EIF4G2
2.86442e-17	0.53763	0.698	0.4	7.35497e-13	Cycling Myofibroblast	ETFB
3.17516e-17	0.638941	0.765	0.505	8.15285e-13	Cycling Myofibroblast	PDIA6
3.28937e-17	0.59819	0.844	0.676	8.44611e-13	Cycling Myofibroblast	ATP5MC3
3.58821e-17	0.675567	0.894	0.735	9.21345e-13	Cycling Myofibroblast	EMP3
3.83931e-17	0.289536	0.397	0.149	9.85819e-13	Cycling Myofibroblast	SMCHD1
4.18081e-17	0.458516	0.654	0.324	1.07351e-12	Cycling Myofibroblast	VDAC3
4.28111e-17	0.539399	1	0.999	1.09926e-12	Cycling Myofibroblast	VIM
4.73818e-17	0.257609	0.369	0.131	1.21662e-12	Cycling Myofibroblast	KATNBL1
4.9994e-17	0.333599	0.469	0.189	1.2837e-12	Cycling Myofibroblast	MRPS16
5.68649e-17	0.285602	0.626	0.28	1.46012e-12	Cycling Myofibroblast	CAMTA1
6.15412e-17	0.253072	0.497	0.201	1.58019e-12	Cycling Myofibroblast	TIMMDC1
6.86516e-17	0.345459	0.425	0.164	1.76277e-12	Cycling Myofibroblast	CAPZA1
7.39261e-17	0.311404	0.531	0.23	1.8982e-12	Cycling Myofibroblast	EMILIN1
8.57157e-17	0.479596	0.631	0.318	2.20092e-12	Cycling Myofibroblast	CNIH4
8.60482e-17	0.403385	0.469	0.187	2.20946e-12	Cycling Myofibroblast	TMED5
9.37558e-17	0.366416	0.542	0.237	2.40737e-12	Cycling Myofibroblast	NUTF2
1.04961e-16	0.422378	0.369	0.138	2.69509e-12	Cycling Myofibroblast	RAB31
1.10588e-16	0.251582	0.425	0.16	2.83956e-12	Cycling Myofibroblast	TMEM263
1.24022e-16	0.701569	0.743	0.505	3.18452e-12	Cycling Myofibroblast	EIF5A
1.26496e-16	0.512614	0.989	0.901	3.24804e-12	Cycling Myofibroblast	PPIB
1.2955e-16	0.467073	0.687	0.358	3.32644e-12	Cycling Myofibroblast	AURKAIP1
1.38465e-16	0.261313	0.441	0.174	3.55537e-12	Cycling Myofibroblast	BAZ1B
1.47373e-16	0.280875	0.531	0.226	3.78408e-12	Cycling Myofibroblast	METAP2
1.52568e-16	0.355658	0.592	0.273	3.9175e-12	Cycling Myofibroblast	STRAP
1.52638e-16	0.459335	0.726	0.395	3.91929e-12	Cycling Myofibroblast	RBM8A
1.60823e-16	0.277388	0.553	0.234	4.12946e-12	Cycling Myofibroblast	CLNS1A
1.65552e-16	0.409639	0.514	0.225	4.25088e-12	Cycling Myofibroblast	HMG20B
1.66303e-16	0.256447	0.33	0.116	4.27016e-12	Cycling Myofibroblast	NECAP2
1.72551e-16	0.323931	0.464	0.189	4.43059e-12	Cycling Myofibroblast	DPM2
1.73785e-16	0.305905	0.436	0.177	4.46228e-12	Cycling Myofibroblast	CTSH
1.83741e-16	0.683647	0.905	0.798	4.71791e-12	Cycling Myofibroblast	MIF
1.84576e-16	0.293424	0.346	0.124	4.73937e-12	Cycling Myofibroblast	RALB
2.58719e-16	0.251494	0.553	0.239	6.64313e-12	Cycling Myofibroblast	ERGIC2
2.6315e-16	0.549828	0.726	0.426	6.7569e-12	Cycling Myofibroblast	PA2G4
2.67725e-16	0.445848	0.603	0.3	6.87437e-12	Cycling Myofibroblast	CKS1B
2.84951e-16	0.361247	0.603	0.285	7.31668e-12	Cycling Myofibroblast	HNRNPM
2.92251e-16	0.259074	0.492	0.207	7.50413e-12	Cycling Myofibroblast	CLPP
3.02281e-16	0.330645	0.598	0.276	7.76168e-12	Cycling Myofibroblast	PPP4C
3.2544e-16	0.371598	0.575	0.268	8.35632e-12	Cycling Myofibroblast	SNRPC
3.42042e-16	0.456962	0.693	0.378	8.78262e-12	Cycling Myofibroblast	PSMA4
3.74086e-16	0.468068	0.62	0.322	9.60542e-12	Cycling Myofibroblast	LSM2
4.04343e-16	0.2849	0.642	0.303	1.03823e-11	Cycling Myofibroblast	EIF2S2
4.36512e-16	0.571311	0.916	0.831	1.12083e-11	Cycling Myofibroblast	RHOA
4.47757e-16	0.578894	0.832	0.636	1.14971e-11	Cycling Myofibroblast	RPS17
5.30918e-16	0.291569	0.514	0.217	1.36324e-11	Cycling Myofibroblast	TXNDC12
5.68895e-16	0.35879	0.592	0.284	1.46075e-11	Cycling Myofibroblast	PSMD7
6.65514e-16	0.577269	0.888	0.756	1.70884e-11	Cycling Myofibroblast	EEF1B2
7.33322e-16	0.302391	0.57	0.251	1.88295e-11	Cycling Myofibroblast	ROCK1
8.65029e-16	0.257993	0.525	0.221	2.22113e-11	Cycling Myofibroblast	ERI3
9.09135e-16	0.311713	0.291	0.1	2.33439e-11	Cycling Myofibroblast	NREP
9.22133e-16	0.392715	0.547	0.258	2.36776e-11	Cycling Myofibroblast	CAPG
9.28096e-16	0.349566	0.564	0.264	2.38307e-11	Cycling Myofibroblast	ACTR3
1.13718e-15	0.40215	0.687	0.37	2.91993e-11	Cycling Myofibroblast	KHDRBS1
1.15322e-15	0.467398	0.626	0.298	2.96112e-11	Cycling Myofibroblast	TRA2B
1.42377e-15	0.400798	0.514	0.234	3.65582e-11	Cycling Myofibroblast	UACA
1.42891e-15	0.536538	0.927	0.83	3.669e-11	Cycling Myofibroblast	NME2
1.64646e-15	0.557746	0.911	0.805	4.22763e-11	Cycling Myofibroblast	ANXA5
1.78518e-15	0.409345	0.676	0.35	4.5838e-11	Cycling Myofibroblast	SRSF10
1.78905e-15	0.262283	0.531	0.23	4.59375e-11	Cycling Myofibroblast	TMEM18
1.79991e-15	0.386874	0.57	0.273	4.62162e-11	Cycling Myofibroblast	HDAC2
2.32465e-15	0.459627	0.709	0.4	5.969e-11	Cycling Myofibroblast	RER1
2.66535e-15	0.423839	0.754	0.429	6.84381e-11	Cycling Myofibroblast	LSM7
2.69253e-15	0.32857	0.698	0.367	6.9136e-11	Cycling Myofibroblast	KTN1
3.20335e-15	0.285667	0.547	0.245	8.22523e-11	Cycling Myofibroblast	AGTRAP
3.25359e-15	0.609341	0.894	0.804	8.35425e-11	Cycling Myofibroblast	COL6A3
3.5878e-15	0.420598	0.682	0.375	9.2124e-11	Cycling Myofibroblast	NDUFS8
3.59283e-15	0.307629	0.598	0.284	9.22532e-11	Cycling Myofibroblast	RBM17
3.69384e-15	0.360779	0.709	0.381	9.48468e-11	Cycling Myofibroblast	STMP1
3.79726e-15	0.470241	0.682	0.37	9.75023e-11	Cycling Myofibroblast	PSMB2
4.74016e-15	0.304585	0.631	0.296	1.21713e-10	Cycling Myofibroblast	PSMB7
5.07989e-15	0.501002	0.693	0.402	1.30436e-10	Cycling Myofibroblast	PPA1
5.56891e-15	0.767691	0.883	0.799	1.42993e-10	Cycling Myofibroblast	CALM2
6.24015e-15	0.287816	0.503	0.215	1.60228e-10	Cycling Myofibroblast	HSPA9
6.47443e-15	0.303737	0.419	0.169	1.66244e-10	Cycling Myofibroblast	ARHGAP1
6.74008e-15	0.580857	0.788	0.524	1.73065e-10	Cycling Myofibroblast	FXYD5
8.45982e-15	0.352844	0.771	0.419	2.17223e-10	Cycling Myofibroblast	NOP10
8.5123e-15	0.521409	0.743	0.45	2.1857e-10	Cycling Myofibroblast	LMAN1
8.60805e-15	0.282915	0.536	0.245	2.21029e-10	Cycling Myofibroblast	ADRM1
9.35982e-15	0.293964	0.564	0.258	2.40332e-10	Cycling Myofibroblast	PSMB8
9.47755e-15	0.371094	0.654	0.335	2.43355e-10	Cycling Myofibroblast	PEA15
1.01979e-14	0.501739	0.637	0.344	2.61852e-10	Cycling Myofibroblast	TPR
1.09068e-14	0.771272	0.849	0.684	2.80053e-10	Cycling Myofibroblast	HLA-B
1.28855e-14	0.773956	0.944	0.899	3.30862e-10	Cycling Myofibroblast	SPARC
1.39014e-14	0.619309	0.151	0.039	3.56946e-10	Cycling Myofibroblast	HLA-DRA
1.67078e-14	0.67316	0.844	0.641	4.29006e-10	Cycling Myofibroblast	MYL12A
1.67299e-14	0.384623	0.464	0.207	4.29573e-10	Cycling Myofibroblast	PDLIM4
1.85822e-14	0.390659	0.123	0.028	4.77135e-10	Cycling Myofibroblast	CCDC102B
2.28786e-14	0.283653	0.425	0.176	5.87455e-10	Cycling Myofibroblast	RAB32
2.31505e-14	0.440544	0.721	0.406	5.94436e-10	Cycling Myofibroblast	RALY
2.74863e-14	0.302939	0.598	0.286	7.05765e-10	Cycling Myofibroblast	BUD31
2.81193e-14	0.290282	0.48	0.209	7.22018e-10	Cycling Myofibroblast	DPYSL3
2.88867e-14	0.780574	0.933	0.818	7.41725e-10	Cycling Myofibroblast	COL1A1
3.28118e-14	0.399926	0.587	0.296	8.42508e-10	Cycling Myofibroblast	GLO1
3.31566e-14	0.288007	0.581	0.275	8.51362e-10	Cycling Myofibroblast	HNRNPH3
3.66463e-14	0.277486	0.553	0.253	9.40968e-10	Cycling Myofibroblast	PFN2
3.70112e-14	0.369502	0.676	0.362	9.50337e-10	Cycling Myofibroblast	NDUFS6
4.63247e-14	0.270008	0.497	0.217	1.18948e-09	Cycling Myofibroblast	ATG12
4.9034e-14	0.40115	0.709	0.381	1.25905e-09	Cycling Myofibroblast	BZW1
5.31973e-14	0.250636	0.207	0.064	1.36595e-09	Cycling Myofibroblast	NOTCH3
8.06489e-14	0.4442	0.654	0.35	2.07082e-09	Cycling Myofibroblast	ACAA2
8.40077e-14	0.643718	0.665	0.388	2.15707e-09	Cycling Myofibroblast	PRSS23
9.09886e-14	0.470886	0.698	0.4	2.33631e-09	Cycling Myofibroblast	HNRNPU
9.69727e-14	0.597141	0.821	0.606	2.48997e-09	Cycling Myofibroblast	SEC61G
1.0789e-13	0.447967	0.609	0.323	2.77028e-09	Cycling Myofibroblast	SURF4
1.13225e-13	0.407422	0.626	0.337	2.90729e-09	Cycling Myofibroblast	GSTO1
1.13455e-13	0.316192	0.587	0.286	2.9132e-09	Cycling Myofibroblast	MRPL18
1.15345e-13	0.47405	0.682	0.393	2.96173e-09	Cycling Myofibroblast	ZYX
1.16649e-13	0.260185	0.525	0.244	2.9952e-09	Cycling Myofibroblast	SLC25A1
1.22176e-13	0.452066	0.704	0.417	3.13711e-09	Cycling Myofibroblast	ATP5MC1
1.36395e-13	0.427875	0.631	0.34	3.50223e-09	Cycling Myofibroblast	THRAP3
1.40078e-13	0.303043	0.615	0.311	3.59677e-09	Cycling Myofibroblast	UBE2L3
1.41606e-13	0.314856	0.603	0.294	3.63602e-09	Cycling Myofibroblast	DGUOK
1.43168e-13	0.273502	0.57	0.276	3.67612e-09	Cycling Myofibroblast	EIF4A3
1.7019e-13	0.442206	0.726	0.437	4.36998e-09	Cycling Myofibroblast	PSMB5
1.72049e-13	0.309353	0.615	0.307	4.4177e-09	Cycling Myofibroblast	EWSR1
1.77336e-13	0.47089	0.816	0.578	4.55345e-09	Cycling Myofibroblast	UQCR10
1.81167e-13	0.366585	0.587	0.299	4.65184e-09	Cycling Myofibroblast	PDIA4
2.13442e-13	0.797446	0.128	0.032	5.48055e-09	Cycling Myofibroblast	NDUFA4L2
2.68185e-13	0.329198	0.626	0.327	6.8862e-09	Cycling Myofibroblast	NME4
2.83303e-13	0.424526	0.508	0.245	7.27436e-09	Cycling Myofibroblast	MARCKSL1
3.66046e-13	0.312018	0.447	0.201	9.39896e-09	Cycling Myofibroblast	UBA2
3.67997e-13	0.485817	0.799	0.605	9.44906e-09	Cycling Myofibroblast	ERH
3.74825e-13	0.448621	0.721	0.449	9.62438e-09	Cycling Myofibroblast	PRDX3
4.39357e-13	0.321448	0.581	0.3	1.12814e-08	Cycling Myofibroblast	C17orf49
4.75906e-13	0.5602	0.972	0.973	1.22198e-08	Cycling Myofibroblast	TMSB4X
6.13885e-13	0.437938	0.872	0.694	1.57627e-08	Cycling Myofibroblast	SNRPD2
6.32578e-13	0.461336	0.95	0.937	1.62427e-08	Cycling Myofibroblast	RPS2
6.32933e-13	0.442441	0.788	0.53	1.62518e-08	Cycling Myofibroblast	YWHAE
7.25174e-13	0.411822	0.642	0.327	1.86203e-08	Cycling Myofibroblast	SEPTIN11
7.63993e-13	0.397437	0.771	0.484	1.9617e-08	Cycling Myofibroblast	RBX1
7.77297e-13	0.264859	0.391	0.165	1.99587e-08	Cycling Myofibroblast	HSDL2
7.94914e-13	0.31696	0.508	0.238	2.0411e-08	Cycling Myofibroblast	SGCB
8.16414e-13	0.341513	0.665	0.359	2.09631e-08	Cycling Myofibroblast	SNRPD3
8.36894e-13	0.320823	0.698	0.39	2.14889e-08	Cycling Myofibroblast	NAA38
9.10715e-13	0.412017	0.268	0.099	2.33844e-08	Cycling Myofibroblast	RARRES1
9.13902e-13	0.501265	0.726	0.449	2.34663e-08	Cycling Myofibroblast	SF3B2
9.5152e-13	0.330363	0.626	0.344	2.44322e-08	Cycling Myofibroblast	ARPC1A
1.07834e-12	0.251532	0.581	0.281	2.76885e-08	Cycling Myofibroblast	VPS35
1.19772e-12	0.405513	0.715	0.418	3.07538e-08	Cycling Myofibroblast	HNRNPC
1.24447e-12	0.462666	0.726	0.474	3.19543e-08	Cycling Myofibroblast	RCN1
1.47779e-12	0.498726	0.81	0.607	3.79451e-08	Cycling Myofibroblast	PTGES3
1.572e-12	0.379859	0.687	0.388	4.03643e-08	Cycling Myofibroblast	VPS29
1.83349e-12	0.441623	0.827	0.607	4.70786e-08	Cycling Myofibroblast	NDUFB2
1.98033e-12	0.299604	0.598	0.298	5.0849e-08	Cycling Myofibroblast	SNRPA
2.21332e-12	0.260528	0.542	0.263	5.68315e-08	Cycling Myofibroblast	COX17
2.34203e-12	0.325986	0.469	0.218	6.01363e-08	Cycling Myofibroblast	ACTR2
2.37004e-12	0.273039	0.553	0.27	6.08556e-08	Cycling Myofibroblast	ACP1
2.65002e-12	0.353734	0.553	0.285	6.80444e-08	Cycling Myofibroblast	PLIN3
2.7127e-12	0.332534	0.648	0.353	6.9654e-08	Cycling Myofibroblast	PSMC3
2.83566e-12	0.381965	0.587	0.302	7.28112e-08	Cycling Myofibroblast	LIMS1
2.99635e-12	0.516382	0.782	0.548	7.69373e-08	Cycling Myofibroblast	CTSB
3.11739e-12	0.312855	0.615	0.323	8.00453e-08	Cycling Myofibroblast	AKR7A2
3.44555e-12	0.320799	0.603	0.328	8.84715e-08	Cycling Myofibroblast	CRIP2
3.58163e-12	0.424532	0.939	0.868	9.19655e-08	Cycling Myofibroblast	H3F3A
4.43986e-12	0.498317	0.855	0.734	1.14002e-07	Cycling Myofibroblast	LDHA
4.99021e-12	0.269636	0.609	0.322	1.28134e-07	Cycling Myofibroblast	EMD
6.3503e-12	0.462488	0.86	0.67	1.63057e-07	Cycling Myofibroblast	PARK7
6.73059e-12	0.523978	0.737	0.459	1.72821e-07	Cycling Myofibroblast	KLF6
7.04369e-12	0.366948	0.704	0.405	1.80861e-07	Cycling Myofibroblast	MLF2
7.22505e-12	0.286409	0.475	0.231	1.85517e-07	Cycling Myofibroblast	EIF3A
7.39486e-12	0.300746	0.626	0.34	1.89878e-07	Cycling Myofibroblast	CAP1
9.05648e-12	0.401342	0.682	0.4	2.32543e-07	Cycling Myofibroblast	HP1BP3
1.03607e-11	0.56258	0.715	0.477	2.66033e-07	Cycling Myofibroblast	VCAN
1.05561e-11	0.524353	0.838	0.642	2.71049e-07	Cycling Myofibroblast	UQCRQ
1.15215e-11	0.284674	0.575	0.292	2.95838e-07	Cycling Myofibroblast	PFDN2
1.2393e-11	0.313456	0.654	0.363	3.18215e-07	Cycling Myofibroblast	SLIRP
1.24176e-11	0.379855	0.212	0.077	3.18846e-07	Cycling Myofibroblast	RGCC
1.30734e-11	0.423953	0.866	0.65	3.35686e-07	Cycling Myofibroblast	VKORC1
1.48024e-11	0.288591	0.536	0.271	3.80081e-07	Cycling Myofibroblast	CCT3
1.90136e-11	0.280955	0.62	0.334	4.88213e-07	Cycling Myofibroblast	CIB1
1.99092e-11	0.255776	0.67	0.359	5.11207e-07	Cycling Myofibroblast	TAX1BP1
2.19742e-11	0.313061	0.341	0.143	5.64232e-07	Cycling Myofibroblast	FKBP14
2.29384e-11	0.26639	0.469	0.225	5.8899e-07	Cycling Myofibroblast	EIF4E2
2.42247e-11	0.380184	0.709	0.424	6.22016e-07	Cycling Myofibroblast	NDUFB1
2.45162e-11	0.270895	0.665	0.37	6.29502e-07	Cycling Myofibroblast	EIF1AX
3.34911e-11	0.375244	0.939	0.806	8.59952e-07	Cycling Myofibroblast	HSPB1
3.44026e-11	0.301778	0.598	0.315	8.83356e-07	Cycling Myofibroblast	TGFB1I1
3.53027e-11	0.250074	0.52	0.256	9.06468e-07	Cycling Myofibroblast	ZEB2
3.63308e-11	0.255196	0.525	0.26	9.32865e-07	Cycling Myofibroblast	PAK2
4.19683e-11	0.357016	0.62	0.352	1.07762e-06	Cycling Myofibroblast	C1QBP
4.46665e-11	0.391517	0.709	0.456	1.1469e-06	Cycling Myofibroblast	PSMA2
4.62644e-11	0.345252	0.922	0.832	1.18793e-06	Cycling Myofibroblast	SUMO2
5.00383e-11	0.457754	0.67	0.406	1.28483e-06	Cycling Myofibroblast	MORF4L2
5.72912e-11	0.483061	0.777	0.562	1.47107e-06	Cycling Myofibroblast	OSTC
6.42049e-11	0.297563	0.615	0.35	1.64859e-06	Cycling Myofibroblast	GCSH
7.21065e-11	0.405543	0.793	0.567	1.85148e-06	Cycling Myofibroblast	ATP5MF
7.32125e-11	0.499991	0.855	0.676	1.87988e-06	Cycling Myofibroblast	CALR
7.47829e-11	0.391926	0.955	0.869	1.9202e-06	Cycling Myofibroblast	GSTP1
7.70537e-11	0.281683	0.743	0.437	1.97851e-06	Cycling Myofibroblast	VAPA
8.36648e-11	0.286216	0.598	0.325	2.14826e-06	Cycling Myofibroblast	MEA1
9.25284e-11	0.423305	0.659	0.402	2.37585e-06	Cycling Myofibroblast	DCTN3
9.374e-11	0.56279	0.693	0.432	2.40696e-06	Cycling Myofibroblast	ABI3BP
1.02766e-10	0.804352	0.642	0.392	2.63873e-06	Cycling Myofibroblast	COL4A1
1.07162e-10	0.363147	0.659	0.4	2.75159e-06	Cycling Myofibroblast	RPN2
1.16251e-10	0.320566	0.994	0.967	2.98499e-06	Cycling Myofibroblast	RPS3
1.17886e-10	0.639403	0.927	0.83	3.02696e-06	Cycling Myofibroblast	COL3A1
1.20611e-10	0.277516	0.525	0.262	3.09693e-06	Cycling Myofibroblast	CLIC4
1.27721e-10	0.408349	0.872	0.7	3.2795e-06	Cycling Myofibroblast	HSPA8
1.35641e-10	0.453087	0.765	0.5	3.48286e-06	Cycling Myofibroblast	ANGPTL4
1.55818e-10	0.441995	0.804	0.585	4.00093e-06	Cycling Myofibroblast	KDELR2
1.64139e-10	0.277051	0.62	0.335	4.2146e-06	Cycling Myofibroblast	CCDC124
1.66209e-10	0.470747	0.782	0.56	4.26774e-06	Cycling Myofibroblast	YWHAZ
1.92285e-10	0.293573	0.642	0.358	4.9373e-06	Cycling Myofibroblast	RBMX
1.92555e-10	0.32237	0.698	0.417	4.94424e-06	Cycling Myofibroblast	NDUFB6
2.35864e-10	0.289492	0.559	0.3	6.05629e-06	Cycling Myofibroblast	CCT8
2.41029e-10	0.465115	0.905	0.856	6.18889e-06	Cycling Myofibroblast	CRIP1
2.44501e-10	0.34212	0.765	0.497	6.27805e-06	Cycling Myofibroblast	CAPZB
2.86262e-10	0.473424	0.855	0.653	7.35036e-06	Cycling Myofibroblast	SEPTIN7
3.10293e-10	0.272245	0.497	0.244	7.9674e-06	Cycling Myofibroblast	ECI2
3.1185e-10	0.353026	0.497	0.256	8.00738e-06	Cycling Myofibroblast	COL5A1
3.50364e-10	0.419141	0.838	0.588	8.99631e-06	Cycling Myofibroblast	HNRNPDL
3.68956e-10	0.370226	0.916	0.849	9.47369e-06	Cycling Myofibroblast	ATP5F1E
3.71181e-10	0.298251	0.972	0.975	9.53082e-06	Cycling Myofibroblast	RPS7
3.84949e-10	0.332057	0.709	0.463	9.88433e-06	Cycling Myofibroblast	PSMB3
4.33697e-10	0.276311	0.609	0.344	1.1136e-05	Cycling Myofibroblast	CD47
4.3947e-10	0.273567	0.609	0.335	1.12843e-05	Cycling Myofibroblast	FKBP10
4.91414e-10	0.356695	0.715	0.467	1.2618e-05	Cycling Myofibroblast	ATP5PB
5.24391e-10	0.290161	1	0.986	1.34648e-05	Cycling Myofibroblast	RPLP0
5.57141e-10	0.43303	0.821	0.7	1.43057e-05	Cycling Myofibroblast	RBM3
5.86152e-10	0.310537	0.698	0.441	1.50506e-05	Cycling Myofibroblast	COPE
6.09761e-10	0.426085	0.592	0.377	1.56568e-05	Cycling Myofibroblast	MRPL51
6.0979e-10	0.392838	0.469	0.246	1.56576e-05	Cycling Myofibroblast	CDKN2C
6.27926e-10	0.292233	0.637	0.352	1.61233e-05	Cycling Myofibroblast	IER3IP1
6.36959e-10	0.280561	0.749	0.488	1.63552e-05	Cycling Myofibroblast	HSBP1
6.95046e-10	0.341063	0.872	0.739	1.78467e-05	Cycling Myofibroblast	COX6A1
6.97796e-10	0.375218	0.737	0.498	1.79173e-05	Cycling Myofibroblast	AP2M1
7.70132e-10	0.257472	0.559	0.295	1.97747e-05	Cycling Myofibroblast	DEGS1
7.96986e-10	0.393133	0.866	0.642	2.04642e-05	Cycling Myofibroblast	NDUFS5
8.43439e-10	0.348353	0.682	0.424	2.1657e-05	Cycling Myofibroblast	CCDC85B
9.34315e-10	0.458752	0.832	0.67	2.39904e-05	Cycling Myofibroblast	PDIA3
9.64934e-10	0.528217	0.676	0.479	2.47766e-05	Cycling Myofibroblast	RPS4Y1
9.67155e-10	0.385574	0.844	0.666	2.48336e-05	Cycling Myofibroblast	UBL5
1.00546e-09	0.253455	0.615	0.343	2.58171e-05	Cycling Myofibroblast	PCMT1
1.06735e-09	0.415007	0.888	0.798	2.74063e-05	Cycling Myofibroblast	HSP90AA1
1.08679e-09	0.308258	0.62	0.355	2.79055e-05	Cycling Myofibroblast	GTF2A2
1.16878e-09	0.353338	0.693	0.428	3.00108e-05	Cycling Myofibroblast	SRSF2
1.20108e-09	0.331731	0.698	0.449	3.084e-05	Cycling Myofibroblast	TMED9
1.20277e-09	0.285271	0.67	0.404	3.08834e-05	Cycling Myofibroblast	SEC13
1.25015e-09	0.389996	0.838	0.678	3.21e-05	Cycling Myofibroblast	PRDX6
1.57216e-09	0.261991	0.598	0.318	4.03683e-05	Cycling Myofibroblast	ARPC4
1.8129e-09	0.370291	0.76	0.524	4.65499e-05	Cycling Myofibroblast	TBCA
1.90093e-09	0.315214	0.637	0.375	4.88102e-05	Cycling Myofibroblast	NDUFAB1
2.16874e-09	0.28219	0.715	0.442	5.56867e-05	Cycling Myofibroblast	ZNF706
2.28246e-09	0.284789	0.642	0.373	5.86069e-05	Cycling Myofibroblast	CDK4
2.38876e-09	0.27803	0.67	0.394	6.13363e-05	Cycling Myofibroblast	TBCB
2.98307e-09	0.545086	0.86	0.698	7.65964e-05	Cycling Myofibroblast	HLA-C
3.46199e-09	0.369031	0.927	0.766	8.88935e-05	Cycling Myofibroblast	OST4
3.98591e-09	0.388159	0.76	0.568	0.000102346	Cycling Myofibroblast	ARPC3
4.5765e-09	0.272719	0.553	0.298	0.000117511	Cycling Myofibroblast	PGD
5.3558e-09	0.269051	0.994	0.967	0.000137521	Cycling Myofibroblast	RPS19
6.70855e-09	0.391404	0.43	0.227	0.000172256	Cycling Myofibroblast	ARHGDIB
6.80135e-09	0.297576	0.676	0.408	0.000174638	Cycling Myofibroblast	SRRM1
7.25796e-09	0.422214	0.838	0.723	0.000186363	Cycling Myofibroblast	DYNLL1
7.65599e-09	0.494151	0.693	0.436	0.000196583	Cycling Myofibroblast	COL4A2
7.78258e-09	0.36627	0.218	0.092	0.000199833	Cycling Myofibroblast	HLA-DPA1
9.96598e-09	0.287109	0.687	0.44	0.000255897	Cycling Myofibroblast	TALDO1
1.03704e-08	0.30785	0.777	0.492	0.00026628	Cycling Myofibroblast	SRSF3
1.10904e-08	0.368152	0.687	0.491	0.000284768	Cycling Myofibroblast	PHPT1
1.129e-08	0.481656	0.704	0.42	0.000289893	Cycling Myofibroblast	TPM1
1.2925e-08	0.314657	0.726	0.491	0.000331876	Cycling Myofibroblast	RTRAF
1.29927e-08	0.343998	0.732	0.476	0.000333614	Cycling Myofibroblast	RPN1
1.31655e-08	0.417586	0.838	0.654	0.000338051	Cycling Myofibroblast	ITGB1
1.33405e-08	0.311243	0.927	0.804	0.000342543	Cycling Myofibroblast	TMA7
1.49146e-08	0.402378	0.765	0.554	0.000382962	Cycling Myofibroblast	HSPA5
1.66222e-08	0.301144	0.715	0.438	0.000426808	Cycling Myofibroblast	IFI27L2
1.70042e-08	0.333949	0.24	0.11	0.000436617	Cycling Myofibroblast	HLA-DPB1
1.97213e-08	0.354549	0.849	0.752	0.000506383	Cycling Myofibroblast	SLC25A3
1.98798e-08	0.292371	0.743	0.469	0.000510453	Cycling Myofibroblast	CDC37
2.00032e-08	0.310284	0.743	0.503	0.000513622	Cycling Myofibroblast	SNHG6
2.06878e-08	0.321909	0.62	0.38	0.000531201	Cycling Myofibroblast	PRRC2C
2.11735e-08	0.322308	0.961	0.901	0.000543671	Cycling Myofibroblast	ANXA1
2.12413e-08	0.380531	0.687	0.435	0.000545412	Cycling Myofibroblast	XRCC6
2.78471e-08	0.335994	0.832	0.649	0.000715029	Cycling Myofibroblast	SEM1
2.8587e-08	0.2919	0.67	0.425	0.000734028	Cycling Myofibroblast	ATP5F1A
2.90342e-08	0.3275	0.939	0.849	0.000745512	Cycling Myofibroblast	RPL27
2.91147e-08	0.446096	0.81	0.603	0.000747579	Cycling Myofibroblast	SERPINH1
3.31467e-08	0.422237	0.972	0.991	0.000851109	Cycling Myofibroblast	S100A10
3.4637e-08	0.264452	0.57	0.311	0.000889374	Cycling Myofibroblast	CAPZA2
3.59783e-08	0.261817	0.682	0.434	0.000923814	Cycling Myofibroblast	DDOST
3.97297e-08	0.308243	0.503	0.28	0.00102014	Cycling Myofibroblast	CLEC11A
4.01741e-08	0.349822	0.771	0.545	0.00103155	Cycling Myofibroblast	ATP5PD
4.03714e-08	0.31393	0.631	0.396	0.00103662	Cycling Myofibroblast	CCT4
4.30446e-08	0.387209	0.816	0.704	0.00110526	Cycling Myofibroblast	NDUFA4
4.39924e-08	0.296187	0.676	0.41	0.00112959	Cycling Myofibroblast	COX7A2L
4.98569e-08	0.31696	0.676	0.451	0.00128018	Cycling Myofibroblast	PSMD8
5.3799e-08	0.329916	0.637	0.414	0.0013814	Cycling Myofibroblast	SSR3
5.82624e-08	0.285795	0.704	0.453	0.001496	Cycling Myofibroblast	SF3B6
6.01103e-08	0.307005	0.905	0.821	0.00154345	Cycling Myofibroblast	COX4I1
9.27502e-08	0.292329	0.637	0.405	0.00238155	Cycling Myofibroblast	C9orf16
9.51958e-08	0.33515	0.771	0.579	0.00244434	Cycling Myofibroblast	TMEM14C
1.11568e-07	0.286093	0.821	0.659	0.00286474	Cycling Myofibroblast	GUK1
1.22758e-07	0.33545	0.777	0.568	0.00315206	Cycling Myofibroblast	NDUFB11
1.33728e-07	0.292252	0.888	0.772	0.00343374	Cycling Myofibroblast	ELOB
1.79396e-07	0.362329	0.749	0.554	0.00460634	Cycling Myofibroblast	SPCS1
3.05445e-07	0.351905	0.698	0.458	0.00784291	Cycling Myofibroblast	SDC2
3.20712e-07	0.263784	0.961	0.949	0.00823491	Cycling Myofibroblast	RPL35
3.95252e-07	0.255067	0.642	0.414	0.0101489	Cycling Myofibroblast	MDH2
4.06162e-07	0.262975	0.687	0.442	0.010429	Cycling Myofibroblast	SNU13
4.30327e-07	0.414914	0.101	0.033	0.0110495	Cycling Myofibroblast	RNASE1
5.381e-07	1.58172	0.413	0.273	0.0138168	Cycling Myofibroblast	FABP4
5.98659e-07	0.255902	0.709	0.463	0.0153718	Cycling Myofibroblast	UBE2E3
6.06178e-07	0.310662	0.866	0.699	0.0155648	Cycling Myofibroblast	TMEM258
6.50714e-07	0.27351	0.916	0.851	0.0167084	Cycling Myofibroblast	UBB
7.43049e-07	0.355809	0.894	0.835	0.0190793	Cycling Myofibroblast	RPS29
7.86168e-07	0.429476	0.771	0.601	0.0201864	Cycling Myofibroblast	FUS
7.97866e-07	0.267616	0.827	0.657	0.0204868	Cycling Myofibroblast	YWHAB
7.98771e-07	0.27988	0.587	0.38	0.02051	Cycling Myofibroblast	CERCAM
8.28258e-07	0.402243	0.838	0.695	0.0212672	Cycling Myofibroblast	EIF4A1
8.72677e-07	0.265718	0.899	0.808	0.0224077	Cycling Myofibroblast	PRDX1
1.01486e-06	0.321756	0.983	0.969	0.0260584	Cycling Myofibroblast	SERF2
1.02266e-06	0.295373	0.86	0.753	0.0262589	Cycling Myofibroblast	RAC1
1.03348e-06	0.267289	0.676	0.48	0.0265368	Cycling Myofibroblast	SRP9
1.34182e-06	0.268072	0.799	0.593	0.0344539	Cycling Myofibroblast	ATP5MPL
1.68226e-06	0.27522	0.777	0.568	0.0431953	Cycling Myofibroblast	ARF5
2.4283e-06	0.556237	0.849	0.749	0.0623515	Cycling Myofibroblast	THY1
2.57282e-06	1.52187	0.207	0.105	0.0660624	Cycling Myofibroblast	CD74
2.66878e-06	0.364669	0.816	0.706	0.0685263	Cycling Myofibroblast	ALDOA
3.33349e-06	0.254516	0.81	0.628	0.0855941	Cycling Myofibroblast	PSMB1
4.62871e-06	0.267036	0.983	0.969	0.118851	Cycling Myofibroblast	RPL41
9.78817e-06	0.306344	0.721	0.514	0.251331	Cycling Myofibroblast	NFKBIA
[truncated: 989 more rows]

## Sheet: Vascular
p_val	avg_log2FC	pct.1	pct.2	p_val_adj	cluster	gene
0	2.67658	0.795	0.009	0	Cycling Vascular	TYMS
0	2.11999	0.583	0.001	0	Cycling Vascular	UBE2C
0	1.98509	0.575	0.02	0	Cycling Vascular	PTTG1
0	1.76822	0.504	0.001	0	Cycling Vascular	RRM2
0	1.72655	0.591	0.002	0	Cycling Vascular	NUSAP1
0	1.70207	0.559	0.007	0	Cycling Vascular	CENPF
0	1.45593	0.496	0.002	0	Cycling Vascular	TOP2A
0	1.43818	0.52	0.001	0	Cycling Vascular	MKI67
0	1.42781	0.512	0.001	0	Cycling Vascular	PCLAF
0	1.31391	0.528	0.002	0	Cycling Vascular	BIRC5
0	1.31215	0.472	0.005	0	Cycling Vascular	TK1
0	1.27522	0.48	0.008	0	Cycling Vascular	CDKN3
0	1.22149	0.512	0.007	0	Cycling Vascular	UBE2T
0	1.17491	0.417	0.004	0	Cycling Vascular	ZWINT
0	1.12839	0.409	0.006	0	Cycling Vascular	CENPU
0	1.06097	0.433	0.001	0	Cycling Vascular	CCNA2
0	1.05041	0.433	0.011	0	Cycling Vascular	PRC1
0	1.00554	0.425	0.01	0	Cycling Vascular	TPX2
0	0.97167	0.48	0.018	0	Cycling Vascular	CENPW
0	0.935316	0.346	0.001	0	Cycling Vascular	FAM111B
0	0.923951	0.402	0	0	Cycling Vascular	PBK
0	0.918847	0.394	0.01	0	Cycling Vascular	LMNB1
0	0.9113	0.22	0	0	Cycling Vascular	KIF20A
0	0.901213	0.346	0	0	Cycling Vascular	PKMYT1
0	0.892736	0.417	0.008	0	Cycling Vascular	CENPK
0	0.883557	0.315	0.001	0	Cycling Vascular	CCNB2
0	0.868114	0.402	0.001	0	Cycling Vascular	KIFC1
0	0.863342	0.362	0.001	0	Cycling Vascular	CDCA3
0	0.842475	0.339	0	0	Cycling Vascular	AURKB
0	0.842262	0.291	0.001	0	Cycling Vascular	HMMR
0	0.801951	0.378	0.007	0	Cycling Vascular	MAD2L1
0	0.80031	0.362	0.001	0	Cycling Vascular	KNL1
0	0.799732	0.315	0.002	0	Cycling Vascular	CDC20
0	0.799139	0.339	0.005	0	Cycling Vascular	MXD3
0	0.776959	0.465	0.01	0	Cycling Vascular	ACOT7
0	0.771182	0.331	0	0	Cycling Vascular	SPC25
0	0.750056	0.362	0.002	0	Cycling Vascular	DIAPH3
0	0.749675	0.386	0.007	0	Cycling Vascular	CLSPN
0	0.723797	0.362	0.001	0	Cycling Vascular	CENPM
0	0.715723	0.354	0.006	0	Cycling Vascular	RAD51AP1
0	0.700042	0.291	0	0	Cycling Vascular	FOXM1
0	0.692968	0.339	0	0	Cycling Vascular	ASPM
0	0.673666	0.354	0.008	0	Cycling Vascular	CENPN
0	0.636166	0.299	0.001	0	Cycling Vascular	NUF2
0	0.634689	0.252	0.003	0	Cycling Vascular	CDCA8
0	0.615807	0.189	0.002	0	Cycling Vascular	PLK1
0	0.610829	0.213	0.001	0	Cycling Vascular	CDC45
0	0.595241	0.276	0.003	0	Cycling Vascular	TRIP13
0	0.594491	0.213	0.001	0	Cycling Vascular	SPC24
0	0.592604	0.276	0.002	0	Cycling Vascular	GTSE1
0	0.585624	0.26	0.004	0	Cycling Vascular	CENPE
0	0.577728	0.236	0	0	Cycling Vascular	MELK
0	0.572998	0.276	0.003	0	Cycling Vascular	ASF1B
0	0.566667	0.315	0.001	0	Cycling Vascular	KIF23
0	0.563445	0.307	0	0	Cycling Vascular	CEP55
0	0.549899	0.228	0.003	0	Cycling Vascular	E2F1
0	0.536608	0.252	0.001	0	Cycling Vascular	CDCA2
0	0.534323	0.252	0.003	0	Cycling Vascular	CDCA5
0	0.53031	0.213	0.001	0	Cycling Vascular	MND1
0	0.512379	0.22	0.001	0	Cycling Vascular	ANLN
0	0.506692	0.189	0.001	0	Cycling Vascular	KIF4A
0	0.501095	0.213	0	0	Cycling Vascular	DLGAP5
0	0.4848	0.26	0	0	Cycling Vascular	TROAP
0	0.469116	0.22	0.001	0	Cycling Vascular	CENPA
0	0.444872	0.22	0.001	0	Cycling Vascular	CDT1
0	0.420535	0.205	0.001	0	Cycling Vascular	PIMREG
0	0.419225	0.189	0	0	Cycling Vascular	BUB1B
0	0.414733	0.142	0.001	0	Cycling Vascular	KIF14
0	0.412559	0.157	0.001	0	Cycling Vascular	KIF15
0	0.409879	0.299	0.002	0	Cycling Vascular	NCAPG
0	0.39723	0.197	0.002	0	Cycling Vascular	KIF11
0	0.391254	0.197	0	0	Cycling Vascular	HJURP
0	0.389217	0.181	0	0	Cycling Vascular	BUB1
0	0.37748	0.189	0.001	0	Cycling Vascular	RAD51
0	0.363138	0.205	0.001	0	Cycling Vascular	UHRF1
0	0.358483	0.173	0	0	Cycling Vascular	SGO1
0	0.355888	0.22	0	0	Cycling Vascular	CKAP2L
0	0.35528	0.165	0.001	0	Cycling Vascular	KIF2C
0	0.353939	0.22	0.003	0	Cycling Vascular	ORC6
0	0.342255	0.165	0	0	Cycling Vascular	DEPDC1
0	0.332933	0.157	0.001	0	Cycling Vascular	SHCBP1
0	0.324143	0.213	0	0	Cycling Vascular	ESCO2
0	0.322262	0.189	0.002	0	Cycling Vascular	GINS2
0	0.311686	0.15	0	0	Cycling Vascular	HIST1H1B
0	0.290873	0.205	0	0	Cycling Vascular	APOBEC3B
0	0.28246	0.142	0.001	0	Cycling Vascular	TTK
0	0.273556	0.126	0.001	0	Cycling Vascular	SKA1
0	0.261761	0.134	0	0	Cycling Vascular	CDC25C
0	0.261716	0.15	0	0	Cycling Vascular	IQGAP3
2.30866e-291	0.539018	0.22	0.004	5.92794e-287	Cycling Vascular	ZNF367
1.60426e-290	0.481027	0.323	0.008	4.11926e-286	Cycling Vascular	ATAD2
5.35932e-253	0.299318	0.11	0.001	1.37611e-248	Cycling Vascular	ARHGAP11A
2.49488e-251	0.797658	0.378	0.014	6.40611e-247	Cycling Vascular	EZH2
5.09251e-240	0.42322	0.173	0.003	1.3076e-235	Cycling Vascular	STIL
4.06459e-235	0.658784	0.315	0.01	1.04366e-230	Cycling Vascular	BRCA2
2.52703e-219	0.729133	0.331	0.012	6.48865e-215	Cycling Vascular	DHFR
7.1126e-219	0.575415	0.276	0.008	1.8263e-214	Cycling Vascular	HIST1H1D
1.84625e-209	0.489281	0.244	0.007	4.74061e-205	Cycling Vascular	FANCI
3.08979e-209	0.306535	0.165	0.003	7.93364e-205	Cycling Vascular	GPSM2
1.37733e-208	0.610528	0.276	0.009	3.53657e-204	Cycling Vascular	RACGAP1
5.84211e-204	1.73581	0.591	0.042	1.50008e-199	Cycling Vascular	CDK1
7.98742e-204	0.268892	0.157	0.003	2.05093e-199	Cycling Vascular	C21orf58
8.99867e-192	0.585081	0.205	0.005	2.31059e-187	Cycling Vascular	PSRC1
2.70522e-189	0.428681	0.205	0.005	6.94618e-185	Cycling Vascular	CIT
1.57757e-188	0.26608	0.236	0.007	4.05071e-184	Cycling Vascular	NCAPH
3.79626e-187	0.402806	0.181	0.004	9.74765e-183	Cycling Vascular	CDC6
1.01856e-184	1.26704	0.535	0.037	2.61535e-180	Cycling Vascular	CKAP2
1.75255e-184	0.550203	0.283	0.01	4.50001e-180	Cycling Vascular	HELLS
4.87905e-179	0.31649	0.205	0.006	1.25279e-174	Cycling Vascular	POC1A
1.59143e-167	0.399598	0.26	0.01	4.08632e-163	Cycling Vascular	PHF19
8.39575e-158	0.951982	0.283	0.012	2.15578e-153	Cycling Vascular	CCNB1
1.64349e-150	0.625025	0.307	0.015	4.21998e-146	Cycling Vascular	FEN1
4.84237e-146	0.46173	0.213	0.007	1.24338e-141	Cycling Vascular	CIP2A
5.98182e-146	0.610488	0.276	0.013	1.53595e-141	Cycling Vascular	NDC80
1.92402e-143	0.813842	0.346	0.02	4.9403e-139	Cycling Vascular	CDKN2C
3.20524e-141	0.430621	0.291	0.014	8.2301e-137	Cycling Vascular	NCAPD2
5.42989e-140	0.290226	0.189	0.006	1.39423e-135	Cycling Vascular	PARPBP
5.48245e-135	0.867701	0.441	0.034	1.40773e-130	Cycling Vascular	SAC3D1
1.23409e-134	0.357163	0.268	0.013	3.16878e-130	Cycling Vascular	CRNDE
4.53665e-134	1.4533	0.646	0.074	1.16488e-129	Cycling Vascular	SMC4
3.94761e-126	0.379323	0.268	0.014	1.01363e-121	Cycling Vascular	WDR76
6.38187e-126	0.806925	0.346	0.023	1.63867e-121	Cycling Vascular	TACC3
5.0882e-121	0.25597	0.134	0.004	1.3065e-116	Cycling Vascular	CHEK1
8.96737e-118	0.570541	0.197	0.008	2.30255e-113	Cycling Vascular	NAV2
7.21127e-117	0.746241	0.283	0.016	1.85164e-112	Cycling Vascular	TCF19
1.01923e-113	1.42414	0.63	0.08	2.61707e-109	Cycling Vascular	GGH
3.65146e-110	0.857144	0.417	0.037	9.37585e-106	Cycling Vascular	KIF20B
1.78859e-108	0.752019	0.331	0.024	4.59256e-104	Cycling Vascular	HMGB3
9.43403e-105	0.354369	0.181	0.008	2.42238e-100	Cycling Vascular	RMI2
8.23158e-104	0.409783	0.236	0.013	2.11362e-99	Cycling Vascular	RPL39L
1.12874e-102	0.352768	0.165	0.006	2.89828e-98	Cycling Vascular	FAM83D
9.29117e-102	0.33315	0.228	0.012	2.38569e-97	Cycling Vascular	MCM4
1.50031e-100	1.04464	0.598	0.079	3.85235e-96	Cycling Vascular	CKS1B
3.25752e-99	0.812916	0.378	0.033	8.36435e-95	Cycling Vascular	CDCA4
2.50846e-98	0.370007	0.276	0.018	6.44096e-94	Cycling Vascular	CCDC34
2.76684e-93	0.383928	0.189	0.009	7.10442e-89	Cycling Vascular	NCAPG2
5.12034e-93	0.335098	0.197	0.01	1.31475e-88	Cycling Vascular	ATAD5
8.98864e-93	0.485602	0.394	0.037	2.30801e-88	Cycling Vascular	POGLUT3
1.64466e-92	0.348885	0.26	0.017	4.22299e-88	Cycling Vascular	PSMC3IP
5.84534e-87	0.653701	0.299	0.024	1.50091e-82	Cycling Vascular	SGO2
1.13633e-86	0.612875	0.252	0.017	2.91776e-82	Cycling Vascular	GAS2L3
3.81203e-81	0.639387	0.268	0.021	9.78814e-77	Cycling Vascular	PAQR4
1.46514e-76	0.826099	0.52	0.074	3.76205e-72	Cycling Vascular	SMC2
2.45126e-75	0.798818	0.441	0.056	6.2941e-71	Cycling Vascular	CDKN2D
5.19454e-72	2.6298	0.937	0.406	1.3338e-67	Cycling Vascular	STMN1
1.57819e-71	0.373006	0.205	0.014	4.05231e-67	Cycling Vascular	CCNE2
1.51146e-69	0.7191	0.417	0.054	3.88098e-65	Cycling Vascular	LMNB2
4.68381e-69	0.428467	0.228	0.018	1.20266e-64	Cycling Vascular	TMEM97
1.97054e-68	0.276695	0.197	0.013	5.05976e-64	Cycling Vascular	FANCG
1.14811e-67	0.354686	0.268	0.024	2.948e-63	Cycling Vascular	COQ2
2.12796e-66	0.499287	0.346	0.04	5.46396e-62	Cycling Vascular	BARD1
1.77594e-65	0.369776	0.213	0.016	4.56007e-61	Cycling Vascular	ECT2
4.12967e-65	0.523765	0.386	0.049	1.06038e-60	Cycling Vascular	GMNN
4.54395e-64	0.858429	0.567	0.1	1.16675e-59	Cycling Vascular	DTYMK
4.56098e-64	0.687529	0.449	0.065	1.17112e-59	Cycling Vascular	TMEM106C
4.24005e-63	0.401662	0.189	0.013	1.08872e-58	Cycling Vascular	TEDC1
4.89821e-63	0.262301	0.181	0.012	1.25771e-58	Cycling Vascular	PRR11
4.75574e-62	0.439463	0.26	0.025	1.22113e-57	Cycling Vascular	CENPS
6.03504e-62	0.571175	0.354	0.044	1.54962e-57	Cycling Vascular	WDR34
5.30546e-61	0.39386	0.252	0.024	1.36228e-56	Cycling Vascular	CCDC18
7.42821e-59	0.26263	0.189	0.014	1.90734e-54	Cycling Vascular	FBXO5
3.87112e-58	2.21979	0.937	0.49	9.93988e-54	Cycling Vascular	HMGN2
7.47445e-58	0.39088	0.205	0.017	1.91921e-53	Cycling Vascular	MEG3
2.42345e-57	0.261684	0.213	0.018	6.2227e-53	Cycling Vascular	LIG1
3.79234e-57	0.971299	0.465	0.078	9.7376e-53	Cycling Vascular	MCM7
4.03943e-57	0.334596	0.244	0.024	1.0372e-52	Cycling Vascular	CENPH
9.51294e-57	0.702763	0.409	0.062	2.44264e-52	Cycling Vascular	RNASEH2A
4.64453e-56	0.306344	0.157	0.011	1.19258e-51	Cycling Vascular	KNSTRN
2.5144e-55	0.575569	0.441	0.07	6.45623e-51	Cycling Vascular	CKAP5
6.7909e-55	0.757766	0.48	0.084	1.7437e-50	Cycling Vascular	TUBG1
3.35792e-54	0.375238	0.236	0.023	8.62214e-50	Cycling Vascular	RFC4
5.70291e-54	0.918364	0.433	0.072	1.46434e-49	Cycling Vascular	KPNA2
1.93195e-52	0.765331	0.441	0.075	4.96066e-48	Cycling Vascular	KIF22
4.34049e-52	1.23298	0.795	0.245	1.11451e-47	Cycling Vascular	H2AFV
2.19493e-51	0.510683	0.276	0.032	5.63592e-47	Cycling Vascular	CENPQ
2.94653e-51	1.16939	0.512	0.104	7.5658e-47	Cycling Vascular	PCNA
1.12062e-50	0.257817	0.213	0.02	2.87741e-46	Cycling Vascular	ZWILCH
1.13372e-50	1.42013	1	0.884	2.91105e-46	Cycling Vascular	GAPDH
2.99567e-50	1.88082	0.969	0.655	7.69198e-46	Cycling Vascular	H2AFZ
1.35277e-49	0.253913	0.213	0.021	3.47351e-45	Cycling Vascular	SPDL1
3.39661e-49	0.328497	0.213	0.021	8.72149e-45	Cycling Vascular	MCM6
1.89738e-48	1.98608	0.969	0.631	4.87191e-44	Cycling Vascular	TUBB
2.95789e-47	0.317422	0.189	0.017	7.59496e-43	Cycling Vascular	CENPP
3.0485e-47	0.559385	0.37	0.059	7.82764e-43	Cycling Vascular	RRM1
4.49338e-47	2.03403	0.969	0.774	1.15377e-42	Cycling Vascular	TUBA1B
8.93071e-47	0.674835	0.551	0.118	2.29314e-42	Cycling Vascular	CMC2
7.87018e-46	0.624614	0.307	0.044	2.02083e-41	Cycling Vascular	NSD2
7.99941e-46	0.449287	0.425	0.075	2.05401e-41	Cycling Vascular	SHMT2
1.92137e-45	0.696125	0.441	0.082	4.93351e-41	Cycling Vascular	SKA2
3.87382e-45	0.466526	0.307	0.044	9.94681e-41	Cycling Vascular	ALYREF
1.08808e-44	0.663276	0.567	0.126	2.79386e-40	Cycling Vascular	RPA3
2.33428e-44	0.410829	0.346	0.054	5.99372e-40	Cycling Vascular	BCL2L12
1.05429e-43	0.896416	0.567	0.134	2.7071e-39	Cycling Vascular	JPT1
1.20704e-43	1.35979	0.78	0.258	3.09931e-39	Cycling Vascular	TUBA1C
2.00194e-43	0.584448	0.52	0.109	5.14037e-39	Cycling Vascular	MAZ
1.95084e-42	0.444304	0.331	0.052	5.00916e-38	Cycling Vascular	POLD3
2.00547e-42	0.319452	0.276	0.038	5.14944e-38	Cycling Vascular	PGP
2.26707e-42	1.00508	0.717	0.215	5.82116e-38	Cycling Vascular	TUBB6
2.0493e-41	0.460883	0.496	0.103	5.26198e-37	Cycling Vascular	MTHFD2
2.4451e-41	0.512147	0.283	0.041	6.27827e-37	Cycling Vascular	NUDT8
2.46565e-41	0.25607	0.134	0.01	6.33105e-37	Cycling Vascular	CHAF1A
7.5443e-41	0.386622	0.276	0.039	1.93715e-36	Cycling Vascular	SERPINE1
1.98365e-40	0.273887	0.157	0.014	5.09341e-36	Cycling Vascular	HAUS8
2.28371e-40	0.58253	0.417	0.082	5.86388e-36	Cycling Vascular	TMPO
6.22371e-40	0.634976	0.472	0.101	1.59806e-35	Cycling Vascular	MZT1
2.02127e-39	0.602683	0.472	0.101	5.19002e-35	Cycling Vascular	ANP32E
3.04607e-39	0.701407	0.37	0.067	7.8214e-35	Cycling Vascular	DCK
3.38668e-39	0.882597	0.575	0.15	8.69597e-35	Cycling Vascular	SLBP
1.8548e-38	1.50365	0.874	0.394	4.76256e-34	Cycling Vascular	HMGB2
5.36914e-38	0.35256	0.402	0.078	1.37864e-33	Cycling Vascular	RAB32
2.44537e-37	0.265329	0.228	0.03	6.27898e-33	Cycling Vascular	DSN1
1.03295e-36	2.078	0.819	0.431	2.6523e-32	Cycling Vascular	HIST1H4C
1.1451e-36	0.567427	0.52	0.123	2.94028e-32	Cycling Vascular	CBX5
4.15853e-36	0.613464	0.504	0.121	1.06779e-31	Cycling Vascular	USP1
1.33299e-35	0.319062	0.157	0.016	3.42272e-31	Cycling Vascular	DSCC1
1.81788e-35	0.318766	0.268	0.041	4.66777e-31	Cycling Vascular	NCAPH2
1.89142e-35	0.557436	0.465	0.107	4.8566e-31	Cycling Vascular	DNMT1
3.54565e-35	0.264	0.181	0.021	9.10417e-31	Cycling Vascular	POLA1
1.03112e-34	0.498554	0.37	0.074	2.64762e-30	Cycling Vascular	DNAJC9
1.29447e-34	0.446599	0.409	0.087	3.3238e-30	Cycling Vascular	HDGF
1.5382e-34	0.277332	0.244	0.036	3.94964e-30	Cycling Vascular	DBF4
1.90562e-34	0.296202	0.205	0.026	4.89307e-30	Cycling Vascular	RHNO1
9.54051e-34	0.366959	0.189	0.023	2.44972e-29	Cycling Vascular	RFC5
9.67913e-34	0.259194	0.134	0.012	2.48531e-29	Cycling Vascular	MMS22L
1.18811e-33	0.555576	0.567	0.15	3.0507e-29	Cycling Vascular	MIS18BP1
4.45324e-33	0.329644	0.504	0.122	1.14346e-28	Cycling Vascular	BCL7C
4.82704e-33	0.909732	1	0.995	1.23944e-28	Cycling Vascular	ACTB
5.40546e-33	0.338317	0.291	0.051	1.38796e-28	Cycling Vascular	PAICS
8.43527e-33	0.616379	0.512	0.133	2.16592e-28	Cycling Vascular	SAE1
1.33278e-32	0.31576	0.197	0.026	3.42217e-28	Cycling Vascular	PRIM2
1.35107e-32	0.397461	0.268	0.044	3.46915e-28	Cycling Vascular	CLN6
2.2974e-32	0.560921	0.465	0.112	5.89903e-28	Cycling Vascular	FAM111A
2.47685e-32	0.288536	0.315	0.058	6.35982e-28	Cycling Vascular	SAMD1
3.07166e-32	0.447886	0.52	0.133	7.88709e-28	Cycling Vascular	HTATSF1
4.11814e-32	0.749376	0.677	0.219	1.05741e-27	Cycling Vascular	CKLF
4.72929e-32	0.471591	0.307	0.057	1.21434e-27	Cycling Vascular	MCM5
6.701e-32	0.310771	0.346	0.068	1.72062e-27	Cycling Vascular	HLTF
8.05868e-32	0.302043	0.299	0.054	2.06923e-27	Cycling Vascular	TOPBP1
8.63594e-32	0.717173	0.504	0.134	2.21745e-27	Cycling Vascular	HPRT1
1.38282e-31	0.32145	0.323	0.061	3.55066e-27	Cycling Vascular	ITGB3BP
5.99417e-31	0.544013	0.488	0.125	1.53912e-26	Cycling Vascular	FGFR1
7.3463e-31	0.343673	0.307	0.058	1.88631e-26	Cycling Vascular	PARP2
7.67894e-31	0.722176	0.331	0.068	1.97172e-26	Cycling Vascular	HIST1H1E
7.98045e-31	0.688076	0.583	0.173	2.04914e-26	Cycling Vascular	SMS
1.14047e-30	0.362239	0.268	0.046	2.92837e-26	Cycling Vascular	TP53I13
4.1202e-30	0.330923	0.213	0.031	1.05794e-25	Cycling Vascular	SAP30
4.38323e-30	0.400021	0.244	0.04	1.12548e-25	Cycling Vascular	RBBP8
5.10216e-30	0.540885	0.346	0.073	1.31008e-25	Cycling Vascular	UBALD2
5.16312e-30	0.67359	0.567	0.166	1.32573e-25	Cycling Vascular	DDX39A
1.22556e-29	0.587039	0.504	0.137	3.14687e-25	Cycling Vascular	TPGS2
3.42664e-29	0.832997	1	0.886	8.79857e-25	Cycling Vascular	PPIA
3.63223e-29	0.532923	0.575	0.168	9.32647e-25	Cycling Vascular	UBE2S
3.65297e-29	0.58771	0.449	0.116	9.37974e-25	Cycling Vascular	MAD2L2
5.00728e-29	0.62899	0.433	0.109	1.28572e-24	Cycling Vascular	CTHRC1
9.73406e-29	0.980117	0.921	0.529	2.49941e-24	Cycling Vascular	RAN
1.26575e-28	0.446948	0.354	0.078	3.25006e-24	Cycling Vascular	IDH2
1.48771e-28	0.491641	0.394	0.093	3.81998e-24	Cycling Vascular	GMPS
1.79437e-28	0.870192	0.984	0.884	4.60741e-24	Cycling Vascular	HMGB1
1.84807e-28	1.00873	0.685	0.259	4.74528e-24	Cycling Vascular	CKS2
2.10692e-28	0.482039	0.37	0.085	5.40993e-24	Cycling Vascular	NRM
2.77517e-28	0.260622	0.189	0.027	7.12579e-24	Cycling Vascular	AC007998.3
3.18133e-28	0.41786	0.362	0.081	8.1687e-24	Cycling Vascular	FOPNL
3.27166e-28	1.15642	0.992	0.891	8.40065e-24	Cycling Vascular	LGALS1
8.1521e-28	0.405919	0.48	0.129	2.09321e-23	Cycling Vascular	PARP1
1.45861e-27	1.05116	0.969	0.859	3.74528e-23	Cycling Vascular	PFN1
3.41908e-27	0.338651	0.346	0.077	8.77918e-23	Cycling Vascular	IPO5
3.94159e-27	1.02456	0.732	0.296	1.01208e-22	Cycling Vascular	CALM3
4.10186e-27	0.34749	0.299	0.061	1.05324e-22	Cycling Vascular	RFC2
4.43917e-27	0.254082	0.283	0.055	1.13985e-22	Cycling Vascular	EBP
5.18304e-27	1.06467	0.866	0.47	1.33085e-22	Cycling Vascular	RHEB
5.5612e-27	0.338536	0.449	0.116	1.42795e-22	Cycling Vascular	RFLNB
7.78882e-27	0.301575	0.197	0.03	1.99994e-22	Cycling Vascular	C12orf75
1.86934e-26	0.262939	0.291	0.059	4.7999e-22	Cycling Vascular	TUT7
1.91383e-26	0.420674	0.575	0.174	4.91414e-22	Cycling Vascular	NID1
2.01092e-26	0.482061	0.543	0.159	5.16344e-22	Cycling Vascular	ABRACL
2.39009e-26	0.443405	0.37	0.089	6.13703e-22	Cycling Vascular	PAFAH1B3
3.66997e-26	0.268576	0.26	0.049	9.42338e-22	Cycling Vascular	YEATS4
4.40845e-26	0.425974	0.402	0.102	1.13196e-21	Cycling Vascular	MCM3
4.4317e-26	0.271625	0.173	0.025	1.13793e-21	Cycling Vascular	NCAPD3
6.061e-26	0.409484	0.449	0.12	1.55628e-21	Cycling Vascular	OLFM1
6.20054e-26	0.257734	0.252	0.047	1.59211e-21	Cycling Vascular	PCYT2
8.11883e-26	0.290491	0.315	0.068	2.08467e-21	Cycling Vascular	STX2
1.24275e-25	0.504587	0.52	0.154	3.19102e-21	Cycling Vascular	FBXL5
1.90059e-25	0.344916	0.22	0.038	4.88013e-21	Cycling Vascular	DLEU2
1.96048e-25	0.340928	0.394	0.098	5.03393e-21	Cycling Vascular	ING1
2.6328e-25	0.320761	0.315	0.069	6.76023e-21	Cycling Vascular	TFDP1
2.93326e-25	0.378493	0.402	0.103	7.53174e-21	Cycling Vascular	CISD2
4.2132e-25	0.490609	0.606	0.198	1.08182e-20	Cycling Vascular	CALU
4.38377e-25	0.372591	0.48	0.135	1.12562e-20	Cycling Vascular	OIP5-AS1
6.00644e-25	0.762875	0.693	0.268	1.54227e-20	Cycling Vascular	PLP2
7.40003e-25	0.965582	0.772	0.357	1.90011e-20	Cycling Vascular	DEK
8.07878e-25	0.390027	0.48	0.138	2.07439e-20	Cycling Vascular	PPIH
1.12955e-24	0.383419	0.268	0.054	2.90035e-20	Cycling Vascular	NDE1
1.50299e-24	0.877563	0.803	0.361	3.85923e-20	Cycling Vascular	PKM
1.53715e-24	0.629204	0.614	0.209	3.94695e-20	Cycling Vascular	BUB3
1.61688e-24	0.416243	0.276	0.057	4.15165e-20	Cycling Vascular	ZDHHC12
1.86078e-24	0.291172	0.441	0.119	4.77793e-20	Cycling Vascular	ACTL6A
2.53731e-24	0.301421	0.409	0.107	6.51506e-20	Cycling Vascular	NID2
2.98294e-24	0.376915	0.291	0.063	7.65931e-20	Cycling Vascular	LRRCC1
2.99217e-24	0.318192	0.331	0.076	7.683e-20	Cycling Vascular	RNASEH2B
3.65637e-24	0.293682	0.244	0.047	9.38846e-20	Cycling Vascular	NUDT1
3.93855e-24	0.463252	0.354	0.087	1.0113e-19	Cycling Vascular	CDC25B
4.7032e-24	0.368627	0.339	0.081	1.20764e-19	Cycling Vascular	CBX1
7.16401e-24	0.423133	0.449	0.127	1.8395e-19	Cycling Vascular	SVIP
7.67389e-24	0.462919	0.48	0.142	1.97042e-19	Cycling Vascular	SGCB
8.33011e-24	0.302389	0.417	0.112	2.13892e-19	Cycling Vascular	XPO1
8.43089e-24	0.654552	1	0.992	2.1648e-19	Cycling Vascular	VIM
1.569e-23	0.431973	0.394	0.105	4.02871e-19	Cycling Vascular	CCDC88A
1.74242e-23	0.448666	0.543	0.174	4.47401e-19	Cycling Vascular	PXDN
1.77269e-23	0.413562	0.488	0.145	4.55175e-19	Cycling Vascular	HSPB11
2.1997e-23	0.260186	0.37	0.092	5.64816e-19	Cycling Vascular	ANKLE2
2.62427e-23	0.576303	0.693	0.26	6.73833e-19	Cycling Vascular	MRPL51
2.82494e-23	0.269382	0.346	0.084	7.25359e-19	Cycling Vascular	CTCF
3.64678e-23	0.265609	0.244	0.048	9.36383e-19	Cycling Vascular	CANT1
3.90333e-23	0.747691	0.803	0.385	1.00226e-18	Cycling Vascular	HMGN1
4.99994e-23	0.254547	0.283	0.062	1.28383e-18	Cycling Vascular	NIBAN1
7.86278e-23	0.264199	0.425	0.117	2.01893e-18	Cycling Vascular	COL5A2
9.03658e-23	0.430822	0.354	0.09	2.32032e-18	Cycling Vascular	EEF1AKMT2
1.11669e-22	0.756344	0.717	0.306	2.86732e-18	Cycling Vascular	RANBP1
1.20709e-22	0.479251	0.496	0.155	3.09946e-18	Cycling Vascular	TPRKB
1.39316e-22	0.485334	0.504	0.161	3.57721e-18	Cycling Vascular	COMMD4
1.75722e-22	0.307696	0.52	0.161	4.51201e-18	Cycling Vascular	CBR3
3.32081e-22	0.302837	0.283	0.064	8.52685e-18	Cycling Vascular	MMD
3.7487e-22	0.313906	0.402	0.11	9.62554e-18	Cycling Vascular	PPM1F
6.19985e-22	0.268999	0.409	0.114	1.59193e-17	Cycling Vascular	PBRM1
8.08393e-22	0.583741	0.622	0.221	2.07571e-17	Cycling Vascular	LSM5
1.17886e-21	0.291261	0.118	0.015	3.02697e-17	Cycling Vascular	LINC01235
1.19608e-21	1.01892	0.795	0.448	3.07118e-17	Cycling Vascular	DUT
1.71527e-21	0.417672	0.551	0.184	4.40431e-17	Cycling Vascular	COX20
2.97492e-21	0.331115	0.189	0.034	7.6387e-17	Cycling Vascular	REEP4
3.44576e-21	0.296536	0.433	0.127	8.84767e-17	Cycling Vascular	RUVBL2
3.46102e-21	0.264345	0.197	0.036	8.88686e-17	Cycling Vascular	ASB9
3.47727e-21	0.660673	0.583	0.208	8.92859e-17	Cycling Vascular	RASSF1
4.65775e-21	0.276618	0.354	0.093	1.19597e-16	Cycling Vascular	PSMG1
4.96548e-21	0.302694	0.48	0.148	1.27499e-16	Cycling Vascular	MYH10
5.51726e-21	0.580984	0.614	0.22	1.41667e-16	Cycling Vascular	CBX3
5.76019e-21	0.274584	0.465	0.14	1.47904e-16	Cycling Vascular	CMTM3
5.91651e-21	0.330881	0.173	0.029	1.51918e-16	Cycling Vascular	MGME1
8.83613e-21	0.250541	0.244	0.052	2.26885e-16	Cycling Vascular	NUDT15
9.2446e-21	0.417085	0.535	0.181	2.37374e-16	Cycling Vascular	FXYD6
9.48172e-21	0.30728	0.339	0.089	2.43462e-16	Cycling Vascular	TMEM189
1.84892e-20	0.594094	0.488	0.164	4.74746e-16	Cycling Vascular	BTG3
2.51332e-20	0.277647	0.268	0.061	6.45345e-16	Cycling Vascular	CCDC167
2.77429e-20	0.334386	0.346	0.094	7.12354e-16	Cycling Vascular	COL6A3
3.1269e-20	0.317406	0.252	0.056	8.02894e-16	Cycling Vascular	ACYP1
3.2093e-20	0.359209	0.299	0.074	8.24053e-16	Cycling Vascular	GNL2
3.21025e-20	0.319002	0.11	0.014	8.24296e-16	Cycling Vascular	UCP2
3.22855e-20	0.292187	0.315	0.079	8.28995e-16	Cycling Vascular	RUSC1
3.26873e-20	0.36899	0.378	0.107	8.39311e-16	Cycling Vascular	AP3B1
4.80535e-20	0.430453	0.591	0.214	1.23387e-15	Cycling Vascular	KPNB1
5.97154e-20	0.384869	0.535	0.184	1.53331e-15	Cycling Vascular	CFAP20
6.24071e-20	0.507883	0.575	0.212	1.60243e-15	Cycling Vascular	CENPX
7.68066e-20	0.883782	0.803	0.501	1.97216e-15	Cycling Vascular	SLC25A5
8.84772e-20	0.477542	0.677	0.272	2.27183e-15	Cycling Vascular	SNRPD1
1.64386e-19	0.544503	0.661	0.265	4.22094e-15	Cycling Vascular	LSM4
1.71379e-19	0.640318	0.992	0.876	4.40051e-15	Cycling Vascular	H3F3A
1.75856e-19	0.293024	0.339	0.091	4.51545e-15	Cycling Vascular	DENND5A
2.42632e-19	0.444604	0.575	0.206	6.23006e-15	Cycling Vascular	EMP3
3.18295e-19	0.320535	0.528	0.179	8.17287e-15	Cycling Vascular	YIF1B
3.87401e-19	0.495156	0.583	0.219	9.94731e-15	Cycling Vascular	HNRNPAB
4.06422e-19	0.513651	1	0.985	1.04357e-14	Cycling Vascular	PTMA
5.41749e-19	0.85963	0.74	0.36	1.39105e-14	Cycling Vascular	SIVA1
7.11154e-19	0.257005	0.205	0.042	1.82603e-14	Cycling Vascular	HOMER3
9.18499e-19	0.395031	0.567	0.208	2.35843e-14	Cycling Vascular	ATP1B3
1.84529e-18	0.283441	0.354	0.101	4.73815e-14	Cycling Vascular	SLC25A24
2.12314e-18	0.386185	0.528	0.187	5.45159e-14	Cycling Vascular	TP53I11
2.65614e-18	0.812642	0.803	0.451	6.82018e-14	Cycling Vascular	YWHAH
2.97005e-18	0.787107	0.787	0.428	7.62621e-14	Cycling Vascular	NUCKS1
3.66264e-18	0.297978	0.362	0.106	9.40456e-14	Cycling Vascular	EIF4EBP1
4.19385e-18	0.679769	0.756	0.364	1.07685e-13	Cycling Vascular	NAP1L1
4.50276e-18	0.308025	0.457	0.151	1.15617e-13	Cycling Vascular	EXOSC8
5.1977e-18	0.259965	0.417	0.13	1.33461e-13	Cycling Vascular	TSTA3
5.51905e-18	0.418845	0.606	0.23	1.41713e-13	Cycling Vascular	NONO
5.65014e-18	0.655416	0.685	0.305	1.45079e-13	Cycling Vascular	FN1
5.72459e-18	0.320717	0.457	0.152	1.4699e-13	Cycling Vascular	PPP1R18
5.9354e-18	0.326943	0.606	0.229	1.52403e-13	Cycling Vascular	HDAC2
6.40242e-18	0.599053	0.567	0.22	1.64395e-13	Cycling Vascular	CACYBP
6.81424e-18	0.336541	0.496	0.171	1.74969e-13	Cycling Vascular	IKBIP
8.51101e-18	0.305643	0.394	0.121	2.18537e-13	Cycling Vascular	IMMT
9.88935e-18	0.46755	0.661	0.269	2.53929e-13	Cycling Vascular	HNRNPR
1.18185e-17	0.682719	1	0.933	3.03463e-13	Cycling Vascular	ACTG1
2.03398e-17	0.724206	0.701	0.321	5.22265e-13	Cycling Vascular	HP1BP3
2.14591e-17	0.369658	0.575	0.22	5.51006e-13	Cycling Vascular	CYTOR
2.45335e-17	0.310055	0.346	0.102	6.29947e-13	Cycling Vascular	RBFA
2.56136e-17	0.391205	0.465	0.161	6.57681e-13	Cycling Vascular	RBBP7
3.25658e-17	0.256972	0.315	0.088	8.36192e-13	Cycling Vascular	MAGOHB
3.54462e-17	1.163	0.866	0.585	9.10153e-13	Cycling Vascular	TUBB4B
3.72989e-17	0.33505	0.378	0.119	9.57725e-13	Cycling Vascular	COTL1
3.82637e-17	0.39432	0.52	0.19	9.82496e-13	Cycling Vascular	PSMD2
3.88545e-17	0.296684	0.386	0.119	9.97668e-13	Cycling Vascular	AZIN1
3.90129e-17	0.690524	0.945	0.749	1.00173e-12	Cycling Vascular	HINT1
3.98122e-17	0.561561	0.693	0.313	1.02226e-12	Cycling Vascular	ILF2
4.05221e-17	0.334206	0.37	0.115	1.04049e-12	Cycling Vascular	SMC1A
4.43439e-17	0.626253	0.78	0.381	1.13862e-12	Cycling Vascular	BANF1
4.67319e-17	0.2989	0.417	0.135	1.19994e-12	Cycling Vascular	STK17A
4.73262e-17	0.34007	0.504	0.179	1.2152e-12	Cycling Vascular	ELAVL1
6.70222e-17	0.28813	0.472	0.159	1.72093e-12	Cycling Vascular	EMC6
6.96844e-17	0.259002	0.323	0.092	1.78929e-12	Cycling Vascular	NIPA2
6.99369e-17	0.580868	0.646	0.285	1.79577e-12	Cycling Vascular	MZT2B
7.04372e-17	0.262438	0.228	0.054	1.80862e-12	Cycling Vascular	LAYN
8.78609e-17	0.255252	0.362	0.11	2.25601e-12	Cycling Vascular	FAM114A1
9.03065e-17	0.276211	0.362	0.11	2.3188e-12	Cycling Vascular	USP13
9.23812e-17	0.3232	0.496	0.181	2.37207e-12	Cycling Vascular	PRKDC
9.69875e-17	0.344746	0.205	0.046	2.49035e-12	Cycling Vascular	RAD1
1.06453e-16	0.487519	0.559	0.214	2.7334e-12	Cycling Vascular	ARPC5L
1.07973e-16	0.761791	0.89	0.632	2.77243e-12	Cycling Vascular	TPM4
1.36221e-16	0.431614	0.638	0.263	3.49774e-12	Cycling Vascular	GGNBP2
1.44435e-16	0.348721	0.291	0.081	3.70866e-12	Cycling Vascular	MCMBP
1.50694e-16	0.253627	0.425	0.14	3.86938e-12	Cycling Vascular	MED19
1.50709e-16	0.317429	0.488	0.174	3.86975e-12	Cycling Vascular	PSMD1
1.53372e-16	0.472584	0.638	0.272	3.93814e-12	Cycling Vascular	C1orf54
1.67431e-16	0.296103	0.449	0.155	4.29912e-12	Cycling Vascular	ACAA2
1.67466e-16	0.720365	0.843	0.526	4.30003e-12	Cycling Vascular	COX8A
2.47039e-16	0.254644	0.457	0.159	6.34321e-12	Cycling Vascular	CIAO2A
2.81595e-16	0.309347	0.386	0.124	7.23052e-12	Cycling Vascular	KLHDC3
3.00405e-16	0.322787	0.52	0.192	7.7135e-12	Cycling Vascular	HNRNPD
3.13586e-16	0.387786	0.496	0.186	8.05195e-12	Cycling Vascular	ILF3
3.17527e-16	0.25135	0.315	0.091	8.15315e-12	Cycling Vascular	SP3
3.51721e-16	0.309593	0.472	0.169	9.03115e-12	Cycling Vascular	NAP1L4
3.66005e-16	0.295243	0.15	0.028	9.39791e-12	Cycling Vascular	SENP1
4.41621e-16	0.297307	0.299	0.085	1.13395e-11	Cycling Vascular	RELB
4.48595e-16	0.320243	0.394	0.129	1.15186e-11	Cycling Vascular	NME1
4.74943e-16	0.312229	0.543	0.203	1.21951e-11	Cycling Vascular	MAPRE1
6.25743e-16	0.548972	0.803	0.407	1.60672e-11	Cycling Vascular	SNRPG
6.29339e-16	0.290245	0.551	0.213	1.61595e-11	Cycling Vascular	NES
7.6098e-16	0.363742	0.638	0.261	1.95397e-11	Cycling Vascular	PSMD7
7.96152e-16	0.447222	0.63	0.266	2.04428e-11	Cycling Vascular	PSIP1
8.61217e-16	0.371593	0.48	0.171	2.21135e-11	Cycling Vascular	LMF2
9.56299e-16	0.271326	0.307	0.09	2.45549e-11	Cycling Vascular	HIRIP3
9.87443e-16	0.31068	0.354	0.112	2.53546e-11	Cycling Vascular	CDC42EP5
1.02165e-15	0.354642	0.291	0.084	2.62329e-11	Cycling Vascular	PCBD1
1.09955e-15	0.438685	0.63	0.271	2.82331e-11	Cycling Vascular	MARCKS
1.37769e-15	0.317446	0.52	0.198	3.53749e-11	Cycling Vascular	AKR7A2
1.6464e-15	0.267892	0.457	0.159	4.22746e-11	Cycling Vascular	ACTN1
1.95704e-15	0.730828	0.992	0.864	5.0251e-11	Cycling Vascular	S100A10
2.24027e-15	0.33167	0.417	0.141	5.75235e-11	Cycling Vascular	HAT1
2.30386e-15	0.388059	0.543	0.206	5.91561e-11	Cycling Vascular	NEURL1B
2.45633e-15	0.320276	0.291	0.084	6.30711e-11	Cycling Vascular	RPA1
2.51926e-15	0.359621	0.307	0.093	6.46869e-11	Cycling Vascular	TOR3A
2.8609e-15	0.327996	0.22	0.055	7.34593e-11	Cycling Vascular	SPATA33
3.00646e-15	0.523742	0.669	0.3	7.71969e-11	Cycling Vascular	H2AFX
3.02802e-15	0.410485	0.63	0.271	7.77504e-11	Cycling Vascular	NDUFB3
3.19115e-15	0.265409	0.394	0.132	8.19392e-11	Cycling Vascular	DCAF7
3.30187e-15	0.325779	0.37	0.121	8.47821e-11	Cycling Vascular	EZR
[truncated: 4,154 more rows]
