# Supplementary material for: Changes in subcutaneous white adipose tissue cellular composition and molecular programs underlie glucose intolerance in persons with HIV
Source: Front Immunol. 2023 Aug 30;14:1152003. doi: 10.3389/fimmu.2023.1152003 (PMC10499182; doi:10.3389/fimmu.2023.1152003)
Supplement: Supplementary file 20 [file Table_7.xlsx]

## Sheet: CD4
p_val	avg_log2FC	pct.1	pct.2	p_val_adj	cluster	gene
4.16717e-188	0.965916	0.828	0.502	1.07e-183	CD4 TCM	LTB
2.01113e-133	0.396841	0.999	0.994	5.16398e-129	CD4 TCM	TPT1
1.26697e-132	0.343342	0.999	0.998	3.25321e-128	CD4 TCM	RPL13
7.01061e-132	0.364275	1	0.992	1.80012e-127	CD4 TCM	RPS8
5.97238e-128	0.61754	0.999	0.983	1.53353e-123	CD4 TCM	FTH1
6.3345e-127	0.356563	1	1	1.62651e-122	CD4 TCM	EEF1A1
9.60662e-121	0.708289	0.832	0.561	2.46669e-116	CD4 TCM	IL7R
2.82312e-120	0.316631	1	0.999	7.24892e-116	CD4 TCM	RPS12
4.59443e-117	0.311554	0.999	0.998	1.17971e-112	CD4 TCM	RPL34
1.93292e-113	0.292136	1	0.997	4.96316e-109	CD4 TCM	RPL11
3.94548e-113	0.606344	0.941	0.829	1.01308e-108	CD4 TCM	ZFP36L2
9.72343e-113	0.357864	1	0.992	2.49669e-108	CD4 TCM	RPS18
2.44979e-112	0.800352	0.358	0.125	6.29034e-108	CD4 TCM	TNFRSF4
1.00092e-97	0.314134	0.999	0.993	2.57005e-93	CD4 TCM	RPL37
1.43146e-97	0.263553	0.999	0.998	3.67556e-93	CD4 TCM	RPL32
8.46405e-93	0.2537	1	0.998	2.17331e-88	CD4 TCM	RPL28
1.48013e-89	0.286033	0.999	0.997	3.80053e-85	CD4 TCM	RPL39
4.70443e-88	0.570694	0.912	0.787	1.20796e-83	CD4 TCM	PABPC1
1.35531e-84	0.331009	0.992	0.979	3.48002e-80	CD4 TCM	RPL36
1.44609e-83	0.316874	0.993	0.979	3.71313e-79	CD4 TCM	RPL8
4.33394e-83	0.27802	0.997	0.993	1.11283e-78	CD4 TCM	RPL18A
1.8016e-81	0.307988	0.996	0.987	4.62596e-77	CD4 TCM	RPS4X
1.04522e-79	0.356913	0.991	0.964	2.68382e-75	CD4 TCM	RPLP0
3.20797e-78	0.313309	0.993	0.975	8.23711e-74	CD4 TCM	RPS6
4.95844e-78	0.73144	0.387	0.178	1.27318e-73	CD4 TCM	AQP3
1.70139e-76	0.353361	0.985	0.949	4.36867e-72	CD4 TCM	RPL36A
1.30046e-74	0.273938	1	0.999	3.33918e-70	CD4 TCM	RPLP1
1.6843e-69	0.41193	0.938	0.826	4.32477e-65	CD4 TCM	ZFP36
5.08102e-69	0.256743	0.997	0.99	1.30465e-64	CD4 TCM	RPL12
5.58625e-69	0.264656	0.995	0.983	1.43438e-64	CD4 TCM	RPL29
3.73387e-66	0.65396	0.368	0.174	9.58745e-62	CD4 TCM	CCR7
1.96241e-62	0.55515	0.523	0.304	5.03887e-58	CD4 TCM	CDKN1A
4.1479e-61	0.284134	0.984	0.954	1.06506e-56	CD4 TCM	RPL5
4.87482e-56	0.453716	0.752	0.577	1.25171e-51	CD4 TCM	LDHB
9.06419e-56	0.275735	0.976	0.939	2.32741e-51	CD4 TCM	RPL9
9.3482e-56	0.270453	0.99	0.97	2.40034e-51	CD4 TCM	RPS16
9.98513e-56	0.265667	0.99	0.973	2.56388e-51	CD4 TCM	RPL3
1.3743e-55	0.34482	0.943	0.867	3.52879e-51	CD4 TCM	SARAF
2.9784e-54	0.362159	0.917	0.826	7.64763e-50	CD4 TCM	RPL4
4.21984e-54	0.303929	0.988	0.968	1.08353e-49	CD4 TCM	RPS2
1.65204e-53	0.577446	0.357	0.187	4.24195e-49	CD4 TCM	S1PR1
9.5933e-53	0.594096	0.221	0.087	2.46327e-48	CD4 TCM	RGS16
3.60118e-52	0.315525	0.976	0.95	9.24675e-48	CD4 TCM	RPS29
1.19655e-51	0.263521	0.976	0.934	3.07239e-47	CD4 TCM	RPL22
1.45889e-48	0.581948	0.148	0.046	3.746e-44	CD4 TCM	CCR6
2.29579e-47	0.432441	0.472	0.281	5.89491e-43	CD4 TCM	CD55
3.87407e-47	0.55572	0.431	0.255	9.94744e-43	CD4 TCM	GPR183
8.16343e-47	0.496093	0.216	0.09	2.09612e-42	CD4 TCM	PLAUR
1.73904e-45	0.256387	0.972	0.937	4.46535e-41	CD4 TCM	RPL10A
2.5711e-45	0.263607	0.98	0.954	6.60181e-41	CD4 TCM	RPSA
3.961e-44	0.486544	0.498	0.323	1.01707e-39	CD4 TCM	RNASET2
1.21833e-43	0.45653	0.278	0.135	3.1283e-39	CD4 TCM	MAL
1.33457e-42	0.263578	0.947	0.872	3.42677e-38	CD4 TCM	EEF1B2
4.32401e-42	0.507779	0.334	0.185	1.11027e-37	CD4 TCM	ICAM2
5.42379e-42	0.331914	0.899	0.816	1.39267e-37	CD4 TCM	FXYD5
3.85794e-41	0.446738	0.473	0.301	9.90603e-37	CD4 TCM	ARHGAP15
3.50965e-40	0.29414	0.965	0.926	9.01174e-36	CD4 TCM	RPL13A
1.24005e-39	0.473958	0.175	0.07	3.18408e-35	CD4 TCM	PASK
3.1711e-39	0.273473	0.944	0.891	8.14242e-35	CD4 TCM	RPL38
4.93777e-36	0.364784	0.124	0.041	1.26787e-31	CD4 TCM	ADAM19
5.59981e-35	0.444754	0.319	0.184	1.43786e-30	CD4 TCM	RILPL2
5.8466e-35	0.344194	0.832	0.73	1.50123e-30	CD4 TCM	EEF2
5.51455e-34	0.255234	0.893	0.789	1.41597e-29	CD4 TCM	EEF1G
6.1142e-32	0.338652	0.118	0.042	1.56994e-27	CD4 TCM	NPDC1
6.55643e-32	0.386401	0.715	0.574	1.68349e-27	CD4 TCM	SELENOK
1.60574e-31	0.394496	0.498	0.344	4.12305e-27	CD4 TCM	FLT3LG
1.06467e-29	0.396999	0.27	0.153	2.73374e-25	CD4 TCM	IRF2BP2
4.58399e-29	0.375674	0.113	0.042	1.17703e-24	CD4 TCM	FXYD7
1.03939e-27	0.28629	0.675	0.522	2.66883e-23	CD4 TCM	GAS5
1.67406e-27	0.430383	0.424	0.295	4.29848e-23	CD4 TCM	PDCD4
4.24986e-27	0.38575	0.152	0.07	1.09124e-22	CD4 TCM	ELL2
4.49531e-27	0.331075	0.604	0.455	1.15426e-22	CD4 TCM	FAM177A1
1.06335e-26	0.275973	0.839	0.749	2.73037e-22	CD4 TCM	HINT1
4.84336e-26	0.333852	0.237	0.132	1.24363e-21	CD4 TCM	TRADD
5.94693e-26	0.472577	0.592	0.468	1.52699e-21	CD4 TCM	DDIT4
2.96389e-24	0.336961	0.443	0.314	7.61037e-20	CD4 TCM	NOSIP
7.98885e-24	0.381842	0.209	0.117	2.0513e-19	CD4 TCM	AP3M2
1.54074e-23	0.326609	0.358	0.236	3.95616e-19	CD4 TCM	ARID5A
1.56337e-23	0.340877	0.236	0.137	4.01427e-19	CD4 TCM	CRYBG1
1.60683e-23	0.358467	0.213	0.121	4.12586e-19	CD4 TCM	ETV3
2.0173e-22	0.252357	0.735	0.597	5.17981e-18	CD4 TCM	CREM
3.05394e-22	0.25638	0.634	0.495	7.8416e-18	CD4 TCM	EIF3E
8.13428e-22	0.361476	0.221	0.13	2.08864e-17	CD4 TCM	KDM6B
3.01421e-21	0.402597	0.431	0.313	7.73959e-17	CD4 TCM	CHMP1B
3.40989e-21	0.313622	0.416	0.294	8.75556e-17	CD4 TCM	RNF125
4.01965e-21	0.251377	0.842	0.76	1.03213e-16	CD4 TCM	RPL27A
8.30744e-21	0.303188	0.386	0.267	2.1331e-16	CD4 TCM	TMEM123
1.78328e-20	0.279343	0.686	0.564	4.57893e-16	CD4 TCM	LEPROTL1
1.9369e-20	0.277317	0.775	0.657	4.97339e-16	CD4 TCM	SLC2A3
2.16124e-20	0.296545	0.575	0.449	5.5494e-16	CD4 TCM	SPOCK2
3.20144e-20	0.282884	0.167	0.09	8.22033e-16	CD4 TCM	SLC39A8
4.4728e-20	0.313859	0.629	0.507	1.14848e-15	CD4 TCM	EZR
4.59272e-20	0.342888	0.371	0.261	1.17927e-15	CD4 TCM	PIM1
2.56445e-19	0.255828	0.64	0.518	6.58474e-15	CD4 TCM	SERP1
3.14121e-19	0.272627	0.626	0.507	8.06568e-15	CD4 TCM	SNHG6
3.71235e-19	0.306293	0.226	0.138	9.5322e-15	CD4 TCM	PDE4D
5.64157e-19	0.302719	0.227	0.139	1.44859e-14	CD4 TCM	PAG1
7.64693e-19	0.282045	0.397	0.285	1.9635e-14	CD4 TCM	BIRC3
9.80284e-19	0.296278	0.305	0.202	2.51707e-14	CD4 TCM	SKIL
1.37607e-18	0.286068	0.171	0.096	3.53334e-14	CD4 TCM	PLEKHB2
2.70143e-18	0.295347	0.238	0.149	6.93646e-14	CD4 TCM	NASP
2.47904e-17	0.309513	0.149	0.082	6.36543e-13	CD4 TCM	NINJ1
3.17086e-17	0.264617	0.243	0.155	8.14182e-13	CD4 TCM	RCAN3
3.54958e-17	0.306091	0.254	0.168	9.11425e-13	CD4 TCM	SOD2
3.66489e-17	0.278773	0.341	0.236	9.41034e-13	CD4 TCM	PIK3R1
4.43965e-17	0.2858	0.217	0.135	1.13997e-12	CD4 TCM	USP36
5.11522e-17	0.312835	0.164	0.094	1.31343e-12	CD4 TCM	IL4R
7.81056e-17	0.292142	0.375	0.272	2.00552e-12	CD4 TCM	G3BP2
8.56862e-17	0.264509	0.145	0.08	2.20016e-12	CD4 TCM	PDE3B
8.81882e-17	0.256263	0.188	0.112	2.26441e-12	CD4 TCM	RARA
1.36494e-16	0.325414	0.244	0.16	3.50475e-12	CD4 TCM	ATP1B3
3.52669e-16	0.296812	0.254	0.169	9.05549e-12	CD4 TCM	SC5D
1.00376e-15	0.285238	0.189	0.116	2.57734e-11	CD4 TCM	NFKB1
1.67233e-15	0.250223	0.3	0.208	4.29405e-11	CD4 TCM	TRAT1
2.40498e-15	0.251727	0.265	0.18	6.17527e-11	CD4 TCM	SOCS3
3.46768e-15	0.26674	0.181	0.11	8.90396e-11	CD4 TCM	TNFRSF25
6.08301e-15	0.256376	0.467	0.359	1.56193e-10	CD4 TCM	PDE4B
1.09934e-13	0.264537	0.242	0.164	2.82278e-09	CD4 TCM	TTC39C
4.30879e-13	0.259196	0.213	0.142	1.10637e-08	CD4 TCM	P2RY10
5.55276e-13	0.270764	0.232	0.157	1.42578e-08	CD4 TCM	SPTAN1
2.67991e-12	0.256937	0.473	0.381	6.88119e-08	CD4 TCM	ARL4C
3.43037e-304	0.85406	1	0.992	8.80815e-300	CD4 Naive	RPS3A
4.25844e-304	0.702192	1	0.998	1.09344e-299	CD4 Naive	RPL32
9.94754e-299	0.861265	0.999	0.987	2.55423e-294	CD4 Naive	RPS13
2.12104e-295	1.64626	0.72	0.189	5.44619e-291	CD4 Naive	SELL
3.06366e-289	0.782198	1	0.994	7.86655e-285	CD4 Naive	RPS8
2.99638e-240	0.599092	1	0.999	7.6938e-236	CD4 Naive	RPS12
7.67749e-235	0.655586	0.999	0.994	1.97135e-230	CD4 Naive	RPS23
1.74769e-231	0.557299	1	0.998	4.48753e-227	CD4 Naive	RPL30
1.29611e-207	0.7769	0.99	0.954	3.32803e-203	CD4 Naive	RPS5
4.37992e-204	0.740772	0.993	0.959	1.12463e-199	CD4 Naive	RPL5
1.08092e-196	0.541759	1	0.997	2.77547e-192	CD4 Naive	RPL11
9.77531e-195	0.493094	1	0.997	2.51001e-190	CD4 Naive	RPS15A
2.51943e-194	0.54425	1	0.998	6.46915e-190	CD4 Naive	RPL13
1.43047e-193	0.560707	1	1	3.67301e-189	CD4 Naive	EEF1A1
3.15027e-190	0.76869	0.99	0.94	8.08894e-186	CD4 Naive	RPL22
6.2735e-186	0.512561	0.999	0.997	1.61085e-181	CD4 Naive	RPL19
8.79211e-183	0.862655	0.974	0.883	2.25755e-178	CD4 Naive	EEF1B2
3.32504e-182	0.533955	1	0.998	8.5377e-178	CD4 Naive	RPL34
5.35573e-180	0.598739	0.998	0.986	1.37519e-175	CD4 Naive	RPL18
7.96404e-178	1.27907	0.513	0.142	2.04493e-173	CD4 Naive	LEF1
9.55432e-166	0.523589	0.997	0.991	2.45326e-161	CD4 Naive	RPL35A
1.84379e-153	0.887641	0.971	0.879	4.7343e-149	CD4 Naive	SARAF
2.49123e-153	0.488579	0.999	0.997	6.39674e-149	CD4 Naive	RPS14
1.22025e-152	1.19175	0.478	0.136	3.13324e-148	CD4 Naive	TCF7
2.05667e-149	0.885336	0.233	0.027	5.2809e-145	CD4 Naive	FHIT
3.70773e-149	0.528337	0.994	0.986	9.52033e-145	CD4 Naive	RPL29
1.20893e-146	0.492239	1	0.997	3.10417e-142	CD4 Naive	RPL39
1.0812e-145	0.505411	0.999	0.994	2.77619e-141	CD4 Naive	RPL37
1.51242e-143	0.819138	0.945	0.803	3.88345e-139	CD4 Naive	EEF1G
8.28423e-139	1.1328	0.545	0.186	2.12714e-134	CD4 Naive	CCR7
3.7728e-137	0.399272	1	0.999	9.68742e-133	CD4 Naive	RPL10
2.11745e-135	0.905448	0.911	0.696	5.43697e-131	CD4 Naive	SNHG29
5.14395e-133	1.27636	0.646	0.292	1.32081e-128	CD4 Naive	CD55
1.61562e-132	0.605315	0.991	0.944	4.14843e-128	CD4 Naive	RPL9
4.11444e-132	0.470498	0.998	0.994	1.05646e-127	CD4 Naive	RPL18A
2.15333e-131	1.01619	0.304	0.06	5.52911e-127	CD4 Naive	LYPD3
5.55163e-128	0.545204	0.998	0.989	1.42549e-123	CD4 Naive	RPS4X
4.22614e-127	0.42275	1	0.997	1.08515e-122	CD4 Naive	RPS28
4.8073e-126	0.376102	1	0.998	1.23437e-121	CD4 Naive	RPS27A
3.34024e-125	0.837392	0.176	0.017	8.57674e-121	CD4 Naive	ADTRP
6.79807e-125	0.513354	0.998	0.978	1.74554e-120	CD4 Naive	RPS6
7.86708e-124	1.07933	0.701	0.335	2.02003e-119	CD4 Naive	CD7
1.8099e-117	0.548975	0.991	0.947	4.64727e-113	CD4 Naive	NACA
5.0731e-111	0.456389	0.996	0.995	1.30262e-106	CD4 Naive	TPT1
1.73588e-108	0.439617	0.999	0.987	4.45722e-104	CD4 Naive	RPS21
1.17239e-107	0.968163	0.731	0.386	3.01034e-103	CD4 Naive	KLF2
1.243e-106	0.942665	0.814	0.531	3.19164e-102	CD4 Naive	GAS5
5.97979e-106	0.507864	0.125	0.008	1.53543e-101	CD4 Naive	TMIGD2
1.39354e-102	0.450952	0.997	0.988	3.5782e-98	CD4 Naive	RPS25
5.60951e-102	0.618978	0.171	0.022	1.44035e-97	CD4 Naive	ACTN1
3.65298e-100	0.647843	0.157	0.018	9.37974e-96	CD4 Naive	TXK
1.08055e-98	0.804326	0.852	0.598	2.77452e-94	CD4 Naive	LDHB
8.24707e-98	0.374322	1	0.995	2.1176e-93	CD4 Naive	RPS3
1.20951e-96	0.448963	0.995	0.982	3.10565e-92	CD4 Naive	RPL8
1.4044e-96	0.454778	0.996	0.976	3.60607e-92	CD4 Naive	RPL3
1.06191e-95	0.663589	0.184	0.028	2.72667e-91	CD4 Naive	AIF1
2.45973e-94	0.516801	0.984	0.943	6.31586e-90	CD4 Naive	RPL10A
3.24911e-94	0.895764	0.632	0.309	8.34275e-90	CD4 Naive	NOSIP
1.48824e-93	0.737739	0.943	0.809	3.82135e-89	CD4 Naive	PABPC1
1.9968e-93	0.685086	0.908	0.762	5.1272e-89	CD4 Naive	NPM1
1.15119e-88	0.385854	0.997	0.991	2.95591e-84	CD4 Naive	RPL12
1.3142e-87	0.672592	0.165	0.025	3.37447e-83	CD4 Naive	CHRM3-AS2
1.46207e-86	0.925031	0.38	0.132	3.75415e-82	CD4 Naive	PRKCQ-AS1
2.96432e-86	0.603683	0.953	0.84	7.61147e-82	CD4 Naive	RPL4
6.41066e-86	0.486989	0.98	0.937	1.64607e-81	CD4 Naive	RACK1
2.2279e-85	0.369223	1	0.991	5.72057e-81	CD4 Naive	RPLP2
1.30333e-83	0.856003	0.45	0.181	3.34657e-79	CD4 Naive	FCMR
9.11231e-81	0.565293	0.938	0.848	2.33977e-76	CD4 Naive	RPL7
8.37398e-80	0.374273	1	0.994	2.15019e-75	CD4 Naive	RPS18
9.00824e-80	0.804651	0.293	0.087	2.31305e-75	CD4 Naive	SATB1
1.12196e-79	0.902121	0.437	0.176	2.88086e-75	CD4 Naive	ABLIM1
2.05171e-78	0.733376	0.181	0.035	5.26819e-74	CD4 Naive	SCML1
1.79738e-75	0.364785	0.999	0.987	4.61512e-71	CD4 Naive	RPL14
1.60219e-70	0.810161	0.38	0.149	4.11395e-66	CD4 Naive	MAL
5.82979e-70	0.815814	0.466	0.211	1.49691e-65	CD4 Naive	CAMK4
1.0288e-68	0.825947	0.34	0.126	2.64165e-64	CD4 Naive	ARRDC2
2.54139e-68	0.374167	0.993	0.982	6.52552e-64	CD4 Naive	RPL36
3.84038e-68	0.650851	0.212	0.053	9.86094e-64	CD4 Naive	TRABD2A
1.05509e-66	0.434005	0.973	0.948	2.70916e-62	CD4 Naive	RPS9
7.78643e-66	0.287264	0.999	0.995	1.99932e-61	CD4 Naive	RPS15
1.71721e-61	0.672359	0.22	0.062	4.40928e-57	CD4 Naive	NELL2
2.0876e-61	0.682298	0.221	0.064	5.36034e-57	CD4 Naive	BACH2
1.14817e-60	0.436632	0.1	0.012	2.94815e-56	CD4 Naive	AK5
1.86696e-60	0.711466	0.732	0.508	4.7938e-56	CD4 Naive	EIF3E
6.24767e-59	0.773975	0.382	0.165	1.60421e-54	CD4 Naive	SC5D
2.18727e-58	0.299712	0.996	0.99	5.61625e-54	CD4 Naive	RPS7
5.26648e-58	0.493786	0.139	0.027	1.35227e-53	CD4 Naive	EPHX2
1.55727e-56	0.791757	0.418	0.199	3.9986e-52	CD4 Naive	PIK3IP1
2.12771e-56	0.367278	0.982	0.954	5.46331e-52	CD4 Naive	RPL24
7.38992e-56	0.293699	0.996	0.991	1.89751e-51	CD4 Naive	FAU
2.66801e-55	0.345013	0.987	0.958	6.85066e-51	CD4 Naive	RPSA
7.01028e-55	0.305201	0.997	0.994	1.80003e-50	CD4 Naive	RPS24
1.36932e-54	0.352505	0.99	0.97	3.516e-50	CD4 Naive	RPLP0
1.61964e-54	0.331728	0.993	0.974	4.15875e-50	CD4 Naive	RPS16
2.15822e-53	0.703275	0.335	0.14	5.54166e-49	CD4 Naive	OXNAD1
8.72479e-53	0.614193	0.771	0.554	2.24026e-48	CD4 Naive	NOP53
5.87042e-52	0.641387	0.28	0.105	1.50735e-47	CD4 Naive	NUCB2
1.53586e-51	0.603762	0.804	0.57	3.94362e-47	CD4 Naive	LEPROTL1
3.27718e-51	0.259655	1	0.999	8.4148e-47	CD4 Naive	RPS27
4.56757e-51	0.356406	0.995	0.971	1.17281e-46	CD4 Naive	RPS2
1.1745e-50	0.399648	0.987	0.944	3.01575e-46	CD4 Naive	RPL21
2.25006e-50	0.406869	0.961	0.9	5.77748e-46	CD4 Naive	RPL38
4.26353e-48	0.662653	0.472	0.247	1.09475e-43	CD4 Naive	FOXP1
2.77164e-47	0.253653	0.997	0.994	7.11673e-43	CD4 Naive	RPL26
8.98243e-47	0.330912	0.987	0.962	2.30642e-42	CD4 Naive	RPL15
1.27274e-46	0.444258	0.916	0.845	3.268e-42	CD4 Naive	RPL31
8.27644e-46	0.645863	0.609	0.395	2.12514e-41	CD4 Naive	NDFIP1
1.65286e-45	0.629436	0.522	0.304	4.24405e-41	CD4 Naive	RGS10
1.76874e-44	0.30952	0.989	0.972	4.54161e-40	CD4 Naive	RPL17
2.6067e-44	0.517055	0.872	0.746	6.69323e-40	CD4 Naive	EEF2
5.50049e-44	0.548081	0.618	0.382	1.41236e-39	CD4 Naive	ZNF331
2.55506e-43	0.75178	0.227	0.084	6.56064e-39	CD4 Naive	PASK
4.29319e-43	0.262506	0.99	0.985	1.10236e-38	CD4 Naive	RPL7A
2.5968e-41	0.265756	0.99	0.983	6.6678e-37	CD4 Naive	RPL6
7.55401e-40	0.621317	0.46	0.257	1.93964e-35	CD4 Naive	KLF3
2.64678e-39	0.539749	0.171	0.055	6.79613e-35	CD4 Naive	TSHZ2
6.65504e-39	0.589663	0.41	0.222	1.70881e-34	CD4 Naive	TMEM243
1.15703e-38	0.478528	0.194	0.068	2.97091e-34	CD4 Naive	MLLT3
2.54197e-38	0.615909	0.613	0.404	6.52703e-34	CD4 Naive	SNHG8
2.60827e-37	0.558505	0.503	0.308	6.69724e-33	CD4 Naive	RSL1D1
2.68686e-37	0.305906	0.836	0.573	6.89906e-33	CD4 Naive	LTB
3.4935e-36	0.289568	0.984	0.957	8.97025e-32	CD4 Naive	RPL36A
5.16465e-36	0.55337	0.566	0.371	1.32613e-31	CD4 Naive	GYPC
6.01724e-36	0.521958	0.194	0.071	1.54505e-31	CD4 Naive	MAML2
2.18148e-34	0.499345	0.144	0.045	5.6014e-30	CD4 Naive	ARMH1
2.17909e-33	0.45985	0.683	0.478	5.59524e-29	CD4 Naive	LIMD2
7.50267e-33	0.50431	0.206	0.083	1.92646e-28	CD4 Naive	LDLRAP1
2.00615e-31	0.487737	0.616	0.431	5.1512e-27	CD4 Naive	EIF3L
2.58585e-31	0.528189	0.402	0.226	6.6397e-27	CD4 Naive	AREG
5.69678e-30	0.503377	0.278	0.136	1.46276e-25	CD4 Naive	PCED1B
7.02379e-30	0.331036	0.9	0.822	1.8035e-25	CD4 Naive	HNRNPA1
1.31578e-29	0.489801	0.289	0.144	3.37853e-25	CD4 Naive	WDR74
1.72213e-29	0.557808	0.321	0.17	4.4219e-25	CD4 Naive	RNF138
2.5454e-29	0.43763	0.831	0.721	6.53582e-25	CD4 Naive	PNRC1
2.61176e-29	0.408548	0.145	0.051	6.70622e-25	CD4 Naive	BEX3
1.67304e-28	0.476432	0.199	0.085	4.29585e-24	CD4 Naive	PDE3B
1.8676e-28	0.3914	0.115	0.035	4.79545e-24	CD4 Naive	LINC01550
3.64269e-28	0.27415	0.975	0.948	9.35335e-24	CD4 Naive	UBA52
4.96691e-28	0.458192	0.195	0.082	1.27535e-23	CD4 Naive	CCDC57
1.05815e-27	0.315728	0.911	0.824	2.71702e-23	CD4 Naive	TOMM7
1.266e-27	0.493466	0.502	0.332	3.25071e-23	CD4 Naive	ST13
1.81071e-27	0.451925	0.784	0.646	4.64935e-23	CD4 Naive	C12orf57
2.04012e-27	0.405172	0.285	0.144	5.23841e-23	CD4 Naive	PLAC8
2.62002e-27	0.336965	0.913	0.831	6.72743e-23	CD4 Naive	COX4I1
2.84778e-27	0.473006	0.297	0.156	7.31225e-23	CD4 Naive	IL16
5.24427e-27	0.293813	0.942	0.896	1.34657e-22	CD4 Naive	RPL27
1.08553e-26	0.480471	0.388	0.228	2.78731e-22	CD4 Naive	DCXR
1.64667e-26	0.5009	0.271	0.138	4.22815e-22	CD4 Naive	SSH2
1.74154e-26	0.459313	0.198	0.087	4.47175e-22	CD4 Naive	SERINC5
2.09452e-26	0.393342	0.321	0.169	5.37809e-22	CD4 Naive	CD27
4.54173e-26	0.419093	0.763	0.606	1.16618e-21	CD4 Naive	YPEL5
5.90746e-26	0.441037	0.342	0.191	1.51686e-21	CD4 Naive	ALKBH7
6.10247e-26	0.513685	0.27	0.14	1.56693e-21	CD4 Naive	ATM
7.86294e-26	0.446636	0.594	0.42	2.01897e-21	CD4 Naive	ANP32B
9.00782e-26	0.436106	0.256	0.128	2.31294e-21	CD4 Naive	SNHG32
1.43034e-25	0.33065	0.133	0.047	3.67268e-21	CD4 Naive	IPCEF1
4.07072e-25	0.376496	0.111	0.036	1.04524e-20	CD4 Naive	MAGEH1
5.26335e-25	0.464811	0.23	0.112	1.35147e-20	CD4 Naive	IL6ST
2.37159e-24	0.537995	0.374	0.229	6.08954e-20	CD4 Naive	AL135905.2
4.81953e-24	0.419639	0.633	0.476	1.23751e-19	CD4 Naive	EIF3H
5.56057e-24	0.464582	0.375	0.221	1.42779e-19	CD4 Naive	S1PR1
6.20962e-24	0.417765	0.16	0.068	1.59444e-19	CD4 Naive	BEX4
6.90837e-24	0.318216	0.887	0.779	1.77386e-19	CD4 Naive	COX7C
9.05677e-24	0.461358	0.308	0.173	2.32551e-19	CD4 Naive	MGAT4A
1.97507e-23	0.440749	0.665	0.493	5.07138e-19	CD4 Naive	SF1
3.58724e-23	0.447009	0.438	0.285	9.21096e-19	CD4 Naive	MCUB
3.62891e-23	0.470812	0.282	0.153	9.31795e-19	CD4 Naive	LINC00861
5.92722e-23	0.474936	0.368	0.225	1.52193e-18	CD4 Naive	EIF2S3
7.55947e-23	0.43801	0.22	0.109	1.94105e-18	CD4 Naive	NANS
3.76879e-22	0.428295	0.642	0.481	9.67711e-18	CD4 Naive	FAM177A1
1.19191e-21	0.417889	0.284	0.16	3.06046e-17	CD4 Naive	PIM2
1.4511e-21	0.457917	0.44	0.287	3.726e-17	CD4 Naive	PRMT2
4.6649e-21	0.420842	0.372	0.23	1.19781e-16	CD4 Naive	RIPOR2
6.66804e-21	0.425226	0.409	0.261	1.71215e-16	CD4 Naive	STAT3
1.86576e-20	0.357395	0.147	0.064	4.7907e-16	CD4 Naive	BEX2
5.9867e-20	0.393795	0.227	0.119	1.53721e-15	CD4 Naive	GIMAP1
8.9326e-20	0.41939	0.141	0.061	2.29362e-15	CD4 Naive	ITGA6
2.10452e-19	0.344949	0.112	0.044	5.40377e-15	CD4 Naive	CMTM8
7.64747e-19	0.327729	0.813	0.71	1.96364e-14	CD4 Naive	UQCRB
1.02909e-18	0.333824	0.212	0.11	2.6424e-14	CD4 Naive	SNHG3
1.51072e-18	0.387659	0.221	0.119	3.87909e-14	CD4 Naive	DGKA
2.04924e-18	0.354866	0.236	0.13	5.26184e-14	CD4 Naive	IMPDH2
2.92547e-18	0.409455	0.365	0.238	7.51173e-14	CD4 Naive	C1QBP
4.35628e-18	0.31357	0.142	0.063	1.11856e-13	CD4 Naive	GIMAP2
5.21975e-18	0.423402	0.132	0.059	1.34027e-13	CD4 Naive	SLC40A1
1.46272e-17	0.259229	0.893	0.837	3.75582e-13	CD4 Naive	BTF3
2.26009e-17	0.360527	0.716	0.576	5.80322e-13	CD4 Naive	PCED1B-AS1
2.4693e-17	0.318524	0.12	0.051	6.34043e-13	CD4 Naive	APBB1
4.69943e-17	0.327304	0.137	0.062	1.20667e-12	CD4 Naive	SMPD1
7.55788e-17	0.46447	0.272	0.166	1.94064e-12	CD4 Naive	ALG13
1.51282e-16	0.351335	0.512	0.372	3.88446e-12	CD4 Naive	SMDT1
1.88022e-16	0.396759	0.512	0.376	4.82784e-12	CD4 Naive	FLT3LG
1.94768e-16	0.412853	0.494	0.367	5.00105e-12	CD4 Naive	NSA2
2.74304e-16	0.342202	0.406	0.274	7.04331e-12	CD4 Naive	EIF3M
3.70537e-16	0.340506	0.135	0.063	9.51428e-12	CD4 Naive	PHLDB3
3.77614e-16	0.409254	0.287	0.177	9.696e-12	CD4 Naive	LINC01138
3.95686e-16	0.305491	0.775	0.658	1.016e-11	CD4 Naive	RPL23
3.9618e-16	0.353491	0.45	0.315	1.01727e-11	CD4 Naive	SEPTIN6
6.84866e-16	0.33301	0.23	0.132	1.75853e-11	CD4 Naive	EPB41L4A-AS1
9.75184e-16	0.288741	0.679	0.538	2.50398e-11	CD4 Naive	FYB1
1.63675e-15	0.378821	0.292	0.184	4.20267e-11	CD4 Naive	GCC2
1.70118e-15	0.344346	0.228	0.131	4.36812e-11	CD4 Naive	SNHG7
2.06721e-15	0.349485	0.274	0.168	5.30797e-11	CD4 Naive	RCAN3
4.7679e-15	0.357438	0.3	0.192	1.22425e-10	CD4 Naive	SOCS3
4.90343e-15	0.301184	0.156	0.079	1.25905e-10	CD4 Naive	SH3YL1
6.01976e-15	0.318174	0.534	0.397	1.54569e-10	CD4 Naive	CYTIP
9.25965e-15	0.292244	0.155	0.079	2.3776e-10	CD4 Naive	BNIP3
3.38316e-14	0.27537	0.134	0.065	8.68693e-10	CD4 Naive	SESN3
7.63395e-14	0.357299	0.488	0.363	1.96017e-09	CD4 Naive	RNASET2
1.16104e-13	0.277348	0.132	0.065	2.98121e-09	CD4 Naive	SHISAL2A
1.59532e-13	0.276187	0.178	0.099	4.09631e-09	CD4 Naive	TESPA1
1.69162e-13	0.251983	0.622	0.477	4.34357e-09	CD4 Naive	SRSF5
2.64825e-13	0.324713	0.354	0.238	6.79991e-09	CD4 Naive	IKZF1
3.69473e-13	0.295063	0.333	0.222	9.48697e-09	CD4 Naive	TRAT1
4.02328e-13	0.286081	0.295	0.191	1.03306e-08	CD4 Naive	LSM5
8.00389e-13	0.32305	0.182	0.103	2.05516e-08	CD4 Naive	SECISBP2
8.28181e-13	0.29755	0.375	0.26	2.12652e-08	CD4 Naive	ARID5A
8.6379e-13	0.260374	0.135	0.068	2.21795e-08	CD4 Naive	ZNF10
8.84522e-13	0.303691	0.53	0.414	2.27119e-08	CD4 Naive	ATP5PO
3.68953e-12	0.334839	0.231	0.143	9.47361e-08	CD4 Naive	SNHG1
3.84336e-12	0.311748	0.364	0.255	9.8686e-08	CD4 Naive	PNISR
4.30401e-12	0.254242	0.494	0.361	1.10514e-07	CD4 Naive	RSL24D1
5.60762e-12	0.309556	0.303	0.204	1.43987e-07	CD4 Naive	SAMHD1
6.11552e-12	0.275083	0.155	0.086	1.57028e-07	CD4 Naive	ZFAND1
6.30686e-12	0.298383	0.246	0.157	1.61941e-07	CD4 Naive	NSMCE1
7.15044e-12	0.272623	0.169	0.097	1.83602e-07	CD4 Naive	GPR132
7.18716e-12	0.309747	0.369	0.261	1.84545e-07	CD4 Naive	VPS37B
7.77739e-12	0.309709	0.42	0.308	1.997e-07	CD4 Naive	SBDS
9.85044e-12	0.272008	0.133	0.07	2.5293e-07	CD4 Naive	BZW2
1.01385e-11	0.321582	0.164	0.093	2.60326e-07	CD4 Naive	ERCC5
1.22184e-11	0.28897	0.285	0.188	3.13732e-07	CD4 Naive	RASGRP2
1.54201e-11	0.344354	0.211	0.131	3.95943e-07	CD4 Naive	ST3GAL1
1.99466e-11	0.356266	0.428	0.319	5.12169e-07	CD4 Naive	RNF125
2.2702e-11	0.321377	0.147	0.082	5.82919e-07	CD4 Naive	RAPGEF6
3.81488e-11	0.283761	0.181	0.106	9.79546e-07	CD4 Naive	IL4R
6.66692e-11	0.310128	0.117	0.061	1.71186e-06	CD4 Naive	PELI1
8.29376e-11	0.286522	0.206	0.128	2.12959e-06	CD4 Naive	EPB41
9.15854e-11	0.263223	0.333	0.236	2.35164e-06	CD4 Naive	ADD3
1.48876e-10	0.305762	0.255	0.169	3.82268e-06	CD4 Naive	APEX1
2.01875e-10	0.270041	0.176	0.106	5.18355e-06	CD4 Naive	BIRC2
5.12502e-10	0.302409	0.391	0.292	1.31595e-05	CD4 Naive	TMEM123
8.39965e-10	0.257131	0.653	0.543	2.15678e-05	CD4 Naive	SERP1
8.749e-10	0.279563	0.458	0.355	2.24648e-05	CD4 Naive	EIF4B
1.23007e-09	0.26308	0.512	0.414	3.15845e-05	CD4 Naive	UXT
1.27119e-09	0.269397	0.196	0.124	3.26403e-05	CD4 Naive	NSMCE3
1.38479e-09	0.273157	0.429	0.323	3.55573e-05	CD4 Naive	PDCD4
1.50363e-09	0.266203	0.116	0.063	3.86088e-05	CD4 Naive	RIC3
2.08634e-09	0.271678	0.48	0.38	5.3571e-05	CD4 Naive	PDE4B
2.79887e-09	0.254664	0.337	0.243	7.18667e-05	CD4 Naive	BCL11B
6.51636e-09	0.320386	0.38	0.291	0.000167321	CD4 Naive	SMCHD1
3.23765e-08	0.256373	0.118	0.068	0.000831332	CD4 Naive	TMEM131L
9.89357e-08	0.259457	0.218	0.152	0.00254037	CD4 Naive	BCL2
1.02866e-07	0.250541	0.203	0.138	0.00264128	CD4 Naive	AP3M2
1.82327e-06	0.267926	0.199	0.141	0.0468161	CD4 Naive	RASA3
4.77302e-05	0.384949	0.358	0.293	1	CD4 Naive	RPS10
0	2.02168	0.391	0.003	0	CD4 Regulatory	FOXP3
2.3763e-302	2.02149	0.212	0	6.10164e-298	CD4 Regulatory	CD177
8.1702e-241	2.11442	0.488	0.041	2.09786e-236	CD4 Regulatory	TIGIT
1.16914e-223	1.2195	0.203	0.003	3.002e-219	CD4 Regulatory	CCR8
3.91143e-214	1.90509	0.382	0.026	1.00434e-209	CD4 Regulatory	CTLA4
6.90433e-196	0.997247	0.179	0.002	1.77283e-191	CD4 Regulatory	TNFRSF9
9.97044e-184	0.985146	0.17	0.002	2.56011e-179	CD4 Regulatory	LAYN
2.03646e-141	0.972434	0.164	0.005	5.22902e-137	CD4 Regulatory	IKZF2
1.27031e-134	1.48091	0.221	0.013	3.26176e-130	CD4 Regulatory	HPGD
1.34193e-122	0.645976	0.1	0.001	3.44568e-118	CD4 Regulatory	FANK1
1.6386e-120	0.822546	0.112	0.002	4.20744e-116	CD4 Regulatory	LINC02195
6.75877e-118	1.43157	0.279	0.027	1.73545e-113	CD4 Regulatory	IL2RA
3.88722e-117	0.671084	0.121	0.003	9.98122e-113	CD4 Regulatory	CPNE2
5.28252e-111	0.621809	0.103	0.002	1.35639e-106	CD4 Regulatory	ENTPD1
1.39716e-110	2.33087	0.452	0.087	3.58749e-106	CD4 Regulatory	TNFRSF18
1.44075e-108	1.3641	0.252	0.024	3.6994e-104	CD4 Regulatory	CXCR6
9.20469e-90	1.14892	0.261	0.032	2.36349e-85	CD4 Regulatory	TBC1D4
5.41877e-88	0.721854	0.142	0.008	1.39138e-83	CD4 Regulatory	ZC2HC1A
9.16535e-79	1.33688	0.982	0.912	2.35339e-74	CD4 Regulatory	IL32
8.97862e-77	1.67535	0.415	0.098	2.30544e-72	CD4 Regulatory	BATF
3.15275e-74	0.751204	0.118	0.007	8.09533e-70	CD4 Regulatory	AC017002.3
1.69045e-71	0.793979	0.139	0.01	4.34057e-67	CD4 Regulatory	LINC02694
2.10623e-67	1.22731	0.252	0.04	5.40817e-63	CD4 Regulatory	LINC01943
1.69139e-66	0.977943	0.258	0.042	4.34298e-62	CD4 Regulatory	TOX
2.18843e-65	1.35684	0.497	0.149	5.61924e-61	CD4 Regulatory	DUSP4
2.95304e-62	1.46109	0.485	0.156	7.58253e-58	CD4 Regulatory	CARD16
4.54842e-58	0.774836	0.164	0.019	1.1679e-53	CD4 Regulatory	TTN
4.4601e-57	1.19214	0.321	0.074	1.14522e-52	CD4 Regulatory	PMAIP1
1.12092e-56	0.90186	0.139	0.014	2.87819e-52	CD4 Regulatory	RTKN2
8.1301e-56	1.31433	0.339	0.087	2.08757e-51	CD4 Regulatory	DNPH1
8.22385e-54	1.17924	0.482	0.161	2.11164e-49	CD4 Regulatory	LGALS3
1.93413e-53	0.669129	0.136	0.014	4.96627e-49	CD4 Regulatory	SPATS2L
8.02065e-52	1.29418	0.579	0.232	2.05946e-47	CD4 Regulatory	HLA-DRB1
4.61841e-50	0.980992	0.309	0.075	1.18587e-45	CD4 Regulatory	PTTG1
5.84219e-49	0.794234	0.127	0.014	1.5001e-44	CD4 Regulatory	CD70
2.54161e-46	0.754564	1	0.995	6.5261e-42	CD4 Regulatory	ACTB
2.14474e-44	0.897272	0.979	0.875	5.50705e-40	CD4 Regulatory	S100A4
2.96271e-43	1.31873	0.585	0.284	7.60734e-39	CD4 Regulatory	CTSC
3.87563e-43	1.12473	0.261	0.062	9.95145e-39	CD4 Regulatory	HLA-DQA1
5.2068e-43	1.26106	0.452	0.179	1.33695e-38	CD4 Regulatory	CD27
3.72925e-42	0.633883	0.158	0.025	9.5756e-38	CD4 Regulatory	NINJ2
2.99884e-41	0.863081	0.155	0.024	7.70012e-37	CD4 Regulatory	GK
3.87317e-41	0.746578	0.176	0.031	9.94514e-37	CD4 Regulatory	STAM
9.44746e-41	1.1604	0.394	0.136	2.42582e-36	CD4 Regulatory	GBP5
2.08672e-39	1.10973	0.888	0.719	5.35808e-35	CD4 Regulatory	CD74
6.64714e-39	0.8858	0.945	0.878	1.70679e-34	CD4 Regulatory	UBC
8.86792e-37	0.610624	0.988	0.977	2.27702e-32	CD4 Regulatory	HLA-A
1.15977e-36	0.932917	0.955	0.906	2.97795e-32	CD4 Regulatory	GAPDH
2.1263e-36	0.893732	0.294	0.085	5.45971e-32	CD4 Regulatory	MIR4435-2HG
1.57827e-34	1.11874	0.348	0.127	4.05252e-30	CD4 Regulatory	GLRX
1.65554e-32	0.913759	0.303	0.098	4.25093e-28	CD4 Regulatory	HLA-DQB1
1.9554e-31	0.735386	0.961	0.893	5.02089e-27	CD4 Regulatory	ACTG1
1.71858e-30	0.738054	0.188	0.044	4.4128e-26	CD4 Regulatory	LAIR2
2.98525e-30	1.03795	0.261	0.082	7.66522e-26	CD4 Regulatory	SIRPG
3.54968e-30	2.02825	0.427	0.192	9.11452e-26	CD4 Regulatory	TNFRSF4
9.69966e-29	0.820257	0.939	0.859	2.49058e-24	CD4 Regulatory	S100A6
2.38773e-28	0.782077	0.794	0.565	6.13098e-24	CD4 Regulatory	CLIC1
3.76129e-28	0.982042	0.285	0.101	9.65786e-24	CD4 Regulatory	SMS
7.043e-28	0.549299	0.933	0.888	1.80843e-23	CD4 Regulatory	ARHGDIB
8.56984e-28	1.04166	0.527	0.283	2.20048e-23	CD4 Regulatory	CORO1B
3.21032e-26	0.96586	0.3	0.114	8.24315e-22	CD4 Regulatory	UGP2
9.02893e-26	0.834479	0.312	0.119	2.31836e-21	CD4 Regulatory	GBP2
1.13047e-25	0.717814	0.212	0.063	2.90271e-21	CD4 Regulatory	TYMP
2.46148e-24	0.835723	0.373	0.161	6.32035e-20	CD4 Regulatory	CYTOR
3.11935e-24	0.862105	0.43	0.204	8.00956e-20	CD4 Regulatory	PHLDA1
3.12555e-24	0.756715	0.227	0.074	8.02547e-20	CD4 Regulatory	MAN1A2
1.10271e-23	1.13873	0.603	0.41	2.83143e-19	CD4 Regulatory	PKM
2.70346e-23	0.576019	0.867	0.734	6.94167e-19	CD4 Regulatory	CORO1A
3.93864e-22	0.922484	0.439	0.226	1.01132e-17	CD4 Regulatory	RGS1
1.13584e-21	0.706868	0.103	0.02	2.91651e-17	CD4 Regulatory	CDKN2A
1.78962e-21	0.478093	0.973	0.961	4.59521e-17	CD4 Regulatory	PFN1
3.64578e-21	0.589673	0.148	0.04	9.36128e-17	CD4 Regulatory	BACH1
4.2402e-21	0.795325	0.418	0.206	1.08876e-16	CD4 Regulatory	ARID5B
7.08269e-21	1.12252	0.276	0.112	1.81862e-16	CD4 Regulatory	ID3
1.09086e-20	0.790012	0.294	0.122	2.80101e-16	CD4 Regulatory	BTG3
4.61924e-20	0.646987	0.764	0.616	1.18608e-15	CD4 Regulatory	ARPC1B
4.61954e-20	0.821522	0.409	0.21	1.18616e-15	CD4 Regulatory	TRAC
6.06183e-20	0.822427	0.721	0.532	1.5565e-15	CD4 Regulatory	LGALS1
6.89314e-20	0.785678	0.167	0.05	1.76995e-15	CD4 Regulatory	MIR155HG
1.24386e-19	0.749237	0.158	0.046	3.19385e-15	CD4 Regulatory	NCR3
5.22776e-18	0.512257	0.148	0.044	1.34233e-13	CD4 Regulatory	NCF4
5.66803e-18	0.655768	0.17	0.055	1.45538e-13	CD4 Regulatory	DUSP10
6.54342e-18	0.411676	0.109	0.026	1.68015e-13	CD4 Regulatory	AKIP1
1.04464e-17	0.866609	0.6	0.428	2.68232e-13	CD4 Regulatory	ENO1
1.25371e-17	0.735507	0.47	0.28	3.21915e-13	CD4 Regulatory	PBXIP1
2.1838e-17	0.500798	0.912	0.879	5.60735e-13	CD4 Regulatory	MYL6
2.31936e-17	0.877016	0.458	0.274	5.95541e-13	CD4 Regulatory	RPS27L
2.34545e-17	0.732029	0.509	0.32	6.02242e-13	CD4 Regulatory	CALM3
8.4811e-17	0.673802	0.2	0.074	2.17769e-12	CD4 Regulatory	CCR6
1.19898e-16	0.672763	0.13	0.038	3.07861e-12	CD4 Regulatory	PTP4A3
1.23357e-16	0.588935	0.77	0.671	3.16743e-12	CD4 Regulatory	RAC2
1.37457e-16	0.776321	0.191	0.07	3.52949e-12	CD4 Regulatory	HTATIP2
2.15671e-16	0.536491	0.745	0.614	5.53777e-12	CD4 Regulatory	YWHAB
2.50006e-16	0.649982	0.194	0.072	6.4194e-12	CD4 Regulatory	PRDM1
3.77013e-16	0.46351	0.112	0.03	9.68057e-12	CD4 Regulatory	SGMS1
6.10039e-16	0.641962	0.333	0.169	1.5664e-11	CD4 Regulatory	RHBDD2
6.42669e-16	0.769009	0.542	0.373	1.65018e-11	CD4 Regulatory	PARK7
6.89309e-16	0.775022	0.333	0.169	1.76994e-11	CD4 Regulatory	NAMPT
8.38744e-16	0.557092	0.694	0.52	2.15364e-11	CD4 Regulatory	NDUFA13
1.0084e-15	0.88138	0.545	0.391	2.58928e-11	CD4 Regulatory	UCP2
1.97149e-15	0.397453	0.939	0.889	5.06219e-11	CD4 Regulatory	CFL1
2.59741e-15	0.650503	0.215	0.089	6.66937e-11	CD4 Regulatory	FAS
3.1565e-15	0.675525	0.424	0.244	8.10493e-11	CD4 Regulatory	ICOS
3.25833e-15	0.562855	0.17	0.061	8.3664e-11	CD4 Regulatory	HLA-DMA
3.27303e-15	0.541164	0.152	0.051	8.40416e-11	CD4 Regulatory	LDLRAD4
7.25461e-15	0.725437	0.594	0.422	1.86277e-10	CD4 Regulatory	PRDX1
8.72009e-15	0.475868	0.176	0.064	2.23906e-10	CD4 Regulatory	HLA-DRB5
9.04328e-15	0.65158	0.188	0.073	2.32204e-10	CD4 Regulatory	ANKRD10
9.21956e-15	0.432359	0.115	0.033	2.36731e-10	CD4 Regulatory	CD79B
1.99559e-14	0.47589	0.77	0.635	5.12407e-10	CD4 Regulatory	SUMO2
2.36833e-14	0.640896	0.664	0.503	6.08115e-10	CD4 Regulatory	COTL1
3.05386e-14	0.436843	0.136	0.044	7.8414e-10	CD4 Regulatory	ANTKMT
3.7383e-14	0.792222	0.285	0.141	9.59885e-10	CD4 Regulatory	AKIRIN2
7.7482e-14	0.679429	0.191	0.077	1.98951e-09	CD4 Regulatory	RAB11FIP1
7.96554e-14	0.700397	0.379	0.218	2.04531e-09	CD4 Regulatory	GATA3
4.39482e-13	0.529453	0.258	0.123	1.12846e-08	CD4 Regulatory	NIBAN1
5.28991e-13	0.575086	0.503	0.332	1.35829e-08	CD4 Regulatory	RHOG
5.40249e-13	0.674712	0.412	0.25	1.3872e-08	CD4 Regulatory	TNFRSF1B
6.30773e-13	0.567638	0.133	0.046	1.61964e-08	CD4 Regulatory	FAM110A
6.60796e-13	0.544858	0.176	0.071	1.69672e-08	CD4 Regulatory	SHMT2
7.77819e-13	0.482724	0.167	0.064	1.99721e-08	CD4 Regulatory	AHR
1.06698e-12	0.539407	0.733	0.61	2.73967e-08	CD4 Regulatory	LSP1
1.26833e-12	0.514849	0.764	0.683	3.25669e-08	CD4 Regulatory	IL2RG
1.35024e-12	0.57337	0.142	0.052	3.467e-08	CD4 Regulatory	MIIP
1.3792e-12	0.563881	0.236	0.111	3.54136e-08	CD4 Regulatory	CTSA
2.37097e-12	0.560402	0.552	0.398	6.08794e-08	CD4 Regulatory	ATP5IF1
5.77693e-12	0.709206	0.524	0.381	1.48334e-07	CD4 Regulatory	SAT1
6.12934e-12	0.738762	0.306	0.169	1.57383e-07	CD4 Regulatory	CD82
1.25296e-11	0.424449	0.139	0.052	3.21723e-07	CD4 Regulatory	TMEM154
1.61881e-11	0.375523	0.909	0.89	4.15662e-07	CD4 Regulatory	ATP5F1E
1.72622e-11	0.523733	0.203	0.092	4.43242e-07	CD4 Regulatory	CD58
2.12022e-11	0.51801	0.115	0.039	5.44408e-07	CD4 Regulatory	DUSP16
7.40605e-11	0.346021	0.127	0.046	1.90165e-06	CD4 Regulatory	LIMA1
8.93309e-11	0.551558	0.524	0.365	2.29375e-06	CD4 Regulatory	TXN
1.04018e-10	0.465285	0.203	0.095	2.67087e-06	CD4 Regulatory	NUDT5
1.24012e-10	0.427082	0.833	0.757	3.18426e-06	CD4 Regulatory	ATP5MC2
1.93909e-10	0.512188	0.439	0.294	4.979e-06	CD4 Regulatory	GNB2
2.06528e-10	0.483883	0.548	0.408	5.30302e-06	CD4 Regulatory	HCLS1
2.08431e-10	0.409578	0.115	0.041	5.35187e-06	CD4 Regulatory	LINC00649
2.63054e-10	0.455046	0.161	0.069	6.75445e-06	CD4 Regulatory	MAPKAPK3
2.70714e-10	0.529992	0.224	0.112	6.95112e-06	CD4 Regulatory	PHTF2
2.83525e-10	0.546186	0.57	0.435	7.28006e-06	CD4 Regulatory	COX8A
2.9959e-10	0.524813	0.455	0.311	7.69258e-06	CD4 Regulatory	VAMP8
3.15026e-10	0.486235	0.53	0.384	8.08891e-06	CD4 Regulatory	UQCR10
4.1329e-10	0.406762	0.261	0.136	1.0612e-05	CD4 Regulatory	IFI27L2
4.58871e-10	0.375049	0.597	0.426	1.17824e-05	CD4 Regulatory	LMNA
5.7533e-10	0.512829	0.412	0.262	1.47727e-05	CD4 Regulatory	HLA-DPA1
6.15442e-10	0.534611	0.397	0.254	1.58027e-05	CD4 Regulatory	PAK2
6.57631e-10	0.575547	0.124	0.048	1.6886e-05	CD4 Regulatory	LTA
6.73169e-10	0.578283	0.221	0.112	1.7285e-05	CD4 Regulatory	GADD45A
7.10469e-10	0.409956	0.136	0.055	1.82427e-05	CD4 Regulatory	GALM
7.65113e-10	0.4314	0.182	0.084	1.96458e-05	CD4 Regulatory	YWHAH
9.26023e-10	0.549833	0.197	0.095	2.37775e-05	CD4 Regulatory	CASP1
1.10766e-09	0.636259	0.585	0.471	2.84415e-05	CD4 Regulatory	TRBC2
1.24569e-09	0.503636	0.545	0.41	3.19856e-05	CD4 Regulatory	PRR13
1.30069e-09	0.448505	0.136	0.056	3.33977e-05	CD4 Regulatory	BCL2L1
1.34734e-09	0.392464	0.821	0.728	3.45956e-05	CD4 Regulatory	EMP3
1.46576e-09	0.541855	0.448	0.326	3.76364e-05	CD4 Regulatory	FKBP1A
1.61122e-09	0.307927	0.927	0.896	4.13714e-05	CD4 Regulatory	PPIA
1.81053e-09	0.566944	0.424	0.293	4.6489e-05	CD4 Regulatory	RAP1A
2.07942e-09	0.413983	0.133	0.055	5.33934e-05	CD4 Regulatory	ACP5
2.39579e-09	0.581928	0.288	0.166	6.15167e-05	CD4 Regulatory	GLUD1
2.63809e-09	0.480583	0.152	0.067	6.77383e-05	CD4 Regulatory	JAML
4.36599e-09	0.495167	0.291	0.17	0.000112106	CD4 Regulatory	AIP
4.46383e-09	0.49638	0.588	0.453	0.000114618	CD4 Regulatory	TPI1
5.15878e-09	0.441034	0.176	0.083	0.000132462	CD4 Regulatory	LINC01578
5.61139e-09	0.579102	0.518	0.401	0.000144084	CD4 Regulatory	PLP2
7.07521e-09	0.265418	0.9	0.84	0.00018167	CD4 Regulatory	S100A10
7.21733e-09	0.511964	0.291	0.173	0.000185319	CD4 Regulatory	PIM2
8.2376e-09	0.420859	0.209	0.106	0.000211517	CD4 Regulatory	SLAMF1
9.5183e-09	0.541054	0.388	0.261	0.000244401	CD4 Regulatory	CIAO2B
1.10729e-08	0.4299	0.17	0.081	0.000284319	CD4 Regulatory	SEC14L1
1.19393e-08	0.37555	0.167	0.078	0.000306566	CD4 Regulatory	LRRFIP2
1.24623e-08	0.496585	0.652	0.567	0.000319994	CD4 Regulatory	SOD1
1.33902e-08	0.501689	0.245	0.138	0.000343821	CD4 Regulatory	CMTM7
1.36156e-08	0.324701	0.1	0.037	0.000349608	CD4 Regulatory	TIAM1
1.9804e-08	0.359823	0.964	0.941	0.000508506	CD4 Regulatory	VIM
2.59037e-08	0.460798	0.252	0.144	0.000665128	CD4 Regulatory	CHMP2A
2.81236e-08	0.432404	0.394	0.26	0.000722131	CD4 Regulatory	HLA-DPB1
2.82901e-08	0.422771	0.236	0.133	0.000726405	CD4 Regulatory	DCTN2
3.25281e-08	0.614843	0.433	0.312	0.000835223	CD4 Regulatory	SKAP1
3.31992e-08	0.459633	0.327	0.206	0.000852455	CD4 Regulatory	C4orf48
3.39314e-08	0.360207	0.8	0.709	0.000871257	CD4 Regulatory	CD3D
3.81224e-08	0.479901	0.47	0.346	0.00097887	CD4 Regulatory	NDUFB8
4.01335e-08	0.554487	0.188	0.097	0.00103051	CD4 Regulatory	SNX9
4.25734e-08	0.459357	0.267	0.158	0.00109316	CD4 Regulatory	ANP32A
4.60006e-08	0.421419	0.103	0.041	0.00118116	CD4 Regulatory	KIF20B
5.37846e-08	0.538435	0.245	0.144	0.00138103	CD4 Regulatory	PHPT1
5.83498e-08	0.506669	0.494	0.379	0.00149825	CD4 Regulatory	ISG20
6.35658e-08	0.54886	0.739	0.606	0.00163218	CD4 Regulatory	LTB
6.40968e-08	0.548522	0.303	0.196	0.00164581	CD4 Regulatory	PPM1G
7.07212e-08	0.394214	0.206	0.11	0.00181591	CD4 Regulatory	CNPPD1
7.23202e-08	0.307264	0.121	0.052	0.00185697	CD4 Regulatory	MT1F
7.4736e-08	0.375924	0.73	0.667	0.001919	CD4 Regulatory	RHOA
7.62532e-08	0.317866	0.924	0.918	0.00195795	CD4 Regulatory	SRGN
7.84771e-08	0.414507	0.227	0.127	0.00201506	CD4 Regulatory	LSM2
8.01318e-08	0.464887	0.245	0.143	0.00205754	CD4 Regulatory	MRPL51
8.15819e-08	0.422933	0.139	0.064	0.00209478	CD4 Regulatory	FRMD4B
8.22362e-08	0.416899	0.173	0.087	0.00211158	CD4 Regulatory	CCM2
8.54638e-08	0.429291	0.403	0.281	0.00219445	CD4 Regulatory	SELPLG
9.04881e-08	0.515784	0.3	0.192	0.00232346	CD4 Regulatory	CLDND1
9.07062e-08	0.533791	0.233	0.135	0.00232906	CD4 Regulatory	ZNF292
1.09403e-07	0.358993	0.103	0.042	0.00280915	CD4 Regulatory	LGALS9
1.11691e-07	0.57232	0.312	0.203	0.00286789	CD4 Regulatory	SEC11C
1.14391e-07	0.307834	0.1	0.04	0.00293721	CD4 Regulatory	TRAF3
1.18659e-07	0.435628	0.267	0.159	0.00304682	CD4 Regulatory	NAA10
1.23113e-07	0.423101	0.139	0.065	0.00316118	CD4 Regulatory	IL12RB1
1.25806e-07	0.469143	0.415	0.288	0.00323031	CD4 Regulatory	ARPC4
1.27183e-07	0.453199	0.461	0.35	0.00326567	CD4 Regulatory	CSNK2B
1.53414e-07	0.396136	0.203	0.111	0.0039392	CD4 Regulatory	SH3BP1
1.58582e-07	0.391584	0.109	0.046	0.00407191	CD4 Regulatory	YEATS4
1.62149e-07	0.358675	0.155	0.075	0.0041635	CD4 Regulatory	SLC25A38
1.64742e-07	0.397631	0.164	0.082	0.00423008	CD4 Regulatory	STN1
1.75016e-07	0.544795	0.448	0.33	0.0044939	CD4 Regulatory	PGAM1
1.99045e-07	0.456677	0.239	0.141	0.00511088	CD4 Regulatory	RNF181
2.06053e-07	0.433019	0.594	0.486	0.00529083	CD4 Regulatory	SPOCK2
2.07142e-07	0.378345	0.167	0.084	0.00531879	CD4 Regulatory	GRINA
2.09014e-07	0.390493	0.209	0.116	0.00536685	CD4 Regulatory	TRAPPC2L
2.60738e-07	0.463236	0.509	0.389	0.00669496	CD4 Regulatory	RHOH
2.64531e-07	0.441139	0.603	0.519	0.00679237	CD4 Regulatory	ALDOA
2.88175e-07	0.394329	0.718	0.685	0.00739948	CD4 Regulatory	SRP14
3.14999e-07	0.288175	0.133	0.062	0.00808822	CD4 Regulatory	COA3
3.18762e-07	0.441731	0.718	0.627	0.00818484	CD4 Regulatory	DUSP1
3.26334e-07	0.41632	0.488	0.375	0.00837928	CD4 Regulatory	ATP5MC3
3.67288e-07	0.49443	0.321	0.213	0.00943085	CD4 Regulatory	SAMHD1
4.11677e-07	0.519363	0.258	0.159	0.0105706	CD4 Regulatory	TSPYL2
4.87404e-07	0.34	0.273	0.165	0.0125151	CD4 Regulatory	POLR2E
4.9694e-07	0.297601	0.161	0.081	0.0127599	CD4 Regulatory	JOSD2
5.17805e-07	0.372653	0.136	0.065	0.0132957	CD4 Regulatory	COMMD4
5.20989e-07	0.416871	0.215	0.122	0.0133774	CD4 Regulatory	HNRNPLL
5.44094e-07	0.447505	0.412	0.303	0.0139707	CD4 Regulatory	ERH
5.53506e-07	0.410398	0.233	0.137	0.0142124	CD4 Regulatory	TNIP1
5.63945e-07	0.308328	0.158	0.079	0.0144804	CD4 Regulatory	ST8SIA4
6.70685e-07	0.452494	0.4	0.292	0.0172212	CD4 Regulatory	PSMB8
6.87809e-07	0.556894	0.427	0.317	0.0176609	CD4 Regulatory	BIRC3
7.70076e-07	0.300301	0.124	0.058	0.0197733	CD4 Regulatory	CCDC28A
8.07968e-07	0.438567	0.361	0.25	0.0207462	CD4 Regulatory	PRDX5
9.12702e-07	0.312829	0.77	0.725	0.0234355	CD4 Regulatory	PTPRCAP
9.25912e-07	0.432342	0.252	0.154	0.0237746	CD4 Regulatory	COMMD7
9.55362e-07	0.435018	0.588	0.48	0.0245308	CD4 Regulatory	COX5B
9.91871e-07	0.433803	0.379	0.263	0.0254683	CD4 Regulatory	OCIAD2
1.07191e-06	0.436325	0.524	0.428	0.0275234	CD4 Regulatory	CUTA
1.11132e-06	0.625059	0.27	0.178	0.0285353	CD4 Regulatory	PIM3
1.11223e-06	0.466446	0.273	0.172	0.0285588	CD4 Regulatory	MYO1G
1.12457e-06	0.36912	0.503	0.377	0.0288755	CD4 Regulatory	DBI
1.36151e-06	0.419844	0.333	0.227	0.0349596	CD4 Regulatory	ELOVL5
1.40811e-06	0.51222	0.2	0.115	0.0361561	CD4 Regulatory	HLA-DRA
1.42334e-06	0.281744	0.118	0.055	0.036547	CD4 Regulatory	CHCHD1
1.47887e-06	0.409295	0.158	0.083	0.0379729	CD4 Regulatory	NEDD9
1.60563e-06	0.467082	0.594	0.514	0.0412279	CD4 Regulatory	STK17B
1.64547e-06	0.35612	0.227	0.134	0.0422507	CD4 Regulatory	FAM50A
1.69083e-06	0.414705	0.37	0.258	0.0434155	CD4 Regulatory	ZYX
1.69335e-06	0.523534	0.318	0.216	0.04348	CD4 Regulatory	PSIP1
1.69639e-06	0.264761	0.885	0.868	0.0435582	CD4 Regulatory	SERF2
1.89457e-06	0.325459	0.115	0.053	0.0486469	CD4 Regulatory	TRAF1
1.9472e-06	0.403003	0.524	0.424	0.0499981	CD4 Regulatory	UBE2D2
1.97205e-06	0.396874	0.57	0.461	0.0506363	CD4 Regulatory	LCK
2.06586e-06	0.459799	0.224	0.134	0.0530451	CD4 Regulatory	RBPJ
2.23709e-06	0.440491	0.409	0.309	0.0574418	CD4 Regulatory	SH3BGRL
2.36302e-06	0.373061	0.442	0.336	0.0606754	CD4 Regulatory	GNG5
2.53143e-06	0.442063	0.309	0.207	0.0649996	CD4 Regulatory	BAX
2.53427e-06	0.552901	0.106	0.049	0.0650724	CD4 Regulatory	FOXO1
2.62985e-06	0.33741	0.406	0.289	0.0675267	CD4 Regulatory	CKLF
2.8504e-06	0.41608	0.382	0.278	0.0731898	CD4 Regulatory	RAC1
2.88964e-06	0.531376	0.348	0.244	0.0741973	CD4 Regulatory	AQP3
2.9074e-06	0.368089	0.276	0.178	0.0746534	CD4 Regulatory	SSNA1
3.13571e-06	0.424938	0.424	0.326	0.0805156	CD4 Regulatory	TRAPPC1
3.29239e-06	0.339934	0.245	0.151	0.0845387	CD4 Regulatory	SDHC
3.58275e-06	0.347787	0.661	0.588	0.0919942	CD4 Regulatory	COX6A1
3.9839e-06	0.402938	0.318	0.219	0.102295	CD4 Regulatory	ZNF706
4.00641e-06	0.341526	0.155	0.082	0.102873	CD4 Regulatory	RFTN1
4.0531e-06	0.290084	0.106	0.049	0.104071	CD4 Regulatory	JAZF1
4.06374e-06	0.413602	0.37	0.266	0.104345	CD4 Regulatory	TSTD1
4.27e-06	0.3494	0.103	0.047	0.109641	CD4 Regulatory	MAP3K1
4.86036e-06	0.351845	0.327	0.222	0.1248	CD4 Regulatory	ANAPC11
4.95732e-06	0.369681	0.555	0.473	0.127289	CD4 Regulatory	ATP5F1D
5.17244e-06	0.358682	0.542	0.443	0.132813	CD4 Regulatory	MT2A
5.42276e-06	0.418103	0.5	0.395	0.13924	CD4 Regulatory	LAT
5.73953e-06	0.368304	0.164	0.09	0.147374	CD4 Regulatory	LRBA
6.03565e-06	0.326314	0.194	0.112	0.154977	CD4 Regulatory	TADA3
6.07836e-06	0.496157	0.339	0.248	0.156074	CD4 Regulatory	RBX1
6.14903e-06	0.373347	0.127	0.064	0.157889	CD4 Regulatory	PAFAH1B3
6.40416e-06	0.327852	0.533	0.422	0.16444	CD4 Regulatory	TSPO
7.75642e-06	0.520996	0.239	0.156	0.199161	CD4 Regulatory	IGFLR1
7.98691e-06	0.31315	0.248	0.154	0.20508	CD4 Regulatory	SIT1
8.05984e-06	0.44747	0.306	0.21	0.206952	CD4 Regulatory	SH2D2A
8.32205e-06	0.360366	0.112	0.054	0.213685	CD4 Regulatory	PHACTR2
9.05505e-06	0.44549	0.376	0.284	0.232507	CD4 Regulatory	NDUFV2
9.14299e-06	0.374515	0.221	0.135	0.234765	CD4 Regulatory	PSMA4
9.26549e-06	0.451144	0.248	0.162	0.23791	CD4 Regulatory	CSK
9.28964e-06	0.398643	0.352	0.255	0.23853	CD4 Regulatory	ATP5F1C
9.59296e-06	0.415078	0.233	0.149	0.246319	CD4 Regulatory	CD28
1.00012e-05	0.337311	0.139	0.072	0.2568	CD4 Regulatory	ASXL1
1.02968e-05	0.41085	0.406	0.309	0.26439	CD4 Regulatory	COX5A
1.04608e-05	0.434528	0.3	0.205	0.268602	CD4 Regulatory	COX17
1.09508e-05	0.259276	0.124	0.063	0.281183	CD4 Regulatory	DCAF13
1.13588e-05	0.30798	0.197	0.117	0.29166	CD4 Regulatory	CHMP4A
1.19212e-05	0.364858	0.136	0.072	0.3061	CD4 Regulatory	LPP
1.26341e-05	0.322615	0.348	0.245	0.324406	CD4 Regulatory	DOK2
1.33116e-05	0.344545	0.173	0.101	0.341803	CD4 Regulatory	STX10
1.34737e-05	0.444512	0.318	0.223	0.345964	CD4 Regulatory	NDUFB1
1.38621e-05	0.303205	0.148	0.081	0.355937	CD4 Regulatory	TSTA3
1.38699e-05	0.338959	0.639	0.571	0.356138	CD4 Regulatory	RNASEK
1.4036e-05	0.288362	0.618	0.549	0.360403	CD4 Regulatory	ELOB
1.46811e-05	0.420984	0.194	0.117	0.376966	CD4 Regulatory	TANK
1.48276e-05	0.382748	0.197	0.12	0.380727	CD4 Regulatory	VOPP1
1.55187e-05	0.364237	0.458	0.356	0.398473	CD4 Regulatory	CAP1
1.65542e-05	0.426437	0.264	0.18	0.425062	CD4 Regulatory	ANXA7
1.83824e-05	0.357428	0.179	0.106	0.472006	CD4 Regulatory	IFNAR2
1.83843e-05	0.34877	0.236	0.152	0.472054	CD4 Regulatory	UQCRC1
1.85626e-05	0.334983	0.603	0.508	0.476631	CD4 Regulatory	CAPZB
1.9695e-05	0.383051	0.267	0.178	0.505708	CD4 Regulatory	LPXN
2.08441e-05	0.368555	0.382	0.289	0.535214	CD4 Regulatory	PSMB3
2.09926e-05	0.334073	0.333	0.237	0.539027	CD4 Regulatory	PSMB6
2.17094e-05	0.426982	0.433	0.339	0.557433	CD4 Regulatory	TUBB
2.19234e-05	0.377641	0.261	0.173	0.562926	CD4 Regulatory	NDUFB6
2.26667e-05	0.350195	0.13	0.069	0.582012	CD4 Regulatory	APOBEC3C
2.28975e-05	0.370317	0.279	0.189	0.587939	CD4 Regulatory	KIF5B
2.31318e-05	0.354707	0.742	0.681	0.593955	CD4 Regulatory	CIRBP
2.52985e-05	0.301318	0.112	0.056	0.649589	CD4 Regulatory	ADD1
2.58732e-05	0.459032	0.339	0.249	0.664345	CD4 Regulatory	C17orf49
2.63536e-05	0.28415	0.227	0.144	0.676681	CD4 Regulatory	SLIRP
2.64543e-05	0.33936	0.176	0.104	0.679266	CD4 Regulatory	ATOX1
2.68541e-05	0.35737	0.13	0.07	0.689531	CD4 Regulatory	CYB5A
2.72105e-05	0.418818	0.364	0.275	0.698684	CD4 Regulatory	TUFM
2.96244e-05	0.407148	0.464	0.38	0.760665	CD4 Regulatory	PPP1CA
3.01445e-05	0.282898	0.127	0.067	0.774019	CD4 Regulatory	RALGDS
3.17204e-05	0.272218	0.133	0.072	0.814485	CD4 Regulatory	ASCC3
3.43967e-05	0.308516	0.733	0.68	0.883203	CD4 Regulatory	CHCHD2
3.49991e-05	0.33712	0.521	0.426	0.898673	CD4 Regulatory	CSTB
3.61243e-05	0.323386	0.124	0.066	0.927564	CD4 Regulatory	PMVK
3.69476e-05	0.374227	0.1	0.049	0.948704	CD4 Regulatory	PVT1
3.72838e-05	0.37656	0.442	0.36	0.957337	CD4 Regulatory	ATP5MPL
3.82234e-05	0.289448	0.13	0.07	0.981462	CD4 Regulatory	STIP1
4.0226e-05	0.357331	0.385	0.292	1	CD4 Regulatory	MRPS21
4.04815e-05	0.354031	0.612	0.54	1	CD4 Regulatory	COX6B1
4.08043e-05	0.403825	0.282	0.196	1	CD4 Regulatory	TRAPPC5
4.1158e-05	0.378887	0.355	0.266	1	CD4 Regulatory	SUMO1
4.22204e-05	0.364369	0.506	0.425	1	CD4 Regulatory	ATP6V0E1
4.4217e-05	0.305119	0.285	0.193	1	CD4 Regulatory	DYNLRB1
4.44672e-05	0.365753	0.33	0.233	1	CD4 Regulatory	PPP1R18
4.5515e-05	0.284638	0.433	0.333	1	CD4 Regulatory	BRK1
4.66368e-05	0.276379	0.139	0.077	1	CD4 Regulatory	ACTR1A
4.71136e-05	0.342365	0.421	0.326	1	CD4 Regulatory	WDR83OS
4.71553e-05	0.316486	0.367	0.267	1	CD4 Regulatory	PSMD8
4.78304e-05	0.328553	0.136	0.076	1	CD4 Regulatory	ECHS1
5.19807e-05	0.294363	0.461	0.358	1	CD4 Regulatory	ANXA2
5.44139e-05	0.311903	0.188	0.116	1	CD4 Regulatory	AP3S1
5.95503e-05	0.282147	0.139	0.078	1	CD4 Regulatory	UXS1
6.10594e-05	0.311312	0.676	0.579	1	CD4 Regulatory	KLF6
6.25909e-05	0.382617	0.297	0.213	1	CD4 Regulatory	SDF4
6.46597e-05	0.341031	0.527	0.429	1	CD4 Regulatory	SAMSN1
6.56531e-05	0.28633	0.764	0.724	1	CD4 Regulatory	UQCRB
6.59479e-05	0.325537	0.93	0.936	1	CD4 Regulatory	FTL
6.61843e-05	0.268909	0.197	0.122	1	CD4 Regulatory	IRF9
7.05936e-05	0.35251	0.615	0.554	1	CD4 Regulatory	SLC25A3
7.30295e-05	0.340298	0.521	0.429	1	CD4 Regulatory	ICAM3
7.36166e-05	0.309961	0.288	0.198	1	CD4 Regulatory	TALDO1
7.49464e-05	0.315738	0.279	0.19	1	CD4 Regulatory	ISG15
7.73174e-05	0.340543	0.112	0.06	1	CD4 Regulatory	POU2F2
7.97113e-05	0.321775	0.2	0.126	1	CD4 Regulatory	EAPP
8.32997e-05	0.340057	0.506	0.426	1	CD4 Regulatory	PTGES3
8.33505e-05	0.277877	0.167	0.099	1	CD4 Regulatory	RIOK3
8.41915e-05	0.266588	0.342	0.248	1	CD4 Regulatory	ATP6V1F
8.42641e-05	0.392108	0.285	0.202	1	CD4 Regulatory	SNRPD1
8.60992e-05	0.365516	0.112	0.06	1	CD4 Regulatory	NME1
8.8466e-05	0.306684	0.233	0.153	1	CD4 Regulatory	TSC22D4
9.10732e-05	0.333535	0.394	0.302	1	CD4 Regulatory	SEM1
9.67573e-05	0.354423	0.512	0.429	1	CD4 Regulatory	TMEM258
9.68791e-05	0.322859	0.282	0.198	1	CD4 Regulatory	ATP2B1
0.000103039	0.335704	0.348	0.263	1	CD4 Regulatory	PSMA2
0.000104665	0.293787	0.206	0.132	1	CD4 Regulatory	DBNL
0.000105263	0.30317	0.115	0.062	1	CD4 Regulatory	DDHD1
0.000105777	0.33348	0.336	0.25	1	CD4 Regulatory	EIF3D
0.000108788	0.404938	0.409	0.335	1	CD4 Regulatory	HERPUD1
0.000112121	0.315956	0.127	0.072	1	CD4 Regulatory	UBL7
0.000118914	0.32203	0.255	0.172	1	CD4 Regulatory	NDUFC1
0.000121021	0.345285	0.188	0.119	1	CD4 Regulatory	CISD2
0.000125262	0.335131	0.227	0.15	1	CD4 Regulatory	FMNL1
0.000137516	0.439844	0.336	0.255	1	CD4 Regulatory	REL
0.000140906	0.38849	0.439	0.366	1	CD4 Regulatory	ANXA11
0.000142675	0.384674	0.503	0.425	1	CD4 Regulatory	SPCS1
0.000142697	0.254318	0.176	0.109	1	CD4 Regulatory	EIF4E2
0.000143109	0.312819	0.391	0.295	1	CD4 Regulatory	TECR
0.000145535	0.373554	0.373	0.294	1	CD4 Regulatory	ROMO1
0.000147351	0.299091	0.1	0.052	1	CD4 Regulatory	EML2
0.000149384	0.309572	0.718	0.64	1	CD4 Regulatory	CREM
0.000155723	0.289762	0.152	0.09	1	CD4 Regulatory	C11orf98
0.000156234	0.304772	0.615	0.554	1	CD4 Regulatory	UBL5
0.000158402	0.381726	0.33	0.248	1	CD4 Regulatory	NDUFA6
0.000158435	0.349002	0.448	0.366	1	CD4 Regulatory	ACTR3
0.000168645	0.307264	0.361	0.272	1	CD4 Regulatory	WDR1
0.000169495	0.263393	0.164	0.1	1	CD4 Regulatory	GET3
0.000172041	0.347598	0.224	0.152	1	CD4 Regulatory	ATP5MC1
0.000176103	0.267982	0.197	0.126	1	CD4 Regulatory	TXNDC17
0.000178983	0.350805	0.212	0.143	1	CD4 Regulatory	DECR1
0.000189378	0.262987	0.176	0.108	1	CD4 Regulatory	IRF2
0.000194295	0.263069	0.109	0.059	1	CD4 Regulatory	ISOC1
0.000194669	0.347256	0.164	0.101	1	CD4 Regulatory	NINJ1
0.00019919	0.290639	0.227	0.15	1	CD4 Regulatory	ACTN4
0.000204304	0.403791	0.433	0.352	1	CD4 Regulatory	SQSTM1
0.00021138	0.313976	0.23	0.156	1	CD4 Regulatory	TNIK
0.000212018	0.312401	0.194	0.127	1	CD4 Regulatory	CALCOCO2
0.000215634	0.324937	0.218	0.145	1	CD4 Regulatory	IFI6
0.000226024	0.253366	0.106	0.057	1	CD4 Regulatory	FAM104A
0.000230053	0.263771	0.118	0.066	1	CD4 Regulatory	MRPS16
0.000232879	0.25189	0.182	0.116	1	CD4 Regulatory	FLOT2
0.000237629	0.283075	0.218	0.144	1	CD4 Regulatory	GTF3C6
0.000238108	0.296589	0.109	0.06	1	CD4 Regulatory	GBP4
0.000240406	0.318144	0.136	0.081	1	CD4 Regulatory	TPP1
0.000241735	0.368859	0.467	0.384	1	CD4 Regulatory	DAD1
0.000242919	0.326321	0.273	0.195	1	CD4 Regulatory	CMTM6
0.000244315	0.34952	0.442	0.355	1	CD4 Regulatory	ATP5MF
0.000264025	0.316113	0.227	0.156	1	CD4 Regulatory	ABI1
0.000264742	0.273491	0.115	0.064	1	CD4 Regulatory	CFAP20
0.000265118	0.328802	0.233	0.161	1	CD4 Regulatory	TWF2
0.000269147	0.336506	0.264	0.186	1	CD4 Regulatory	RHOC
0.000281464	0.286002	0.167	0.104	1	CD4 Regulatory	PSMB8-AS1
0.000282788	0.284415	0.173	0.109	1	CD4 Regulatory	PRDX3
0.000285739	0.3775	0.333	0.254	1	CD4 Regulatory	CCND2
0.000294632	0.332784	0.288	0.21	1	CD4 Regulatory	RAB5C
0.00029479	0.266533	0.164	0.102	1	CD4 Regulatory	CAMTA1
0.000300378	0.32337	0.248	0.175	1	CD4 Regulatory	LAMTOR1
0.000303067	0.31151	0.485	0.405	1	CD4 Regulatory	CD53
0.000307684	0.296822	0.209	0.14	1	CD4 Regulatory	RPA3
0.0003122	0.336386	0.288	0.209	1	CD4 Regulatory	PPP2R1A
0.00031476	0.278718	0.109	0.061	1	CD4 Regulatory	UROD
0.000327672	0.387615	0.23	0.159	1	CD4 Regulatory	IFI16
0.000333146	0.302697	0.309	0.227	1	CD4 Regulatory	SNRPB2
0.000333569	0.250433	0.27	0.192	1	CD4 Regulatory	NDUFS6
0.000338493	0.299275	0.439	0.355	1	CD4 Regulatory	NAP1L1
0.000340095	0.31949	0.412	0.322	1	CD4 Regulatory	H2AFV
0.000347122	0.323128	0.282	0.204	1	CD4 Regulatory	BUB3
0.00035003	0.337836	0.215	0.146	1	CD4 Regulatory	TEX264
0.000358201	0.264457	0.17	0.105	1	CD4 Regulatory	SFT2D1
0.000363174	0.274732	0.252	0.176	1	CD4 Regulatory	MPC2
0.000363778	0.35982	0.497	0.422	1	CD4 Regulatory	C9orf16
0.00036381	0.308188	0.161	0.101	1	CD4 Regulatory	CNST
0.000364013	0.29491	0.124	0.072	1	CD4 Regulatory	ZDHHC12
0.000364291	0.286317	0.112	0.063	1	CD4 Regulatory	PSMB5
0.000375679	0.27862	0.136	0.082	1	CD4 Regulatory	ORMDL2
0.000378785	0.302376	0.233	0.162	1	CD4 Regulatory	MRPL52
0.000384832	0.277743	0.167	0.105	1	CD4 Regulatory	IKZF3
0.00039577	0.340151	0.37	0.288	1	CD4 Regulatory	ISCU
0.000398135	0.319672	0.321	0.245	1	CD4 Regulatory	BST2
0.000403325	0.309491	0.467	0.396	1	CD4 Regulatory	JAK1
0.000407582	0.326804	0.27	0.195	1	CD4 Regulatory	MRPS6
0.000416366	0.304589	0.373	0.299	1	CD4 Regulatory	SF3B2
0.000441924	0.328411	0.133	0.08	1	CD4 Regulatory	GOLGA8B
0.000450927	0.362009	0.236	0.166	1	CD4 Regulatory	ITK
0.000452658	0.28908	0.17	0.109	1	CD4 Regulatory	HIKESHI
0.000466253	0.268339	0.155	0.096	1	CD4 Regulatory	SMIM19
0.000486369	0.346974	0.252	0.182	1	CD4 Regulatory	DEF6
0.000495401	0.327265	0.312	0.236	1	CD4 Regulatory	PSMA6
0.000496467	0.295904	0.276	0.202	1	CD4 Regulatory	PPP4C
0.000504836	0.250113	0.182	0.117	1	CD4 Regulatory	PSMC3
0.00050678	0.332888	0.315	0.239	1	CD4 Regulatory	SYF2
0.000560031	0.252238	0.27	0.193	1	CD4 Regulatory	POLR3GL
0.000564417	0.390811	0.23	0.162	1	CD4 Regulatory	P2RY10
0.000573387	0.28414	0.155	0.097	1	CD4 Regulatory	PBX4
0.000576788	0.285044	0.148	0.092	1	CD4 Regulatory	NRDC
0.000579967	0.293092	0.279	0.206	1	CD4 Regulatory	OTUB1
0.0005889	0.290343	0.142	0.088	1	CD4 Regulatory	LSM10
0.000603738	0.271627	0.442	0.36	1	CD4 Regulatory	NEDD8
0.000612024	0.296399	0.221	0.152	1	CD4 Regulatory	TBCC
0.000629318	0.514123	0.139	0.088	1	CD4 Regulatory	CD83
0.000660672	0.34176	0.155	0.098	1	CD4 Regulatory	SMAP2
0.00066293	0.443956	0.336	0.264	1	CD4 Regulatory	TRBC1
0.00067291	0.36527	0.161	0.104	1	CD4 Regulatory	RNF187
0.000673935	0.313455	0.158	0.1	1	CD4 Regulatory	HPRT1
0.000726674	0.307423	0.261	0.188	1	CD4 Regulatory	INSIG1
0.000730954	0.322491	0.203	0.14	1	CD4 Regulatory	MRPS24
0.000745403	0.260339	0.139	0.086	1	CD4 Regulatory	HADHB
0.000746537	0.268304	0.152	0.095	1	CD4 Regulatory	DNAJB11
0.000790582	0.269026	0.182	0.12	1	CD4 Regulatory	GSTO1
0.000791016	0.258048	0.218	0.147	1	CD4 Regulatory	PDCD10
0.000803439	0.351113	0.33	0.26	1	CD4 Regulatory	CDKN1B
0.000846428	0.285488	0.324	0.251	1	CD4 Regulatory	MDH2
0.00086072	0.276008	0.121	0.072	1	CD4 Regulatory	PHLDA2
0.00086664	0.406368	0.364	0.3	1	CD4 Regulatory	BLOC1S1
0.000873108	0.282267	0.264	0.194	1	CD4 Regulatory	TMEM256
0.000903954	0.321645	0.127	0.077	1	CD4 Regulatory	BOD1L1
0.000906643	0.283179	0.176	0.116	1	CD4 Regulatory	LIMS1
0.000931383	0.277856	0.2	0.138	1	CD4 Regulatory	COX20
0.000937627	0.324496	0.17	0.113	1	CD4 Regulatory	TM2D3
0.000954093	0.337426	0.445	0.381	1	CD4 Regulatory	SEPTIN1
0.000970817	0.258422	0.142	0.09	1	CD4 Regulatory	MRPL21
0.0010001	0.308764	0.194	0.133	1	CD4 Regulatory	ETFB
0.00101154	0.331197	0.267	0.197	1	CD4 Regulatory	GRB2
0.001016	0.256076	0.345	0.269	1	CD4 Regulatory	TMBIM4
0.0011207	0.251357	0.133	0.083	1	CD4 Regulatory	PFDN4
0.00112722	0.313243	0.173	0.116	1	CD4 Regulatory	WNK1
0.00115203	0.298771	0.264	0.196	1	CD4 Regulatory	RAD21
0.00118279	0.289181	0.173	0.117	1	CD4 Regulatory	REXO2
0.00121982	0.296004	0.267	0.198	1	CD4 Regulatory	ILF2
0.00122239	0.254605	0.233	0.165	1	CD4 Regulatory	CFLAR
0.00122585	0.252549	0.433	0.351	1	CD4 Regulatory	UQCRQ
0.00122883	0.315762	0.148	0.095	1	CD4 Regulatory	HCFC1R1
0.00122978	0.360163	0.294	0.229	1	CD4 Regulatory	SEC11A
0.0012604	0.281934	0.221	0.16	1	CD4 Regulatory	SNRPC
0.00127085	0.312708	0.203	0.144	1	CD4 Regulatory	SNRPE
0.00128002	0.305965	0.148	0.097	1	CD4 Regulatory	HINT2
0.00130271	0.260997	0.161	0.105	1	CD4 Regulatory	MRPL4
0.00134148	0.279054	0.155	0.101	1	CD4 Regulatory	ACAA1
0.00135835	0.305717	0.5	0.433	1	CD4 Regulatory	PSMA7
0.00141777	0.352485	0.482	0.415	1	CD4 Regulatory	ZNF331
0.00149653	0.326429	0.53	0.502	1	CD4 Regulatory	PCBP1
0.00150387	0.381283	0.427	0.368	1	CD4 Regulatory	EIF5A
0.00157449	0.307419	0.158	0.106	1	CD4 Regulatory	THYN1
0.00158249	0.290932	0.13	0.082	1	CD4 Regulatory	IL2RB
0.00165615	0.325384	0.264	0.199	1	CD4 Regulatory	PGLS
0.0016808	0.274155	0.118	0.072	1	CD4 Regulatory	LYST
0.00169988	0.260704	0.136	0.087	1	CD4 Regulatory	GNG10
0.00178064	0.296059	0.221	0.16	1	CD4 Regulatory	PCMT1
0.00180149	0.266836	0.212	0.148	1	CD4 Regulatory	FERMT3
0.00180392	0.258309	0.385	0.312	1	CD4 Regulatory	MICOS10
0.00183332	0.414497	0.209	0.148	1	CD4 Regulatory	FABP5
0.00186495	0.366363	0.276	0.211	1	CD4 Regulatory	PRNP
0.00187064	0.282136	0.333	0.263	1	CD4 Regulatory	VDAC2
0.00190182	0.276571	0.245	0.181	1	CD4 Regulatory	METTL9
0.00190263	0.322527	0.124	0.078	1	CD4 Regulatory	SPARCL1
0.00192096	0.253752	0.106	0.063	1	CD4 Regulatory	IL6R
0.0019287	0.260973	0.164	0.109	1	CD4 Regulatory	FAM32A
0.00198324	0.250149	0.109	0.066	1	CD4 Regulatory	DALRD3
0.0019898	0.258789	0.148	0.098	1	CD4 Regulatory	CCDC69
0.00211068	0.255938	0.358	0.283	1	CD4 Regulatory	TBCB
0.00214236	0.283864	0.394	0.331	1	CD4 Regulatory	ATP5ME
0.00219186	0.316274	0.248	0.187	1	CD4 Regulatory	PDCD5
0.0022915	0.343105	0.279	0.217	1	CD4 Regulatory	SNHG15
0.00233119	0.315502	0.258	0.198	1	CD4 Regulatory	C1orf43
0.00235462	0.288846	0.306	0.236	1	CD4 Regulatory	SH3KBP1
0.00243888	0.352416	0.206	0.15	1	CD4 Regulatory	AKNA
0.00253486	0.286887	0.297	0.236	1	CD4 Regulatory	PSMA1
0.00254564	0.322367	0.379	0.307	1	CD4 Regulatory	NDUFB4
0.0025693	0.270291	0.212	0.152	1	CD4 Regulatory	TMEM9B
0.00261061	0.253693	0.121	0.076	1	CD4 Regulatory	COMMD3
0.00266965	0.272485	0.112	0.069	1	CD4 Regulatory	PRDM2
0.00294498	0.259035	0.306	0.241	1	CD4 Regulatory	CCT4
0.00294726	0.293561	0.33	0.272	1	CD4 Regulatory	PA2G4
0.00300181	0.260064	0.179	0.126	1	CD4 Regulatory	NDUFB3
0.00302393	0.260938	0.215	0.158	1	CD4 Regulatory	R3HDM4
0.00334831	0.273452	0.152	0.102	1	CD4 Regulatory	SUSD3
0.00349818	0.267458	0.3	0.233	1	CD4 Regulatory	NOP10
0.00350483	0.293044	0.218	0.161	1	CD4 Regulatory	CCT2
0.00361095	0.270613	0.136	0.091	1	CD4 Regulatory	CAT
0.00374553	0.265426	0.109	0.067	1	CD4 Regulatory	PELI1
0.00376757	0.283331	0.433	0.373	1	CD4 Regulatory	HNRNPA3
0.00385654	0.3097	0.148	0.101	1	CD4 Regulatory	TMEM167A
0.00386905	0.303427	0.173	0.122	1	CD4 Regulatory	SHKBP1
0.00409404	0.309306	0.333	0.277	1	CD4 Regulatory	COX7A2L
0.00418302	0.312526	0.261	0.204	1	CD4 Regulatory	NDUFS7
0.00432524	0.315169	0.264	0.205	1	CD4 Regulatory	DDOST
0.00433776	0.293467	0.3	0.236	1	CD4 Regulatory	BIN1
0.00440096	0.290429	0.255	0.195	1	CD4 Regulatory	LAMTOR5
0.00443249	0.252174	0.2	0.143	1	CD4 Regulatory	NAP1L4
0.004526	0.278055	0.17	0.12	1	CD4 Regulatory	CCDC167
0.00476806	0.28557	0.542	0.507	1	CD4 Regulatory	LIMD2
0.00496567	0.25939	0.227	0.17	1	CD4 Regulatory	KDELR1
0.0049718	0.276498	0.215	0.158	1	CD4 Regulatory	NDUFAF3
0.00525026	0.269997	0.403	0.343	1	CD4 Regulatory	PSMB1
0.00545593	0.282143	0.452	0.398	1	CD4 Regulatory	GYPC
0.00546586	0.294575	0.242	0.187	1	CD4 Regulatory	MDH1
0.00550478	0.258264	0.13	0.086	1	CD4 Regulatory	ZMYM2
0.00591696	0.319603	0.227	0.173	1	CD4 Regulatory	ARHGAP9
0.00615736	0.273566	0.527	0.478	1	CD4 Regulatory	ARL6IP5
0.00619827	0.268817	0.164	0.115	1	CD4 Regulatory	IAH1
0.00639995	0.279175	0.224	0.171	1	CD4 Regulatory	FOXN3
0.00654881	0.27843	0.197	0.145	1	CD4 Regulatory	SNX17
0.00668965	0.252434	0.179	0.129	1	CD4 Regulatory	PPP1R7
0.00673423	0.26029	0.106	0.068	1	CD4 Regulatory	ANKH
0.00725062	0.258805	0.221	0.166	1	CD4 Regulatory	DNAJC15
0.00733445	0.277622	0.185	0.135	1	CD4 Regulatory	POLR2F
0.00798278	0.250078	0.579	0.531	1	CD4 Regulatory	COX7A2
0.00827298	0.277922	0.382	0.333	1	CD4 Regulatory	SEPTIN6
0.00827731	0.300289	0.182	0.134	1	CD4 Regulatory	OS9
0.00832678	0.277759	0.303	0.243	1	CD4 Regulatory	TMEM219
0.00867885	0.262616	0.155	0.111	1	CD4 Regulatory	MGMT
0.00868404	0.259186	0.273	0.218	1	CD4 Regulatory	ACTR2
0.00892275	0.294638	0.224	0.172	1	CD4 Regulatory	PSMD9
0.00901387	0.370683	0.236	0.188	1	CD4 Regulatory	TTC39C
0.00904285	0.258466	0.23	0.177	1	CD4 Regulatory	NDUFV1
0.00915285	0.273628	0.248	0.196	1	CD4 Regulatory	NOL7
0.00951424	0.262752	0.209	0.157	1	CD4 Regulatory	TMEM14C
0.00952965	0.315864	0.27	0.219	1	CD4 Regulatory	CAPZA1
0.0096619	0.255355	0.564	0.505	1	CD4 Regulatory	HNRNPK
0	4.95619	0.874	0.047	0	CD4 Cytotoxic	GNLY
0	4.32497	0.977	0.094	0	CD4 Cytotoxic	NKG7
0	3.39371	0.737	0.007	0	CD4 Cytotoxic	FGFBP2
0	3.14063	0.881	0.083	0	CD4 Cytotoxic	GZMH
0	2.70246	0.561	0.016	0	CD4 Cytotoxic	GZMB
0	2.53935	0.661	0.088	0	CD4 Cytotoxic	CCL4
0	2.05368	0.545	0.063	0	CD4 Cytotoxic	PRF1
0	2.00107	0.4	0.025	0	CD4 Cytotoxic	SPON2
0	1.99593	0.89	0.317	0	CD4 Cytotoxic	CST7
0	1.95241	0.967	0.348	0	CD4 Cytotoxic	CCL5
0	1.43387	0.27	0.003	0	CD4 Cytotoxic	ADGRG1
3.91092e-285	1.25516	0.249	0.004	1.00421e-280	CD4 Cytotoxic	PRSS23
8.82459e-285	1.42965	0.841	0.302	2.26589e-280	CD4 Cytotoxic	GZMA
2.63957e-284	1.7688	0.649	0.188	6.77762e-280	CD4 Cytotoxic	CTSW
7.26048e-276	1.25154	0.242	0.004	1.86427e-271	CD4 Cytotoxic	S1PR5
8.88167e-271	0.553641	1	0.999	2.28055e-266	CD4 Cytotoxic	B2M
1.89897e-269	1.42556	0.332	0.028	4.876e-265	CD4 Cytotoxic	ZEB2
3.06471e-256	1.33909	0.29	0.019	7.86925e-252	CD4 Cytotoxic	PLEK
5.30114e-223	1.53283	0.55	0.161	1.36117e-218	CD4 Cytotoxic	C12orf75
3.80099e-212	1.38012	0.563	0.163	9.7598e-208	CD4 Cytotoxic	HOPX
8.73296e-202	0.866098	0.991	0.92	2.24236e-197	CD4 Cytotoxic	SH3BGRL3
4.56571e-198	0.988692	0.172	0.002	1.17234e-193	CD4 Cytotoxic	CX3CR1
5.5245e-198	1.04241	0.205	0.009	1.41853e-193	CD4 Cytotoxic	FCRL6
1.04973e-163	0.864013	0.141	0.002	2.69539e-159	CD4 Cytotoxic	ASCL2
5.45944e-158	0.722928	0.991	0.954	1.40182e-153	CD4 Cytotoxic	PFN1
8.91123e-158	1.27639	0.157	0.006	2.28814e-153	CD4 Cytotoxic	KLRD1
2.51857e-157	0.902929	0.173	0.01	6.46693e-153	CD4 Cytotoxic	C1orf21
2.89505e-156	1.23289	0.152	0.005	7.43362e-152	CD4 Cytotoxic	TRGV2
7.93538e-148	1.19868	0.403	0.113	2.03757e-143	CD4 Cytotoxic	KLRG1
8.99269e-141	0.739505	0.138	0.005	2.30905e-136	CD4 Cytotoxic	FGR
2.38533e-137	1.14054	0.591	0.267	6.12482e-133	CD4 Cytotoxic	GZMM
4.54824e-132	1.01959	0.161	0.012	1.16785e-127	CD4 Cytotoxic	ZNF683
7.39236e-118	0.707274	0.112	0.003	1.89814e-113	CD4 Cytotoxic	PROK2
7.47041e-112	1.00125	0.688	0.429	1.91818e-107	CD4 Cytotoxic	LITAF
1.08187e-106	0.828637	0.831	0.627	2.77792e-102	CD4 Cytotoxic	HCST
1.13146e-105	1.10716	0.618	0.373	2.90524e-101	CD4 Cytotoxic	RAP1B
2.67765e-102	0.746055	0.159	0.02	6.8754e-98	CD4 Cytotoxic	ABI3
8.403e-95	0.845395	0.214	0.044	2.15764e-90	CD4 Cytotoxic	ADRB2
6.26234e-92	0.588349	0.101	0.005	1.60798e-87	CD4 Cytotoxic	LINC02384
9.85144e-91	0.875342	0.249	0.063	2.52956e-86	CD4 Cytotoxic	MATK
1.26575e-90	0.82559	0.845	0.735	3.25006e-86	CD4 Cytotoxic	IFITM2
9.58335e-90	0.930541	0.473	0.218	2.46072e-85	CD4 Cytotoxic	HLA-DPB1
1.94015e-87	0.818986	0.138	0.017	4.98173e-83	CD4 Cytotoxic	CLIC3
7.53511e-85	0.717546	0.813	0.673	1.93479e-80	CD4 Cytotoxic	ARPC2
1.90635e-83	0.565919	0.984	0.971	4.89494e-79	CD4 Cytotoxic	HLA-C
2.07377e-82	0.906381	0.157	0.026	5.32481e-78	CD4 Cytotoxic	LAIR2
3.28535e-80	0.489722	0.974	0.939	8.43578e-76	CD4 Cytotoxic	CD52
1.23821e-78	0.375173	1	0.998	3.17935e-74	CD4 Cytotoxic	MT-CO1
4.97146e-78	0.83891	0.232	0.064	1.27652e-73	CD4 Cytotoxic	EFHD2
1.10111e-77	0.675233	0.169	0.033	2.82731e-73	CD4 Cytotoxic	ENC1
3.2375e-77	0.55316	0.108	0.011	8.31294e-73	CD4 Cytotoxic	TTC38
3.84607e-76	0.471081	0.991	0.986	9.87554e-72	CD4 Cytotoxic	HLA-B
4.79322e-75	0.833377	0.461	0.225	1.23076e-70	CD4 Cytotoxic	HLA-DPA1
2.74157e-73	0.841573	0.667	0.489	7.03952e-69	CD4 Cytotoxic	ITGB2
4.96158e-72	0.794339	0.49	0.254	1.27398e-67	CD4 Cytotoxic	CTSC
3.01072e-70	0.590569	0.842	0.69	7.73062e-66	CD4 Cytotoxic	CD99
1.02121e-69	0.828119	0.294	0.109	2.62215e-65	CD4 Cytotoxic	CD320
1.35086e-69	0.323637	1	0.999	3.46861e-65	CD4 Cytotoxic	MT-CO2
3.30381e-65	0.840076	0.517	0.308	8.48319e-61	CD4 Cytotoxic	FLNA
4.99534e-65	1.03966	0.128	0.022	1.28265e-60	CD4 Cytotoxic	CCL4L2
3.91757e-62	0.832204	0.315	0.134	1.00591e-57	CD4 Cytotoxic	SPN
5.6682e-62	0.755812	0.251	0.088	1.45542e-57	CD4 Cytotoxic	SYNE1
1.76263e-61	0.763424	0.246	0.086	4.5259e-57	CD4 Cytotoxic	TPST2
7.87894e-61	0.493952	0.915	0.876	2.02308e-56	CD4 Cytotoxic	HLA-E
1.12067e-59	0.376842	0.979	0.857	2.87755e-55	CD4 Cytotoxic	S100A4
2.64915e-58	0.823795	0.479	0.282	6.80222e-54	CD4 Cytotoxic	PAXX
7.09208e-58	0.684979	0.202	0.062	1.82103e-53	CD4 Cytotoxic	PYHIN1
1.15882e-57	0.524602	0.997	0.994	2.97549e-53	CD4 Cytotoxic	ACTB
5.79681e-56	0.464705	0.91	0.876	1.48845e-51	CD4 Cytotoxic	CALM1
7.01703e-55	0.721736	0.299	0.13	1.80176e-50	CD4 Cytotoxic	APMAP
1.43707e-54	0.585683	0.12	0.024	3.68996e-50	CD4 Cytotoxic	PATL2
7.61486e-54	0.497305	0.897	0.833	1.95527e-49	CD4 Cytotoxic	MYL12A
1.0864e-52	0.720435	0.546	0.362	2.78954e-48	CD4 Cytotoxic	YWHAQ
3.59581e-51	0.418457	0.921	0.885	9.23296e-47	CD4 Cytotoxic	CFL1
2.94357e-50	0.648411	0.193	0.064	7.5582e-46	CD4 Cytotoxic	TGFBR3
4.77893e-49	0.674418	0.252	0.101	1.22709e-44	CD4 Cytotoxic	SAMD3
1.40514e-48	0.551327	0.131	0.032	3.60799e-44	CD4 Cytotoxic	TBX21
5.0453e-48	0.783599	0.427	0.254	1.29548e-43	CD4 Cytotoxic	SELPLG
6.75053e-48	0.747998	0.464	0.291	1.73333e-43	CD4 Cytotoxic	GSTP1
7.56496e-47	0.665589	0.204	0.074	1.94245e-42	CD4 Cytotoxic	C5orf56
8.50517e-47	0.702435	0.239	0.098	2.18387e-42	CD4 Cytotoxic	RASSF1
1.84537e-46	0.656699	0.211	0.079	4.73835e-42	CD4 Cytotoxic	CHST12
4.91309e-46	0.853163	0.555	0.395	1.26153e-41	CD4 Cytotoxic	TXNIP
1.41486e-45	0.673796	0.235	0.095	3.63293e-41	CD4 Cytotoxic	MAP3K8
5.79873e-45	0.698287	0.169	0.055	1.48894e-40	CD4 Cytotoxic	LINC01871
9.78649e-45	0.510907	0.104	0.022	2.51288e-40	CD4 Cytotoxic	CEP78
3.52516e-44	0.77794	0.41	0.248	9.05155e-40	CD4 Cytotoxic	DSTN
1.11145e-42	0.556661	0.766	0.677	2.85387e-38	CD4 Cytotoxic	CYBA
4.66086e-42	0.655465	0.224	0.093	1.19677e-37	CD4 Cytotoxic	RAB29
5.97593e-40	0.650221	0.253	0.115	1.53444e-35	CD4 Cytotoxic	LYAR
6.70281e-40	0.682637	0.385	0.228	1.72108e-35	CD4 Cytotoxic	BIN2
5.74448e-39	0.375151	0.943	0.895	1.47501e-34	CD4 Cytotoxic	IFITM1
6.69655e-39	0.446453	0.12	0.033	1.71947e-34	CD4 Cytotoxic	PPP2R2B
3.94139e-37	0.498442	0.127	0.038	1.01203e-32	CD4 Cytotoxic	ZBP1
5.98801e-37	0.58354	0.27	0.13	1.53754e-32	CD4 Cytotoxic	APOBEC3G
1.19216e-36	0.729156	0.272	0.14	3.06111e-32	CD4 Cytotoxic	PLAC8
1.55575e-36	0.694009	0.434	0.273	3.9947e-32	CD4 Cytotoxic	ID2
4.48852e-36	0.458777	0.118	0.034	1.15252e-31	CD4 Cytotoxic	PTGDR
8.16418e-36	0.530434	0.768	0.686	2.09632e-31	CD4 Cytotoxic	HSP90AA1
1.24956e-35	0.663742	0.247	0.12	3.2085e-31	CD4 Cytotoxic	JMJD6
1.42801e-35	0.438833	0.782	0.714	3.66671e-31	CD4 Cytotoxic	PTPRCAP
1.34389e-34	0.625258	0.469	0.323	3.4507e-30	CD4 Cytotoxic	SLC9A3R1
1.93187e-34	0.485991	0.74	0.652	4.96045e-30	CD4 Cytotoxic	IER2
2.21482e-34	0.686623	0.329	0.187	5.68699e-30	CD4 Cytotoxic	SH2D2A
5.14069e-34	0.635598	0.297	0.159	1.31998e-29	CD4 Cytotoxic	GPR65
6.5274e-34	0.455663	0.382	0.218	1.67604e-29	CD4 Cytotoxic	HLA-DRB1
8.79326e-34	0.250882	0.982	0.976	2.25785e-29	CD4 Cytotoxic	HLA-A
3.09803e-33	0.38703	0.814	0.78	7.95481e-29	CD4 Cytotoxic	PTPRC
6.00567e-33	0.465099	0.141	0.049	1.54208e-28	CD4 Cytotoxic	CD300A
1.8598e-32	0.5304	0.186	0.079	4.77541e-28	CD4 Cytotoxic	MYO1F
2.26999e-32	0.558535	0.524	0.365	5.82866e-28	CD4 Cytotoxic	ITGB1
4.83075e-32	0.54893	0.552	0.419	1.24039e-27	CD4 Cytotoxic	PSMB9
9.39205e-32	0.650299	0.281	0.152	2.4116e-27	CD4 Cytotoxic	MYO1G
1.83178e-31	0.43146	0.701	0.597	4.70346e-27	CD4 Cytotoxic	LSP1
9.32109e-31	0.457976	0.104	0.031	2.39338e-26	CD4 Cytotoxic	AOAH
1.66727e-30	0.415915	0.765	0.702	4.28106e-26	CD4 Cytotoxic	CD3D
6.26729e-30	0.574116	0.543	0.421	1.60925e-25	CD4 Cytotoxic	PLAAT4
1.88251e-29	0.547583	0.547	0.422	4.83371e-25	CD4 Cytotoxic	LCP1
2.44616e-29	0.565534	0.219	0.109	6.28099e-25	CD4 Cytotoxic	UBE2F
2.75063e-29	0.467509	0.734	0.641	7.06278e-25	CD4 Cytotoxic	SUB1
3.65519e-29	0.554527	0.492	0.359	9.38542e-25	CD4 Cytotoxic	PPP1CA
6.24632e-29	0.557423	0.268	0.144	1.60387e-24	CD4 Cytotoxic	ARPC5L
1.2326e-28	0.377745	0.105	0.033	3.16495e-24	CD4 Cytotoxic	VCL
2.06265e-28	0.599978	0.214	0.105	5.29627e-24	CD4 Cytotoxic	SRRT
2.06443e-28	0.549064	0.529	0.407	5.30085e-24	CD4 Cytotoxic	CCND3
4.08232e-28	0.476293	0.117	0.04	1.04822e-23	CD4 Cytotoxic	TSPAN32
4.35805e-28	0.50672	0.206	0.099	1.11902e-23	CD4 Cytotoxic	SASH3
1.09233e-27	0.60474	0.462	0.334	2.80477e-23	CD4 Cytotoxic	GNG2
1.17573e-27	0.593017	0.373	0.239	3.01893e-23	CD4 Cytotoxic	PPP2R5C
2.09617e-27	0.529917	0.198	0.095	5.38234e-23	CD4 Cytotoxic	PTPN4
4.0386e-27	0.564523	0.398	0.266	1.03699e-22	CD4 Cytotoxic	CLEC2B
6.72683e-27	0.322714	0.971	0.928	1.72725e-22	CD4 Cytotoxic	FTL
7.28595e-27	0.445829	0.103	0.034	1.87081e-22	CD4 Cytotoxic	SYTL2
1.66958e-26	0.386966	0.74	0.673	4.28698e-22	CD4 Cytotoxic	MYL12B
3.44764e-26	0.431299	0.652	0.531	8.85251e-22	CD4 Cytotoxic	TUBA4A
3.54491e-26	0.506867	0.174	0.079	9.10227e-22	CD4 Cytotoxic	OASL
3.77611e-26	0.562403	0.539	0.432	9.69591e-22	CD4 Cytotoxic	CD3G
5.22455e-26	0.251239	0.676	0.51	1.34151e-21	CD4 Cytotoxic	LGALS1
6.84474e-26	0.556773	0.462	0.338	1.75752e-21	CD4 Cytotoxic	CAP1
1.25342e-25	0.546796	0.733	0.669	3.21842e-21	CD4 Cytotoxic	LDHA
1.48562e-25	0.425607	0.106	0.036	3.81462e-21	CD4 Cytotoxic	PRR5
1.98538e-25	0.510207	0.225	0.119	5.09787e-21	CD4 Cytotoxic	MIEN1
4.23283e-25	0.320027	0.904	0.86	1.08686e-20	CD4 Cytotoxic	SERF2
4.63085e-25	0.468381	0.153	0.066	1.18906e-20	CD4 Cytotoxic	PRKCB
2.98242e-24	0.497177	0.336	0.215	7.65797e-20	CD4 Cytotoxic	PPP1R18
5.02119e-23	0.532875	0.586	0.492	1.28929e-18	CD4 Cytotoxic	CALR
5.30098e-23	0.463556	0.514	0.405	1.36113e-18	CD4 Cytotoxic	SEPTIN7
6.25084e-23	0.3401	0.808	0.768	1.60503e-18	CD4 Cytotoxic	OAZ1
1.81585e-22	0.489608	0.473	0.362	4.66256e-18	CD4 Cytotoxic	DBI
4.39149e-22	0.410725	0.137	0.059	1.1276e-17	CD4 Cytotoxic	PTPRE
4.4525e-22	0.517007	0.166	0.077	1.14327e-17	CD4 Cytotoxic	IFNG
7.477e-22	0.405214	0.122	0.05	1.91987e-17	CD4 Cytotoxic	RPS6KA1
8.93129e-22	0.430159	0.26	0.15	2.29329e-17	CD4 Cytotoxic	CYTOR
1.51708e-21	0.382859	0.754	0.696	3.89541e-17	CD4 Cytotoxic	UBB
1.69163e-21	0.403201	0.122	0.051	4.34359e-17	CD4 Cytotoxic	TFDP2
4.37158e-21	0.526897	0.463	0.355	1.12249e-16	CD4 Cytotoxic	DNAJB6
7.08367e-21	0.270901	0.916	0.893	1.81887e-16	CD4 Cytotoxic	PPIA
8.48029e-21	0.367915	0.729	0.673	2.17748e-16	CD4 Cytotoxic	PSME1
9.33283e-21	0.400037	0.102	0.039	2.39639e-16	CD4 Cytotoxic	MYBL1
1.52609e-20	0.497072	0.216	0.121	3.91853e-16	CD4 Cytotoxic	SLA
2.4287e-20	0.446596	0.539	0.443	6.23618e-16	CD4 Cytotoxic	PDIA3
3.23971e-19	0.520557	0.186	0.101	8.31859e-15	CD4 Cytotoxic	TSEN54
8.64987e-19	0.4645	0.334	0.23	2.22103e-14	CD4 Cytotoxic	HMGN3
1.02864e-18	0.391569	0.123	0.055	2.64123e-14	CD4 Cytotoxic	RAB37
1.08304e-18	0.472448	0.235	0.143	2.78093e-14	CD4 Cytotoxic	ARL5A
3.54716e-18	0.505031	0.43	0.33	9.10804e-14	CD4 Cytotoxic	IRF1
4.24442e-18	0.259612	0.883	0.867	1.08984e-13	CD4 Cytotoxic	CD3E
6.89536e-18	0.377513	0.62	0.533	1.77052e-13	CD4 Cytotoxic	LY6E
9.94474e-18	0.424834	0.186	0.103	2.55351e-13	CD4 Cytotoxic	DNAJC1
1.67179e-17	0.339931	0.159	0.08	4.29266e-13	CD4 Cytotoxic	MIR4435-2HG
1.70581e-17	0.511904	0.368	0.277	4.38001e-13	CD4 Cytotoxic	ARPC4
2.16125e-17	0.458922	0.135	0.066	5.54945e-13	CD4 Cytotoxic	CMC1
3.41461e-17	0.413041	0.197	0.111	8.7677e-13	CD4 Cytotoxic	RUNX3
3.79643e-17	0.515365	0.268	0.175	9.7481e-13	CD4 Cytotoxic	SYTL3
8.42702e-17	0.384301	0.225	0.135	2.16381e-12	CD4 Cytotoxic	AKNA
1.57333e-16	0.446686	0.287	0.194	4.03984e-12	CD4 Cytotoxic	ARRB2
1.881e-16	0.388372	0.268	0.171	4.82985e-12	CD4 Cytotoxic	RHOC
2.96116e-16	0.388273	0.127	0.062	7.60336e-12	CD4 Cytotoxic	AC004687.1
3.20269e-16	0.394285	0.125	0.061	8.22355e-12	CD4 Cytotoxic	MRPL10
7.03982e-16	0.42511	0.207	0.124	1.80761e-11	CD4 Cytotoxic	ITGAL
3.18687e-15	0.406511	0.137	0.071	8.18292e-11	CD4 Cytotoxic	DIP2A
3.54798e-15	0.532284	0.19	0.109	9.11014e-11	CD4 Cytotoxic	TNF
4.67236e-15	0.425316	0.356	0.263	1.19972e-10	CD4 Cytotoxic	BZW1
5.93894e-15	0.310314	0.103	0.048	1.52494e-10	CD4 Cytotoxic	GNPTAB
6.53869e-15	0.379463	0.134	0.069	1.67894e-10	CD4 Cytotoxic	TRG-AS1
7.29365e-15	0.346991	0.608	0.553	1.87279e-10	CD4 Cytotoxic	VAMP2
7.81645e-15	0.389434	0.383	0.291	2.00703e-10	CD4 Cytotoxic	MSN
1.01562e-14	0.290542	0.715	0.68	2.60782e-10	CD4 Cytotoxic	SRP14
1.46992e-14	0.346162	0.692	0.665	3.77432e-10	CD4 Cytotoxic	RHOA
1.58869e-14	0.485944	0.228	0.149	4.07927e-10	CD4 Cytotoxic	RNF166
1.71049e-14	0.419992	0.368	0.282	4.39202e-10	CD4 Cytotoxic	SPCS2
1.86559e-14	0.437689	0.294	0.208	4.79028e-10	CD4 Cytotoxic	CAPN2
2.40676e-14	0.412604	0.159	0.091	6.17983e-10	CD4 Cytotoxic	MGAT1
2.51881e-14	0.298596	0.717	0.68	6.46754e-10	CD4 Cytotoxic	IL2RG
2.8124e-14	0.485447	0.223	0.145	7.22139e-10	CD4 Cytotoxic	RAB5IF
4.03883e-14	0.398047	0.338	0.248	1.03705e-09	CD4 Cytotoxic	CTSD
4.48402e-14	0.449612	0.396	0.317	1.15136e-09	CD4 Cytotoxic	CD247
4.69475e-14	0.340594	0.558	0.48	1.20547e-09	CD4 Cytotoxic	GUK1
6.06001e-14	0.374808	0.57	0.494	1.55603e-09	CD4 Cytotoxic	SRSF2
7.87443e-14	0.374263	0.152	0.086	2.02192e-09	CD4 Cytotoxic	BTN3A1
8.67743e-14	0.447179	0.262	0.18	2.2281e-09	CD4 Cytotoxic	PTP4A2
1.54714e-13	0.29897	0.214	0.133	3.97258e-09	CD4 Cytotoxic	GBP5
1.81973e-13	0.350115	0.1	0.048	4.67253e-09	CD4 Cytotoxic	ZNF276
2.022e-13	0.404336	0.344	0.26	5.19189e-09	CD4 Cytotoxic	OSTF1
2.90455e-13	0.435798	0.295	0.216	7.45801e-09	CD4 Cytotoxic	CDK2AP2
3.29667e-13	0.361057	0.183	0.11	8.46486e-09	CD4 Cytotoxic	ADAM8
4.2579e-13	0.421	0.315	0.234	1.0933e-08	CD4 Cytotoxic	DOK2
6.7289e-13	0.315481	0.109	0.055	1.72778e-08	CD4 Cytotoxic	USB1
8.11947e-13	0.277858	0.667	0.618	2.08484e-08	CD4 Cytotoxic	ARPC3
9.41678e-13	0.405248	0.399	0.32	2.41795e-08	CD4 Cytotoxic	CD47
9.85205e-13	0.404455	0.559	0.5	2.52971e-08	CD4 Cytotoxic	HSPA5
1.04925e-12	0.44719	0.297	0.219	2.69416e-08	CD4 Cytotoxic	FAM49B
1.04941e-12	0.361592	0.154	0.09	2.69457e-08	CD4 Cytotoxic	RIOK3
1.30761e-12	0.335688	0.212	0.136	3.35755e-08	CD4 Cytotoxic	PTPN7
1.3605e-12	0.339221	0.134	0.074	3.49337e-08	CD4 Cytotoxic	CISD3
1.74703e-12	0.364462	0.43	0.352	4.48586e-08	CD4 Cytotoxic	TMEM50A
1.83078e-12	0.306485	0.618	0.561	4.7009e-08	CD4 Cytotoxic	TPM3
1.83977e-12	0.379807	0.358	0.275	4.72398e-08	CD4 Cytotoxic	DHRS7
1.84754e-12	0.436005	0.235	0.163	4.74393e-08	CD4 Cytotoxic	SERPINB1
1.8508e-12	0.436773	0.237	0.163	4.75229e-08	CD4 Cytotoxic	SUPT4H1
1.91306e-12	0.382234	0.298	0.218	4.91217e-08	CD4 Cytotoxic	RNF167
1.93462e-12	0.395529	0.293	0.216	4.96753e-08	CD4 Cytotoxic	SCP2
3.73953e-12	0.273514	0.103	0.052	9.602e-08	CD4 Cytotoxic	BTN3A3
3.87272e-12	0.585185	0.123	0.066	9.94398e-08	CD4 Cytotoxic	MT1E
5.6851e-12	0.282067	0.675	0.643	1.45976e-07	CD4 Cytotoxic	PPIB
5.75155e-12	0.343682	0.344	0.26	1.47683e-07	CD4 Cytotoxic	WDR1
7.08124e-12	0.314897	0.1	0.051	1.81825e-07	CD4 Cytotoxic	ANXA4
7.83031e-12	0.387389	0.39	0.31	2.01059e-07	CD4 Cytotoxic	CD6
8.41379e-12	0.376583	0.221	0.149	2.16041e-07	CD4 Cytotoxic	PPP3CC
9.19633e-12	0.358047	0.187	0.12	2.36134e-07	CD4 Cytotoxic	SRPK2
1.24251e-11	0.399612	0.374	0.3	3.1904e-07	CD4 Cytotoxic	POMP
1.68226e-11	0.426433	0.388	0.312	4.31953e-07	CD4 Cytotoxic	ARPC5
2.01573e-11	0.418003	0.143	0.085	5.17579e-07	CD4 Cytotoxic	SSBP4
3.40498e-11	0.35751	0.331	0.251	8.74296e-07	CD4 Cytotoxic	CLEC2D
5.52107e-11	0.357486	0.266	0.192	1.41765e-06	CD4 Cytotoxic	TAP1
6.45742e-11	0.389632	0.355	0.283	1.65807e-06	CD4 Cytotoxic	PSMB8
6.812e-11	0.319894	0.234	0.16	1.74912e-06	CD4 Cytotoxic	CDC42EP3
7.17813e-11	0.34501	0.416	0.344	1.84313e-06	CD4 Cytotoxic	SELENOW
7.35174e-11	0.452501	0.305	0.231	1.88771e-06	CD4 Cytotoxic	TGFB1
7.85369e-11	0.33138	0.196	0.129	2.01659e-06	CD4 Cytotoxic	STOM
8.30842e-11	0.337271	0.108	0.059	2.13335e-06	CD4 Cytotoxic	STARD3NL
8.99654e-11	0.298425	0.134	0.079	2.31004e-06	CD4 Cytotoxic	PEPD
1.15691e-10	0.374965	0.51	0.461	2.9706e-06	CD4 Cytotoxic	CDC42
1.78908e-10	0.390175	0.36	0.292	4.59381e-06	CD4 Cytotoxic	PRELID1
1.87148e-10	0.331385	0.162	0.102	4.8054e-06	CD4 Cytotoxic	MAP2K3
2.44078e-10	0.285915	0.121	0.069	6.26719e-06	CD4 Cytotoxic	NAA50
3.11505e-10	0.314186	0.15	0.093	7.99851e-06	CD4 Cytotoxic	EBP
3.18995e-10	0.283411	0.103	0.056	8.19084e-06	CD4 Cytotoxic	SIRT2
3.34387e-10	0.359795	0.45	0.39	8.58606e-06	CD4 Cytotoxic	MAP1LC3B
3.54655e-10	0.395845	0.156	0.1	9.10647e-06	CD4 Cytotoxic	UBE2E3
4.01889e-10	0.348251	0.227	0.16	1.03193e-05	CD4 Cytotoxic	LINC00861
4.96432e-10	0.373332	0.287	0.219	1.27469e-05	CD4 Cytotoxic	LAMP1
5.43004e-10	0.4017	0.389	0.331	1.39427e-05	CD4 Cytotoxic	GNG5
7.49786e-10	0.366381	0.459	0.397	1.92523e-05	CD4 Cytotoxic	CD53
8.97506e-10	0.388843	0.159	0.104	2.30453e-05	CD4 Cytotoxic	PLEKHF1
1.03387e-09	0.353296	0.211	0.148	2.65467e-05	CD4 Cytotoxic	MFSD10
1.16291e-09	0.410416	0.249	0.186	2.986e-05	CD4 Cytotoxic	UPP1
1.3523e-09	0.341579	0.176	0.119	3.4723e-05	CD4 Cytotoxic	FKBP11
1.46718e-09	0.308029	0.167	0.11	3.76727e-05	CD4 Cytotoxic	LBR
1.51404e-09	0.322685	0.135	0.084	3.88759e-05	CD4 Cytotoxic	PXN
1.6362e-09	0.29028	0.172	0.113	4.20126e-05	CD4 Cytotoxic	AGTRAP
1.85701e-09	0.288083	0.134	0.083	4.76825e-05	CD4 Cytotoxic	CYB561D2
2.07777e-09	0.360148	0.461	0.406	5.33509e-05	CD4 Cytotoxic	PRR13
2.17493e-09	0.320566	0.364	0.293	5.58457e-05	CD4 Cytotoxic	TAPBP
2.3026e-09	0.311465	0.133	0.082	5.91239e-05	CD4 Cytotoxic	RHOB
2.93971e-09	0.32726	0.267	0.201	7.5483e-05	CD4 Cytotoxic	RAB5C
3.73042e-09	0.380259	0.146	0.094	9.5786e-05	CD4 Cytotoxic	SLC7A5
5.06552e-09	0.327213	0.177	0.12	0.000130067	CD4 Cytotoxic	SDF2L1
5.30848e-09	0.320648	0.475	0.428	0.000136306	CD4 Cytotoxic	PSMA7
6.02517e-09	0.252983	0.142	0.09	0.000154708	CD4 Cytotoxic	CASP1
6.16466e-09	0.280978	0.101	0.057	0.00015829	CD4 Cytotoxic	SLA2
7.16389e-09	0.331742	0.305	0.242	0.000183947	CD4 Cytotoxic	PSMB10
9.61656e-09	0.315365	0.127	0.079	0.000246924	CD4 Cytotoxic	PCID2
1.04129e-08	0.305825	0.361	0.296	0.000267372	CD4 Cytotoxic	BSG
1.2302e-08	0.34087	0.23	0.17	0.000315879	CD4 Cytotoxic	ARIH2
1.59327e-08	0.268865	0.115	0.069	0.000409104	CD4 Cytotoxic	RAB27A
1.99936e-08	0.32007	0.252	0.19	0.000513376	CD4 Cytotoxic	ITGB7
2.18646e-08	0.26616	0.103	0.061	0.000561418	CD4 Cytotoxic	IL12RB1
2.25882e-08	0.250666	0.105	0.061	0.000579996	CD4 Cytotoxic	TSPAN2
2.49118e-08	0.289287	0.134	0.086	0.000639659	CD4 Cytotoxic	CD226
2.55343e-08	0.264577	0.21	0.149	0.000655643	CD4 Cytotoxic	NFATC2
2.60023e-08	0.332965	0.132	0.085	0.000667661	CD4 Cytotoxic	TBPL1
3.07707e-08	0.3417	0.294	0.236	0.000790099	CD4 Cytotoxic	MED10
3.22451e-08	0.266486	0.106	0.063	0.000827958	CD4 Cytotoxic	LTBP4
4.67353e-08	0.321758	0.274	0.211	0.00120002	CD4 Cytotoxic	CD164
5.13612e-08	0.342059	0.312	0.252	0.0013188	CD4 Cytotoxic	ARF6
6.63374e-08	0.319968	0.236	0.178	0.00170334	CD4 Cytotoxic	PRKCH
7.4836e-08	0.331297	0.203	0.149	0.00192156	CD4 Cytotoxic	ORMDL1
7.80744e-08	0.3154	0.293	0.232	0.00200472	CD4 Cytotoxic	ZAP70
7.80826e-08	0.274645	0.231	0.173	0.00200493	CD4 Cytotoxic	CASP4
9.56021e-08	0.313998	0.259	0.201	0.00245478	CD4 Cytotoxic	SUN2
1.02108e-07	0.290199	0.477	0.434	0.00262183	CD4 Cytotoxic	RBM8A
1.12869e-07	0.272775	0.382	0.326	0.00289813	CD4 Cytotoxic	PGAM1
1.31059e-07	0.269371	0.146	0.098	0.00336519	CD4 Cytotoxic	SNX5
1.31827e-07	0.252863	0.638	0.62	0.00338493	CD4 Cytotoxic	ARPC1B
1.44462e-07	0.30452	0.203	0.149	0.00370936	CD4 Cytotoxic	IER3IP1
1.55687e-07	0.290923	0.336	0.276	0.00399758	CD4 Cytotoxic	WIPF1
1.70389e-07	0.310474	0.293	0.236	0.00437507	CD4 Cytotoxic	ATP6V0B
1.85299e-07	0.286603	0.163	0.113	0.00475792	CD4 Cytotoxic	SP140
1.97912e-07	0.29673	0.179	0.128	0.00508179	CD4 Cytotoxic	MED30
1.99361e-07	0.282793	0.186	0.134	0.00511899	CD4 Cytotoxic	CDC25B
2.25375e-07	0.255705	0.135	0.089	0.00578694	CD4 Cytotoxic	CD58
2.48812e-07	0.288543	0.132	0.087	0.00638873	CD4 Cytotoxic	RNF115
2.68235e-07	0.289829	0.196	0.142	0.00688746	CD4 Cytotoxic	ANXA2R
3.036e-07	0.27382	0.306	0.247	0.00779554	CD4 Cytotoxic	TNFRSF1B
3.26524e-07	0.301906	0.272	0.216	0.00838416	CD4 Cytotoxic	SYTL1
3.33113e-07	0.311927	0.159	0.111	0.00855333	CD4 Cytotoxic	LUC7L3
4.44867e-07	0.323168	0.199	0.149	0.0114229	CD4 Cytotoxic	SCAMP2
5.04958e-07	0.266077	0.123	0.081	0.0129658	CD4 Cytotoxic	CLN3
5.15903e-07	0.279559	0.207	0.154	0.0132468	CD4 Cytotoxic	BTN3A2
5.78064e-07	0.258552	0.113	0.073	0.0148429	CD4 Cytotoxic	WDR45
6.47558e-07	0.306873	0.373	0.321	0.0166274	CD4 Cytotoxic	WDR83OS
7.42182e-07	0.255105	0.153	0.107	0.019057	CD4 Cytotoxic	ZNF655
8.44663e-07	0.26255	0.144	0.098	0.0216884	CD4 Cytotoxic	CCDC88C
1.02579e-06	0.28516	0.31	0.251	0.0263392	CD4 Cytotoxic	SERTAD1
1.04683e-06	0.26899	0.241	0.187	0.0268795	CD4 Cytotoxic	POLR2J
1.17258e-06	0.312281	0.257	0.208	0.0301084	CD4 Cytotoxic	NAPA
1.22266e-06	0.252018	0.143	0.099	0.0313942	CD4 Cytotoxic	LSM1
1.2828e-06	0.261822	0.418	0.373	0.0329384	CD4 Cytotoxic	PARK7
1.30649e-06	0.263167	0.169	0.122	0.0335468	CD4 Cytotoxic	RNPEPL1
1.33159e-06	0.270924	0.533	0.498	0.0341912	CD4 Cytotoxic	TUBA1B
1.36568e-06	0.2812	0.38	0.332	0.0350666	CD4 Cytotoxic	HLA-F
1.4435e-06	0.316912	0.32	0.27	0.0370648	CD4 Cytotoxic	TOMM5
1.45669e-06	0.261082	0.18	0.132	0.0374034	CD4 Cytotoxic	RABGAP1L
1.58549e-06	0.510713	0.485	0.439	0.0407107	CD4 Cytotoxic	MT2A
1.61521e-06	0.259464	0.135	0.092	0.0414737	CD4 Cytotoxic	MAF
1.89385e-06	0.327143	0.194	0.148	0.0486284	CD4 Cytotoxic	GOLPH3
2.17535e-06	0.278807	0.218	0.17	0.0558565	CD4 Cytotoxic	LAMTOR1
2.7137e-06	0.304626	0.245	0.196	0.0696797	CD4 Cytotoxic	PPP4C
2.86147e-06	0.284734	0.309	0.257	0.0734739	CD4 Cytotoxic	SHISA5
2.921e-06	0.27781	0.257	0.204	0.0750025	CD4 Cytotoxic	CD63
3.30421e-06	0.256563	0.15	0.107	0.0848422	CD4 Cytotoxic	CNPPD1
3.72057e-06	0.292074	0.194	0.149	0.095533	CD4 Cytotoxic	SH3GLB1
3.78357e-06	0.293193	0.416	0.372	0.0971507	CD4 Cytotoxic	ATP5MC3
3.90683e-06	0.261297	0.127	0.088	0.100316	CD4 Cytotoxic	GLTP
4.04216e-06	0.252519	0.355	0.305	0.103791	CD4 Cytotoxic	ATP5PB
4.66869e-06	0.3226	0.279	0.233	0.119878	CD4 Cytotoxic	PSMB6
6.20043e-06	0.263856	0.28	0.23	0.159208	CD4 Cytotoxic	PSMA6
6.46211e-06	0.346647	0.148	0.109	0.165928	CD4 Cytotoxic	MMP24OS
7.52687e-06	0.273973	0.166	0.123	0.193267	CD4 Cytotoxic	UHMK1
7.70179e-06	0.256286	0.192	0.147	0.197759	CD4 Cytotoxic	PIN1
9.39972e-06	0.256067	0.178	0.134	0.241357	CD4 Cytotoxic	IFI27L2
9.88174e-06	0.307594	0.268	0.223	0.253734	CD4 Cytotoxic	PDIA6
9.97261e-06	0.265231	0.242	0.194	0.256067	CD4 Cytotoxic	SPSB3
1.28569e-05	0.256681	0.166	0.124	0.330125	CD4 Cytotoxic	MTPN
1.34278e-05	0.306758	0.301	0.255	0.344786	CD4 Cytotoxic	ZYX
1.48513e-05	0.287347	0.19	0.147	0.381336	CD4 Cytotoxic	UBE2A
1.48903e-05	0.275931	0.177	0.134	0.382339	CD4 Cytotoxic	FBXW5
2.0578e-05	0.257765	0.3	0.256	0.528382	CD4 Cytotoxic	UBE2V1
2.56263e-05	0.271313	0.17	0.13	0.658006	CD4 Cytotoxic	EIF4EBP2
3.75342e-05	0.265752	0.202	0.161	0.963765	CD4 Cytotoxic	CCNDBP1
3.92256e-05	0.27701	0.399	0.363	1	CD4 Cytotoxic	ACTR3
4.46465e-05	0.270904	0.214	0.172	1	CD4 Cytotoxic	CLTB
5.12843e-05	0.250528	0.14	0.103	1	CD4 Cytotoxic	KCNAB2
5.26552e-05	0.255741	0.158	0.12	1	CD4 Cytotoxic	MRFAP1L1
6.23885e-05	0.29394	0.302	0.263	1	CD4 Cytotoxic	SUMO1
6.28975e-05	0.265144	0.33	0.289	1	CD4 Cytotoxic	P4HB
6.55349e-05	0.255198	0.131	0.096	1	CD4 Cytotoxic	ELOVL1
7.08708e-05	0.253654	0.207	0.167	1	CD4 Cytotoxic	TMBIM1
7.44953e-05	0.260841	0.354	0.316	1	CD4 Cytotoxic	NDUFC2
7.53118e-05	0.270286	0.179	0.14	1	CD4 Cytotoxic	SRSF9
8.2668e-05	0.250042	0.371	0.336	1	CD4 Cytotoxic	ARL6IP1
8.62963e-05	0.278087	0.156	0.121	1	CD4 Cytotoxic	EIF6
9.28048e-05	0.276544	0.366	0.331	1	CD4 Cytotoxic	BRK1
0.000100028	0.288557	0.312	0.277	1	CD4 Cytotoxic	RAC1
0.000101091	0.283612	0.32	0.283	1	CD4 Cytotoxic	RHOF
0.000114551	0.255366	0.287	0.247	1	CD4 Cytotoxic	RNF7
0.000127277	0.253986	0.239	0.199	1	CD4 Cytotoxic	DCTN3
0.000156926	0.280326	0.172	0.136	1	CD4 Cytotoxic	CDK17
0.000172572	0.261151	0.228	0.191	1	CD4 Cytotoxic	LAMTOR5
0.000268676	0.285385	0.193	0.157	1	CD4 Cytotoxic	CMC2
0.000351992	0.277809	0.23	0.197	1	CD4 Cytotoxic	CDC42SE1
0.000416417	0.270923	0.278	0.246	1	CD4 Cytotoxic	SF3B6
0.000447653	0.26015	0.206	0.173	1	CD4 Cytotoxic	MOB1A
0.000626631	0.259894	0.11	0.082	1	CD4 Cytotoxic	HIST1H1E
0.000650483	0.294238	0.465	0.451	1	CD4 Cytotoxic	HSPE1
0.000797919	0.250924	0.153	0.122	1	CD4 Cytotoxic	S1PR4
0.00121233	0.256659	0.164	0.135	1	CD4 Cytotoxic	FBXO7
0.00164432	0.266957	0.249	0.219	1	CD4 Cytotoxic	CACYBP
0.00305547	0.277725	0.205	0.18	1	CD4 Cytotoxic	BUD31
4.39029e-294	1.88274	0.908	0.653	1.1273e-289	CD4 TEM	FOS
1.19663e-227	1.46146	0.632	0.263	3.07258e-223	CD4 TEM	ALOX5AP
4.198e-207	1.50528	0.696	0.336	1.07792e-202	CD4 TEM	LMNA
7.23921e-205	1.28024	0.902	0.689	1.85881e-200	CD4 TEM	ANXA1
4.0644e-203	1.40862	0.796	0.503	1.04362e-198	CD4 TEM	KLF6
4.24725e-197	0.852059	0.982	0.842	1.09057e-192	CD4 TEM	S100A4
4.15814e-195	0.872373	0.969	0.896	1.06769e-190	CD4 TEM	IL32
1.02472e-188	1.49022	0.445	0.128	2.63118e-184	CD4 TEM	PHLDA1
1.60992e-175	1.30979	0.813	0.563	4.1338e-171	CD4 TEM	DUSP1
2.30044e-169	1.12427	0.283	0.048	5.90684e-165	CD4 TEM	CLU
6.38481e-166	1.0417	0.931	0.809	1.63943e-161	CD4 TEM	S100A10
7.35958e-162	1.47476	0.487	0.188	1.88972e-157	CD4 TEM	FOSB
1.69822e-160	1.24392	0.76	0.459	4.36053e-156	CD4 TEM	LGALS1
4.87399e-155	0.637293	0.997	0.994	1.25149e-150	CD4 TEM	ACTB
2.15367e-152	0.978324	0.769	0.504	5.52999e-148	CD4 TEM	CLIC1
4.30652e-147	0.80336	0.97	0.931	1.10578e-142	CD4 TEM	VIM
2.43418e-131	0.814708	0.928	0.839	6.25025e-127	CD4 TEM	S100A6
1.58068e-130	1.46793	0.336	0.096	4.05871e-126	CD4 TEM	GZMK
1.58761e-129	0.947724	0.941	0.835	4.07652e-125	CD4 TEM	CRIP1
5.20199e-123	0.447157	0.999	0.998	1.33571e-118	CD4 TEM	TMSB4X
2.53979e-121	1.52484	0.168	0.018	6.52142e-117	CD4 TEM	XCL1
7.95407e-120	0.91814	0.787	0.568	2.04237e-115	CD4 TEM	S100A11
1.23993e-117	2.08582	0.38	0.142	3.18376e-113	CD4 TEM	HSPA1A
1.28158e-114	1.82285	0.308	0.094	3.29072e-110	CD4 TEM	HSPA1B
5.89749e-110	1.00706	0.635	0.407	1.5143e-105	CD4 TEM	MCL1
9.40562e-109	1.01236	0.475	0.226	2.41508e-104	CD4 TEM	CKLF
1.58501e-107	0.995582	0.635	0.395	4.06984e-103	CD4 TEM	PPP1R15A
1.28369e-106	0.712912	0.851	0.669	3.29614e-102	CD4 TEM	CD99
2.09073e-104	0.968321	0.609	0.327	5.36838e-100	CD4 TEM	GZMA
1.5265e-99	0.9578	0.239	0.062	3.91958e-95	CD4 TEM	LINC00892
1.33595e-98	0.601884	0.942	0.879	3.43031e-94	CD4 TEM	ACTG1
7.36908e-95	0.853806	0.167	0.028	1.89216e-90	CD4 TEM	ATP1B1
2.74567e-94	0.640163	0.927	0.864	7.05005e-90	CD4 TEM	UBC
4.62865e-92	0.85625	0.652	0.438	1.1885e-87	CD4 TEM	CD2
1.58958e-88	1.05194	0.318	0.121	4.08157e-84	CD4 TEM	CD40LG
3.60627e-86	0.519887	0.944	0.895	9.25981e-82	CD4 TEM	GAPDH
3.6481e-85	0.807773	0.654	0.457	9.36723e-81	CD4 TEM	COTL1
1.04029e-83	0.830761	0.589	0.367	2.67116e-79	CD4 TEM	AHNAK
1.51413e-83	0.510168	0.93	0.877	3.88784e-79	CD4 TEM	CFL1
4.99587e-83	0.735226	0.685	0.383	1.28279e-78	CD4 TEM	CCL5
3.61724e-82	0.554715	0.916	0.867	9.28799e-78	CD4 TEM	MYL6
1.3636e-81	1.04799	0.699	0.539	3.50132e-77	CD4 TEM	CD69
1.0977e-77	0.735134	0.926	0.898	2.81855e-73	CD4 TEM	JUNB
6.75062e-77	0.530185	0.893	0.827	1.73336e-72	CD4 TEM	MYL12A
3.53321e-76	0.745729	0.68	0.508	9.07221e-72	CD4 TEM	CD44
3.79124e-71	0.402727	0.977	0.955	9.73477e-67	CD4 TEM	PFN1
2.76462e-70	0.559633	0.964	0.96	7.09871e-66	CD4 TEM	H3F3B
1.13464e-69	0.772104	0.305	0.125	2.91341e-65	CD4 TEM	CXCR3
2.18148e-69	0.710387	0.554	0.351	5.60138e-65	CD4 TEM	PLP2
9.6609e-68	0.573626	0.814	0.702	2.48063e-63	CD4 TEM	EMP3
1.46578e-66	0.858463	0.725	0.58	3.76369e-62	CD4 TEM	RGCC
8.82078e-66	1.15097	0.728	0.618	2.26491e-61	CD4 TEM	DNAJB1
5.81898e-65	1.15166	0.191	0.058	1.49414e-60	CD4 TEM	IFNG
1.30522e-64	1.1231	0.233	0.084	3.35141e-60	CD4 TEM	TNF
1.04779e-63	0.809353	0.161	0.042	2.69041e-59	CD4 TEM	PHLDA2
6.14154e-63	0.670435	0.898	0.852	1.57696e-58	CD4 TEM	ZFP36
6.3243e-63	0.970873	0.399	0.22	1.62389e-58	CD4 TEM	CITED2
1.39829e-62	0.764184	0.497	0.313	3.59039e-58	CD4 TEM	ANXA2
1.15579e-60	0.376271	0.959	0.924	2.96772e-56	CD4 TEM	SH3BGRL3
5.08403e-59	0.475704	0.932	0.913	1.30543e-54	CD4 TEM	SRGN
1.17176e-58	0.716838	0.241	0.095	3.00874e-54	CD4 TEM	CAPG
8.05685e-58	0.81546	0.237	0.093	2.06876e-53	CD4 TEM	NEU1
3.69014e-53	0.755473	0.43	0.26	9.47518e-49	CD4 TEM	PTGER4
6.79448e-50	0.622305	0.447	0.274	1.74462e-45	CD4 TEM	TIMP1
3.09981e-49	0.553717	0.818	0.736	7.95938e-45	CD4 TEM	TAGLN2
6.24148e-48	1.07379	0.378	0.228	1.60262e-43	CD4 TEM	NR4A1
9.5281e-46	0.47952	0.798	0.718	2.44653e-41	CD4 TEM	CORO1A
2.94404e-45	0.534687	0.747	0.635	7.55942e-41	CD4 TEM	HCST
4.46566e-44	0.860983	0.741	0.642	1.14665e-39	CD4 TEM	JUN
1.44759e-43	0.684536	0.76	0.722	3.71699e-39	CD4 TEM	CXCR4
5.31077e-43	0.75879	0.557	0.425	1.36365e-38	CD4 TEM	DNAJA1
5.83231e-43	0.7531	0.298	0.152	1.49756e-38	CD4 TEM	FABP4
9.30927e-42	0.700211	0.268	0.136	2.39034e-37	CD4 TEM	GLUD1
1.97058e-41	0.693682	0.391	0.241	5.05986e-37	CD4 TEM	TAGAP
1.11395e-40	0.824703	0.777	0.709	2.86028e-36	CD4 TEM	CD74
1.61439e-40	0.616113	0.74	0.667	4.14528e-36	CD4 TEM	DUSP2
3.71101e-40	0.633346	0.487	0.336	9.52877e-36	CD4 TEM	CDKN1A
8.14095e-40	0.582329	0.756	0.691	2.09035e-35	CD4 TEM	TSC22D3
1.71466e-39	0.640563	0.486	0.344	4.40274e-35	CD4 TEM	TENT5C
3.1531e-38	0.76443	0.37	0.226	8.09621e-34	CD4 TEM	KLRB1
8.24961e-38	0.708178	0.489	0.356	2.11825e-33	CD4 TEM	ITM2A
4.50664e-37	0.590276	0.284	0.155	1.15717e-32	CD4 TEM	GLIPR2
1.387e-36	0.59712	0.246	0.126	3.56139e-32	CD4 TEM	SIT1
3.42606e-36	0.726109	0.196	0.09	8.7971e-32	CD4 TEM	HLA-DRA
6.37046e-36	0.918111	0.344	0.213	1.63574e-31	CD4 TEM	HLA-DRB1
5.53416e-35	0.66793	0.753	0.682	1.42101e-30	CD4 TEM	HSP90AA1
5.88317e-35	0.506863	0.13	0.046	1.51062e-30	CD4 TEM	SLF1
6.03588e-35	0.674033	0.403	0.27	1.54983e-30	CD4 TEM	MYADM
2.30946e-34	0.558797	0.22	0.108	5.93e-30	CD4 TEM	RBPJ
1.56015e-33	0.427289	0.108	0.034	4.00599e-29	CD4 TEM	MPZL3
3.6013e-33	0.592814	0.467	0.338	9.24706e-29	CD4 TEM	TXN
2.68726e-31	0.482397	0.15	0.063	6.90007e-27	CD4 TEM	SEPTIN11
3.22345e-31	0.329991	0.904	0.886	8.27685e-27	CD4 TEM	ATP5F1E
1.7487e-30	0.528126	0.274	0.158	4.49015e-26	CD4 TEM	RHOC
6.47996e-30	0.554589	0.148	0.063	1.66386e-25	CD4 TEM	AC020916.1
1.21482e-29	0.59511	0.246	0.136	3.1193e-25	CD4 TEM	DUSP4
1.49578e-29	0.608784	0.512	0.405	3.84071e-25	CD4 TEM	TUBB4B
3.19924e-28	0.499415	0.178	0.086	8.21468e-24	CD4 TEM	SLAMF1
5.8591e-28	0.532573	0.233	0.128	1.50444e-23	CD4 TEM	APOBEC3G
1.05987e-27	0.483494	0.551	0.438	2.72144e-23	CD4 TEM	DYNLL1
1.48695e-27	0.520107	0.236	0.131	3.81803e-23	CD4 TEM	PNP
1.86624e-27	0.365397	0.778	0.73	4.79194e-23	CD4 TEM	MIF
2.82428e-27	0.518677	0.199	0.103	7.2519e-23	CD4 TEM	NIBAN1
9.42999e-27	0.449741	0.256	0.147	2.42134e-22	CD4 TEM	LGALS3
1.58495e-26	0.525749	0.172	0.084	4.06967e-22	CD4 TEM	HLA-DQB1
1.81246e-25	0.542535	0.343	0.232	4.65386e-21	CD4 TEM	SERTAD1
2.46101e-25	0.418231	0.111	0.043	6.31913e-21	CD4 TEM	ATF3
4.45112e-25	0.466655	0.226	0.127	1.14291e-20	CD4 TEM	ACTN4
6.69953e-25	0.479768	0.346	0.235	1.72024e-20	CD4 TEM	CTSD
8.6596e-25	0.529445	0.355	0.246	2.22352e-20	CD4 TEM	ADGRE5
1.10849e-24	0.296229	0.139	0.062	2.84627e-20	CD4 TEM	CST3
1.94476e-24	0.46471	0.21	0.116	4.99355e-20	CD4 TEM	PSTPIP1
4.03395e-24	0.334667	0.715	0.661	1.0358e-19	CD4 TEM	RAC2
1.04616e-23	0.48757	0.185	0.099	2.68622e-19	CD4 TEM	CCDC167
1.69721e-23	0.442784	0.209	0.116	4.35792e-19	CD4 TEM	STOM
1.74793e-23	0.632389	0.522	0.438	4.48815e-19	CD4 TEM	TUBA1A
5.33612e-23	0.399143	0.667	0.597	1.37015e-18	CD4 TEM	LSP1
9.47407e-23	0.396406	0.104	0.041	2.43266e-18	CD4 TEM	ANKRD28
9.96732e-23	0.480709	0.178	0.095	2.55931e-18	CD4 TEM	PHTF2
1.30461e-22	0.361649	0.598	0.494	3.34985e-18	CD4 TEM	ITGB2
1.8135e-22	0.415751	0.341	0.235	4.65653e-18	CD4 TEM	ZYX
3.06022e-22	0.360526	0.721	0.672	7.85774e-18	CD4 TEM	MYL12B
4.47995e-22	0.434398	0.893	0.873	1.15032e-17	CD4 TEM	MT-ND2
1.0506e-21	0.49636	0.285	0.188	2.69762e-17	CD4 TEM	CD63
1.92527e-21	0.602303	0.307	0.21	4.94351e-17	CD4 TEM	RGS1
1.99653e-21	0.464194	0.396	0.294	5.12649e-17	CD4 TEM	GLIPR1
3.85582e-21	0.437026	0.138	0.067	9.90058e-17	CD4 TEM	MBNL2
7.25554e-21	0.509416	0.378	0.276	1.86301e-16	CD4 TEM	ID2
8.31183e-21	0.411668	0.243	0.15	2.13423e-16	CD4 TEM	CD82
1.79446e-20	0.382848	0.135	0.065	4.60764e-16	CD4 TEM	ZNF831
2.29556e-20	0.419912	0.519	0.419	5.89431e-16	CD4 TEM	LCP1
3.93473e-20	0.299877	0.743	0.675	1.01032e-15	CD4 TEM	CYBA
8.69612e-20	0.392894	0.506	0.407	2.2329e-15	CD4 TEM	SAMSN1
1.06977e-19	0.427797	0.259	0.17	2.74686e-15	CD4 TEM	CTSB
1.29505e-19	0.399422	0.602	0.53	3.32531e-15	CD4 TEM	LY6E
1.39466e-19	0.488658	0.158	0.085	3.58106e-15	CD4 TEM	ID1
1.69496e-19	0.509686	0.271	0.182	4.35214e-15	CD4 TEM	INPP4B
8.55749e-19	0.434291	0.281	0.192	2.19731e-14	CD4 TEM	ARID5B
1.13924e-18	0.388811	0.561	0.483	2.92523e-14	CD4 TEM	TUBA1B
1.95101e-18	0.374767	0.728	0.685	5.00962e-14	CD4 TEM	SLC2A3
2.02426e-18	0.300125	0.674	0.604	5.19769e-14	CD4 TEM	ARPC1B
2.90539e-18	0.467267	0.267	0.178	7.46017e-14	CD4 TEM	TMX4
8.65244e-18	0.403457	0.336	0.243	2.22169e-13	CD4 TEM	REEP5
1.59481e-17	0.328969	0.74	0.694	4.09498e-13	CD4 TEM	UBB
1.61404e-17	0.397106	0.45	0.365	4.14436e-13	CD4 TEM	DAD1
1.88973e-17	0.365029	0.114	0.055	4.85226e-13	CD4 TEM	ANTXR2
1.94769e-17	0.5307	0.607	0.545	5.00109e-13	CD4 TEM	NFKBIA
2.47665e-17	0.399418	0.187	0.112	6.35931e-13	CD4 TEM	PYCARD
2.76081e-17	0.379091	0.203	0.125	7.08892e-13	CD4 TEM	TMEM109
4.16332e-17	0.425571	0.224	0.144	1.06902e-12	CD4 TEM	PARP8
4.44784e-17	0.368851	0.112	0.054	1.14207e-12	CD4 TEM	DUSP5
4.77362e-17	0.432269	0.422	0.334	1.22572e-12	CD4 TEM	RSRP1
6.90653e-17	0.474105	0.232	0.152	1.77339e-12	CD4 TEM	PLIN2
9.28036e-17	0.350195	0.111	0.054	2.38292e-12	CD4 TEM	AHR
9.42058e-17	0.396824	0.308	0.213	2.41892e-12	CD4 TEM	HOPX
1.00478e-16	0.434967	0.264	0.179	2.57996e-12	CD4 TEM	ATP2B1
1.73434e-16	0.32254	0.108	0.052	4.45325e-12	CD4 TEM	ITM2C
1.80616e-16	0.438151	0.628	0.584	4.63767e-12	CD4 TEM	TNFAIP3
2.32298e-16	0.386901	0.108	0.053	5.96472e-12	CD4 TEM	FRMD4B
2.98151e-16	0.36947	0.491	0.419	7.65564e-12	CD4 TEM	ATP5MD
3.29223e-16	0.351715	0.43	0.342	8.45347e-12	CD4 TEM	ANXA6
4.66605e-16	0.419923	0.382	0.293	1.1981e-11	CD4 TEM	CCNH
5.25624e-16	0.581463	0.142	0.08	1.34964e-11	CD4 TEM	EGR1
7.48856e-16	0.373332	0.177	0.107	1.92284e-11	CD4 TEM	TNFSF10
1.01287e-15	0.335239	0.109	0.055	2.60074e-11	CD4 TEM	TSPAN2
1.29247e-15	0.329321	0.48	0.397	3.31867e-11	CD4 TEM	PKM
1.44142e-15	0.324898	0.116	0.06	3.70113e-11	CD4 TEM	MOSPD3
1.95882e-15	0.336819	0.558	0.495	5.02966e-11	CD4 TEM	CAPZB
2.78556e-15	0.424481	0.219	0.145	7.1525e-11	CD4 TEM	TUBA1C
3.98812e-15	0.354866	0.347	0.264	1.02403e-10	CD4 TEM	TBCB
5.59291e-15	0.325323	0.439	0.353	1.43609e-10	CD4 TEM	RABAC1
8.65396e-15	0.39486	0.488	0.417	2.22208e-10	CD4 TEM	ENO1
1.28797e-14	0.374235	0.173	0.106	3.30712e-10	CD4 TEM	AGTRAP
1.48436e-14	0.423492	0.111	0.058	3.81139e-10	CD4 TEM	HLA-DQA1
1.86418e-14	0.272424	0.698	0.659	4.78665e-10	CD4 TEM	RHOA
1.9593e-14	0.387379	0.228	0.153	5.03089e-10	CD4 TEM	CDC42EP3
2.59505e-14	0.393828	0.242	0.167	6.66331e-10	CD4 TEM	MAPRE2
3.37184e-14	0.445569	0.215	0.144	8.65788e-10	CD4 TEM	RGS2
3.59222e-14	0.395548	0.185	0.118	9.22374e-10	CD4 TEM	SH2D1A
3.70694e-14	0.427406	0.171	0.107	9.5183e-10	CD4 TEM	CRIP2
3.71084e-14	0.313893	0.128	0.072	9.52832e-10	CD4 TEM	SORBS3
3.98497e-14	0.320812	0.103	0.052	1.02322e-09	CD4 TEM	PTMS
4.36151e-14	0.295358	0.121	0.066	1.1199e-09	CD4 TEM	IGFBP4
4.72798e-14	0.404501	0.267	0.191	1.214e-09	CD4 TEM	C4orf48
5.22294e-14	0.376363	0.169	0.105	1.3411e-09	CD4 TEM	THEMIS
6.25565e-14	0.33987	0.226	0.15	1.60626e-09	CD4 TEM	CYTOR
9.56428e-14	0.374195	0.268	0.193	2.45582e-09	CD4 TEM	CCDC107
1.13151e-13	0.286007	0.62	0.576	2.90538e-09	CD4 TEM	UQCR11
1.22845e-13	0.32811	0.167	0.103	3.15429e-09	CD4 TEM	ATP2B4
2.86096e-13	0.273801	0.635	0.575	7.34608e-09	CD4 TEM	COX6A1
3.38706e-13	0.389213	0.718	0.702	8.69694e-09	CD4 TEM	HSP90AB1
4.2321e-13	0.33237	0.224	0.154	1.08668e-08	CD4 TEM	RAB1B
4.71996e-13	0.34618	0.921	0.91	1.21194e-08	CD4 TEM	MT-ND1
5.30563e-13	0.29105	0.118	0.065	1.36233e-08	CD4 TEM	SPARCL1
5.68719e-13	0.332889	0.709	0.653	1.4603e-08	CD4 TEM	IER2
6.303e-13	0.397983	0.249	0.178	1.61842e-08	CD4 TEM	IQGAP1
7.08921e-13	0.359073	0.369	0.294	1.8203e-08	CD4 TEM	TPM4
9.49879e-13	0.366897	0.155	0.096	2.439e-08	CD4 TEM	RASGEF1B
9.71816e-13	0.327356	0.373	0.297	2.49533e-08	CD4 TEM	SKAP1
9.86733e-13	0.348387	0.381	0.305	2.53363e-08	CD4 TEM	ACAP1
1.10056e-12	0.284919	0.675	0.64	2.82592e-08	CD4 TEM	OST4
1.38324e-12	0.320577	0.199	0.133	3.55175e-08	CD4 TEM	FERMT3
2.59643e-12	0.265267	0.103	0.056	6.66685e-08	CD4 TEM	PMVK
2.60229e-12	0.293656	0.454	0.379	6.68191e-08	CD4 TEM	LAT
2.63773e-12	0.351336	0.156	0.099	6.77291e-08	CD4 TEM	ACAA2
2.94669e-12	0.292839	0.137	0.082	7.56621e-08	CD4 TEM	A1BG
3.0215e-12	0.384263	0.318	0.248	7.75831e-08	CD4 TEM	AKAP13
3.51666e-12	0.344728	0.13	0.077	9.02973e-08	CD4 TEM	CBLB
4.73117e-12	0.308923	0.525	0.465	1.21482e-07	CD4 TEM	KRTCAP2
5.11188e-12	0.347215	0.169	0.111	1.31258e-07	CD4 TEM	HNRNPLL
7.81231e-12	0.254596	0.678	0.638	2.00597e-07	CD4 TEM	PPIB
1.01047e-11	0.310127	0.859	0.866	2.59458e-07	CD4 TEM	HSPA8
1.22895e-11	0.292771	0.16	0.102	3.15558e-07	CD4 TEM	RGS14
1.53843e-11	0.298201	0.596	0.563	3.95022e-07	CD4 TEM	TPM3
1.75813e-11	0.272308	0.106	0.059	4.51436e-07	CD4 TEM	APOBEC3C
1.76465e-11	0.298755	0.457	0.39	4.5311e-07	CD4 TEM	CD53
2.05674e-11	0.272759	0.13	0.078	5.28108e-07	CD4 TEM	PERP
4.1711e-11	0.313579	0.122	0.073	1.07101e-06	CD4 TEM	NEDD9
4.43193e-11	0.320943	0.39	0.322	1.13799e-06	CD4 TEM	EML4
4.75499e-11	0.359412	0.101	0.057	1.22094e-06	CD4 TEM	HLA-DRB5
4.92158e-11	0.365161	0.197	0.138	1.26371e-06	CD4 TEM	DOCK8
5.42159e-11	0.363025	0.559	0.507	1.3921e-06	CD4 TEM	ZFP36L1
7.15876e-11	0.266487	0.135	0.083	1.83815e-06	CD4 TEM	OASL
8.64954e-11	0.273906	0.644	0.611	2.22094e-06	CD4 TEM	YWHAB
8.79366e-11	0.27055	0.613	0.579	2.25795e-06	CD4 TEM	SSR4
1.04466e-10	0.318701	0.406	0.344	2.68238e-06	CD4 TEM	CAP1
1.26093e-10	0.265881	0.645	0.62	3.23769e-06	CD4 TEM	ARPC3
1.30063e-10	0.340351	0.233	0.171	3.33964e-06	CD4 TEM	TMEM173
1.32838e-10	0.383267	0.348	0.28	3.41088e-06	CD4 TEM	JUND
1.53403e-10	0.306254	0.468	0.413	3.93894e-06	CD4 TEM	TSPO
1.5656e-10	0.31594	0.171	0.115	4.01998e-06	CD4 TEM	PDLIM2
1.94184e-10	0.366353	0.292	0.228	4.98607e-06	CD4 TEM	RESF1
2.5346e-10	0.261183	0.111	0.065	6.50809e-06	CD4 TEM	PRDM1
2.94917e-10	0.308181	0.392	0.327	7.57258e-06	CD4 TEM	IDS
3.14251e-10	0.327017	0.251	0.188	8.06903e-06	CD4 TEM	RNF19A
3.27933e-10	0.345522	0.41	0.35	8.42034e-06	CD4 TEM	ELF1
6.26761e-10	0.287605	0.187	0.13	1.60933e-05	CD4 TEM	CMTM3
6.53479e-10	0.310169	0.48	0.427	1.67794e-05	CD4 TEM	COX8A
6.91115e-10	0.327767	0.196	0.14	1.77458e-05	CD4 TEM	IFITM3
8.49257e-10	0.311942	0.115	0.071	2.18064e-05	CD4 TEM	ST8SIA4
1.27881e-09	0.278001	0.115	0.071	3.2836e-05	CD4 TEM	COMTD1
1.28814e-09	0.341129	0.19	0.136	3.30756e-05	CD4 TEM	FABP5
1.56547e-09	0.271391	0.546	0.491	4.01965e-05	CD4 TEM	POLR2L
1.7028e-09	0.283877	0.378	0.319	4.37228e-05	CD4 TEM	DRAP1
1.88893e-09	0.276718	0.34	0.276	4.8502e-05	CD4 TEM	PSMB3
2.39754e-09	0.334929	0.258	0.201	6.15617e-05	CD4 TEM	SCML4
2.7701e-09	0.316871	0.332	0.27	7.11278e-05	CD4 TEM	WIPF1
3.2263e-09	0.311664	0.127	0.082	8.28417e-05	CD4 TEM	GYG1
4.10352e-09	0.316201	0.215	0.16	0.000105366	CD4 TEM	HMOX2
5.57701e-09	0.25387	0.417	0.353	0.000143201	CD4 TEM	ACTR3
5.84028e-09	0.327779	0.377	0.318	0.000149961	CD4 TEM	BRD2
5.91397e-09	0.281263	0.146	0.098	0.000151853	CD4 TEM	GPR108
6.22821e-09	0.285478	0.202	0.148	0.000159922	CD4 TEM	IFI16
7.04592e-09	0.279163	0.337	0.278	0.000180918	CD4 TEM	CORO1B
8.28723e-09	0.32126	0.168	0.119	0.000212791	CD4 TEM	SLFN5
9.53352e-09	0.255975	0.468	0.416	0.000244792	CD4 TEM	PRDX1
1.05116e-08	0.337499	0.176	0.126	0.000269906	CD4 TEM	IFNGR1
1.12982e-08	0.26051	0.133	0.088	0.000290104	CD4 TEM	PBX4
1.44215e-08	0.267744	0.55	0.521	0.0003703	CD4 TEM	NDUFA13
1.51278e-08	0.289078	0.291	0.233	0.000388437	CD4 TEM	BST2
1.83953e-08	0.393469	0.31	0.255	0.000472337	CD4 TEM	HLA-DPA1
1.8422e-08	0.296396	0.212	0.157	0.000473022	CD4 TEM	GIMAP4
2.02557e-08	0.260994	0.422	0.37	0.000520106	CD4 TEM	PPP1CA
2.75087e-08	0.258834	0.147	0.101	0.000706341	CD4 TEM	ARAP2
3.05104e-08	0.291694	0.465	0.417	0.000783416	CD4 TEM	CSTB
3.05302e-08	0.276306	0.109	0.07	0.000783924	CD4 TEM	PDE7A
4.09618e-08	0.294773	0.368	0.316	0.00105178	CD4 TEM	TRAPPC1
4.20813e-08	0.266265	0.171	0.123	0.00108052	CD4 TEM	ETFB
4.67578e-08	0.33011	0.239	0.188	0.0012006	CD4 TEM	VPS29
4.77485e-08	0.2859	0.185	0.137	0.00122604	CD4 TEM	IDH2
5.00771e-08	0.30023	0.285	0.23	0.00128583	CD4 TEM	EMB
5.17467e-08	0.269618	0.333	0.281	0.0013287	CD4 TEM	FKBP8
5.28024e-08	0.298404	0.322	0.27	0.00135581	CD4 TEM	ANXA5
5.53026e-08	0.26095	0.166	0.119	0.00142	CD4 TEM	SLC66A3
5.62701e-08	0.281841	0.158	0.112	0.00144485	CD4 TEM	KDSR
6.21849e-08	0.295163	0.571	0.54	0.00159672	CD4 TEM	EZR
8.2227e-08	0.255548	0.48	0.431	0.00211134	CD4 TEM	PSMB9
8.62452e-08	0.288978	0.184	0.136	0.00221452	CD4 TEM	TEX264
1.06197e-07	0.260039	0.329	0.274	0.00272682	CD4 TEM	PBXIP1
1.10408e-07	0.265708	0.346	0.29	0.00283495	CD4 TEM	MGST3
1.21626e-07	0.282821	0.334	0.283	0.00312298	CD4 TEM	ROMO1
1.22241e-07	0.390594	0.421	0.375	0.00313879	CD4 TEM	SAT1
1.24085e-07	0.288604	0.186	0.139	0.00318613	CD4 TEM	DIAPH1
1.34089e-07	0.300219	0.309	0.254	0.003443	CD4 TEM	ITGA4
1.96662e-07	0.295611	0.178	0.132	0.00504969	CD4 TEM	TLN1
1.9999e-07	0.302285	0.356	0.305	0.00513514	CD4 TEM	CAST
3.19572e-07	0.274817	0.148	0.106	0.00820564	CD4 TEM	RAB8B
3.95073e-07	0.265846	0.275	0.226	0.0101443	CD4 TEM	SH3KBP1
3.99708e-07	0.255763	0.116	0.079	0.0102633	CD4 TEM	FOXN2
4.71216e-07	0.264513	0.167	0.124	0.0120994	CD4 TEM	MVP
5.37173e-07	0.26486	0.296	0.244	0.013793	CD4 TEM	APBB1IP
5.68561e-07	0.307406	0.261	0.217	0.0145989	CD4 TEM	SP100
5.99973e-07	0.418678	0.556	0.519	0.0154055	CD4 TEM	GADD45B
7.72139e-07	0.258995	0.141	0.101	0.0198262	CD4 TEM	CENPX
8.79329e-07	0.28325	0.109	0.074	0.0225785	CD4 TEM	UBXN11
9.19284e-07	0.297201	0.525	0.488	0.0236045	CD4 TEM	BTG2
1.35167e-06	0.260295	0.183	0.138	0.0347069	CD4 TEM	PTPN7
1.48289e-06	0.287515	0.254	0.21	0.0380762	CD4 TEM	SLC38A2
1.65202e-06	0.2569	0.351	0.306	0.0424189	CD4 TEM	VAMP8
1.92388e-06	0.261961	0.131	0.094	0.0493994	CD4 TEM	PMF1
2.192e-06	0.272125	0.339	0.294	0.0562839	CD4 TEM	SEM1
2.32924e-06	0.30191	0.262	0.217	0.0598079	CD4 TEM	BHLHE40
3.79866e-06	0.257565	0.139	0.102	0.0975381	CD4 TEM	ATP6V0E2
3.99992e-06	0.274574	0.287	0.243	0.102706	CD4 TEM	LCP2
4.90729e-06	0.323686	0.254	0.211	0.126004	CD4 TEM	EIF4A3
5.36492e-06	0.258258	0.39	0.355	0.137755	CD4 TEM	NEDD8
7.02872e-06	0.251334	0.249	0.204	0.180476	CD4 TEM	ARL4A
9.07398e-06	0.256593	0.332	0.292	0.232993	CD4 TEM	BLOC1S1
1.16692e-05	0.259084	0.307	0.265	0.29963	CD4 TEM	WDR1
1.73014e-05	0.260824	0.252	0.208	0.444248	CD4 TEM	TRAC
2.34976e-05	0.253422	0.226	0.188	0.603348	CD4 TEM	MRPS6
2.72287e-05	0.25672	0.243	0.204	0.699152	CD4 TEM	PRNP
2.82041e-05	0.274169	0.149	0.115	0.724196	CD4 TEM	ITGB2-AS1
3.23689e-05	0.259335	0.218	0.181	0.831135	CD4 TEM	RBMS1
4.26417e-05	0.26322	0.193	0.157	1	CD4 TEM	RCSD1
6.14541e-05	0.254234	0.278	0.237	1	CD4 TEM	GIMAP7
7.89932e-05	0.250854	0.166	0.132	1	CD4 TEM	MOB4
8.21147e-05	0.295012	0.341	0.31	1	CD4 TEM	HSPB1
0.000120891	0.290027	0.447	0.417	1	CD4 TEM	TXNIP
0.00012225	0.250888	0.23	0.194	1	CD4 TEM	IVNS1ABP
0.00017503	0.257583	0.316	0.281	1	CD4 TEM	CLEC2B
0.0026483	0.254147	0.23	0.205	1	CD4 TEM	BAX
0.00406617	0.549203	0.217	0.19	1	CD4 TEM	CCL4

## Sheet: CD8
p_val	avg_log2FC	pct.1	pct.2	p_val_adj	cluster	gene
0	1.42787	0.486	0.07	0	CD8 Naive	LEF1
0	1.28185	0.359	0.03	0	CD8 Naive	LYPD3
0	0.961291	0.998	0.989	0	CD8 Naive	RPS13
0	0.933594	1	0.997	0	CD8 Naive	RPS8
0	0.884784	1	0.995	0	CD8 Naive	RPS3A
0	0.822574	1	0.998	0	CD8 Naive	RPL32
1.22892e-307	1.35672	0.425	0.061	3.15549e-303	CD8 Naive	PASK
2.14072e-303	1.49655	0.565	0.116	5.49673e-299	CD8 Naive	CCR7
1.13585e-300	0.860845	0.232	0.012	2.91653e-296	CD8 Naive	ACTN1
1.91647e-299	1.49942	0.649	0.163	4.92091e-295	CD8 Naive	SELL
1.95106e-298	0.660185	1	0.999	5.00974e-294	CD8 Naive	RPS12
1.2986e-291	0.679962	1	0.999	3.33442e-287	CD8 Naive	RPL13
8.05673e-288	0.72488	0.999	0.995	2.06873e-283	CD8 Naive	RPS23
2.59439e-286	0.948612	0.989	0.958	6.66161e-282	CD8 Naive	RPS5
7.69577e-280	1.07978	0.978	0.869	1.97604e-275	CD8 Naive	EEF1B2
4.6253e-270	0.686832	1	1	1.18764e-265	CD8 Naive	EEF1A1
1.07998e-256	0.630985	1	0.997	2.77306e-252	CD8 Naive	RPL11
3.51632e-255	1.02778	0.309	0.036	9.02885e-251	CD8 Naive	MAL
8.06771e-255	0.628287	0.998	0.999	2.07155e-250	CD8 Naive	RPL34
2.03952e-250	0.955498	0.299	0.034	5.23688e-246	CD8 Naive	AIF1
3.96375e-243	0.690011	0.998	0.987	1.01777e-238	CD8 Naive	RPL18
3.55765e-240	0.578531	1	0.996	9.13497e-236	CD8 Naive	RPL19
3.42781e-238	1.55441	0.727	0.274	8.80159e-234	CD8 Naive	CD55
1.42447e-237	0.849092	0.987	0.939	3.65761e-233	CD8 Naive	RPL22
8.46709e-226	0.518028	1	0.999	2.17409e-221	CD8 Naive	RPL30
2.19896e-224	0.768136	0.994	0.967	5.64626e-220	CD8 Naive	RPL5
9.53884e-221	0.509957	1	1	2.44929e-216	CD8 Naive	RPL10
4.07456e-220	1.16207	0.416	0.081	1.04623e-215	CD8 Naive	NELL2
2.57517e-216	0.604174	1	0.997	6.61225e-212	CD8 Naive	RPS28
6.75092e-216	0.630606	0.994	0.988	1.73343e-211	CD8 Naive	RPL29
1.16821e-209	0.58317	1	0.995	2.9996e-205	CD8 Naive	RPL18A
2.38729e-197	1.1926	0.744	0.294	6.12986e-193	CD8 Naive	LTB
5.89732e-197	0.6622	0.999	0.982	1.51426e-192	CD8 Naive	RPS6
2.58955e-196	0.673336	0.999	0.993	6.64919e-192	CD8 Naive	RPS4X
2.9081e-196	1.32347	0.625	0.218	7.46712e-192	CD8 Naive	NOSIP
2.30744e-195	0.750488	0.984	0.934	5.92483e-191	CD8 Naive	RPL9
1.09996e-194	0.576274	0.999	0.995	2.82436e-190	CD8 Naive	RPL37
2.45541e-192	0.609872	1	0.993	6.30476e-188	CD8 Naive	RPL12
9.36164e-192	0.544998	0.129	0.004	2.40379e-187	CD8 Naive	TMIGD2
2.03769e-190	0.962449	0.934	0.759	5.23217e-186	CD8 Naive	EEF1G
4.48866e-190	0.547978	1	0.999	1.15255e-185	CD8 Naive	RPLP1
1.67216e-188	0.493454	0.144	0.007	4.2936e-184	CD8 Naive	CD248
3.77247e-188	1.00149	0.965	0.859	9.68658e-184	CD8 Naive	SARAF
1.16502e-185	0.613234	0.997	0.991	2.99143e-181	CD8 Naive	TPT1
3.81677e-183	0.609692	0.998	0.993	9.80033e-179	CD8 Naive	RPS18
2.06238e-178	0.772742	0.19	0.018	5.29558e-174	CD8 Naive	SCML1
7.84157e-174	0.692953	0.985	0.936	2.01348e-169	CD8 Naive	RPL10A
1.20264e-172	0.516702	0.997	0.994	3.08802e-168	CD8 Naive	RPL35A
2.14234e-171	0.635947	0.994	0.972	5.50089e-167	CD8 Naive	RPLP0
2.2848e-171	0.808035	0.232	0.03	5.86667e-167	CD8 Naive	ARMH1
4.43047e-169	1.15401	0.83	0.484	1.13761e-164	CD8 Naive	GAS5
7.66679e-166	0.599042	0.99	0.983	1.9686e-161	CD8 Naive	RPL8
1.98924e-165	1.00171	0.9	0.657	5.10776e-161	CD8 Naive	SNHG29
2.30861e-164	0.417561	0.999	0.999	5.92783e-160	CD8 Naive	RPS15A
1.46058e-163	0.987979	0.389	0.092	3.75034e-159	CD8 Naive	PRKCQ-AS1
1.05168e-154	0.467943	0.999	0.998	2.70041e-150	CD8 Naive	RPS14
2.71037e-153	1.04012	0.827	0.507	6.95941e-149	CD8 Naive	LDHB
2.65028e-152	0.540323	0.997	0.99	6.80511e-148	CD8 Naive	RPS21
1.62495e-150	0.928823	0.37	0.09	4.17239e-146	CD8 Naive	OXNAD1
1.01764e-139	0.947413	0.935	0.752	2.613e-135	CD8 Naive	PABPC1
6.26045e-138	0.681777	0.192	0.026	1.6075e-133	CD8 Naive	TRABD2A
1.10498e-136	0.459298	1	0.999	2.83725e-132	CD8 Naive	RPL39
1.5838e-136	0.616332	0.161	0.017	4.06672e-132	CD8 Naive	TXK
3.36972e-136	0.453647	0.104	0.005	8.65244e-132	CD8 Naive	LRRN3
6.49094e-134	0.747548	0.951	0.826	1.66668e-129	CD8 Naive	RPL4
6.10372e-133	0.481298	0.995	0.988	1.56725e-128	CD8 Naive	RPL14
1.34785e-132	0.494374	0.126	0.01	3.46088e-128	CD8 Naive	CHRM3-AS2
3.55626e-132	0.509	1	0.983	9.13141e-128	CD8 Naive	RPS25
2.43175e-130	0.647108	0.205	0.032	6.24401e-126	CD8 Naive	SPINT2
1.17754e-129	0.889185	0.399	0.115	3.02358e-125	CD8 Naive	TCF7
1.55327e-129	0.60938	0.972	0.936	3.98833e-125	CD8 Naive	RACK1
9.14034e-129	0.36299	1	0.999	2.34696e-124	CD8 Naive	RPS27A
2.91232e-126	0.370981	1	1	7.47797e-122	CD8 Naive	RPL28
2.4418e-124	0.52695	0.995	0.979	6.26981e-120	CD8 Naive	RPL36
1.66723e-122	0.779922	0.912	0.746	4.28094e-118	CD8 Naive	NPM1
5.28335e-121	0.934948	0.383	0.113	1.3566e-116	CD8 Naive	SC5D
5.49389e-119	0.389948	0.998	0.997	1.41067e-114	CD8 Naive	RPS15
3.04929e-116	0.537544	0.981	0.951	7.82966e-112	CD8 Naive	NACA
1.23842e-115	0.795099	0.31	0.079	3.1799e-111	CD8 Naive	PDE3B
1.53667e-115	0.365763	1	0.997	3.9457e-111	CD8 Naive	RPS3
3.53892e-115	0.500419	0.99	0.958	9.08689e-111	CD8 Naive	RPSA
4.70079e-115	0.973921	0.595	0.264	1.20702e-110	CD8 Naive	RGS10
9.53577e-114	0.40693	0.999	0.994	2.4485e-109	CD8 Naive	RPLP2
7.67434e-110	0.946981	0.647	0.31	1.97054e-105	CD8 Naive	NDFIP1
4.90955e-109	0.462319	0.992	0.979	1.26062e-104	CD8 Naive	RPL3
2.13069e-108	0.474342	0.994	0.968	5.47097e-104	CD8 Naive	RPS16
1.1837e-107	0.976185	0.566	0.238	3.03938e-103	CD8 Naive	LINC02446
1.78902e-104	0.649616	0.937	0.82	4.59366e-100	CD8 Naive	RPL7
6.51667e-104	0.806438	0.299	0.081	1.67328e-99	CD8 Naive	CCDC57
2.49941e-101	0.504912	0.989	0.961	6.41772e-97	CD8 Naive	RPL36A
5.75093e-99	0.723617	0.756	0.377	1.47667e-94	CD8 Naive	IL7R
1.94863e-97	0.7022	0.274	0.072	5.00349e-93	CD8 Naive	RCAN3
2.12651e-96	0.391369	0.106	0.01	5.46024e-92	CD8 Naive	EPHX2
3.26325e-96	0.781953	0.32	0.096	8.37904e-92	CD8 Naive	ARRDC2
1.83517e-95	0.703262	0.292	0.081	4.71217e-91	CD8 Naive	SATB1
8.76558e-94	0.741289	0.216	0.049	2.25074e-89	CD8 Naive	BACH2
6.31743e-93	0.500028	0.974	0.941	1.62213e-88	CD8 Naive	RPS9
1.70826e-92	0.804878	0.807	0.504	4.38631e-88	CD8 Naive	LEPROTL1
8.36509e-92	0.860025	0.462	0.186	2.1479e-87	CD8 Naive	ABLIM1
7.80426e-90	0.428176	0.142	0.022	2.0039e-85	CD8 Naive	BEX3
1.7004e-87	0.791619	0.737	0.447	4.3661e-83	CD8 Naive	EIF3E
7.78324e-87	0.420913	0.983	0.968	1.9985e-82	CD8 Naive	RPL15
9.80688e-86	0.592645	0.195	0.043	2.51811e-81	CD8 Naive	SERINC5
1.27058e-85	0.730897	0.426	0.164	3.26248e-81	CD8 Naive	CAMK4
2.95239e-85	0.783606	0.713	0.395	7.58084e-81	CD8 Naive	KLF2
4.98777e-85	0.672029	0.184	0.038	1.28071e-80	CD8 Naive	S100B
5.21921e-84	0.76682	0.456	0.184	1.34014e-79	CD8 Naive	FOXP1
1.77391e-83	0.74584	0.565	0.264	4.55487e-79	CD8 Naive	FLT3LG
1.22681e-82	0.529221	0.169	0.034	3.15008e-78	CD8 Naive	PHLDB3
4.09593e-81	0.34746	0.997	0.991	1.05171e-76	CD8 Naive	RPL7A
1.17701e-73	0.434461	0.992	0.973	3.02222e-69	CD8 Naive	RPS2
1.65729e-73	0.530518	0.172	0.039	4.25544e-69	CD8 Naive	SH3YL1
1.52017e-72	0.372219	0.993	0.976	3.90334e-68	CD8 Naive	RPL17
4.71602e-71	0.401046	0.979	0.95	1.21093e-66	CD8 Naive	RPL24
1.95327e-69	0.68985	0.394	0.161	5.01541e-65	CD8 Naive	PIK3IP1
1.91519e-67	0.529113	0.169	0.04	4.91763e-63	CD8 Naive	SNX9
8.07442e-67	0.327134	0.999	0.994	2.07327e-62	CD8 Naive	RPS24
2.56593e-62	0.451697	0.945	0.884	6.58854e-58	CD8 Naive	RPL38
2.81589e-61	0.317367	0.996	0.983	7.23036e-57	CD8 Naive	RPL6
6.78388e-61	0.655668	0.53	0.275	1.7419e-56	CD8 Naive	RSL1D1
1.91482e-59	0.579949	0.274	0.098	4.91669e-55	CD8 Naive	BCL2
7.85994e-59	0.387166	0.98	0.953	2.0182e-54	CD8 Naive	RPL21
2.43197e-58	0.648427	0.643	0.386	6.24458e-54	CD8 Naive	SNHG8
3.21268e-58	0.543296	0.198	0.059	8.2492e-54	CD8 Naive	IL6ST
1.31806e-57	0.641851	0.405	0.184	3.38439e-53	CD8 Naive	TMEM243
6.92869e-57	0.281388	0.994	0.992	1.77908e-52	CD8 Naive	FAU
2.45455e-56	0.614298	0.68	0.432	6.30254e-52	CD8 Naive	EIF3H
1.22942e-55	0.504734	0.175	0.049	3.15678e-51	CD8 Naive	MAML2
1.35232e-54	0.597211	0.789	0.552	3.47235e-50	CD8 Naive	CD7
9.9466e-53	0.421801	0.928	0.839	2.55399e-48	CD8 Naive	RPL31
1.78617e-51	0.263422	0.999	0.995	4.58634e-47	CD8 Naive	RPS7
1.00683e-50	0.58565	0.837	0.698	2.58523e-46	CD8 Naive	EEF2
1.58048e-50	0.575207	0.432	0.209	4.05819e-46	CD8 Naive	MGAT4A
2.28805e-50	0.594171	0.406	0.196	5.87502e-46	CD8 Naive	EIF2S3
1.07148e-49	0.40988	0.919	0.811	2.75124e-45	CD8 Naive	COX4I1
2.20456e-48	0.571543	0.723	0.497	5.66064e-44	CD8 Naive	NOP53
4.1948e-46	0.524517	0.277	0.114	1.0771e-41	CD8 Naive	PIM2
2.09352e-45	0.509496	0.367	0.173	5.37553e-41	CD8 Naive	ALKBH7
2.84558e-45	0.51286	0.427	0.215	7.3066e-41	CD8 Naive	TMEM123
1.08901e-44	0.387444	0.918	0.832	2.79624e-40	CD8 Naive	BTF3
2.83005e-42	0.316704	0.112	0.028	7.26671e-38	CD8 Naive	NT5E
9.31654e-42	0.497359	0.398	0.201	2.39221e-37	CD8 Naive	FCMR
1.38641e-41	0.550276	0.577	0.347	3.55987e-37	CD8 Naive	RHOH
1.65154e-40	0.424287	0.262	0.11	4.24067e-36	CD8 Naive	IMPDH2
2.32707e-40	0.387335	0.904	0.809	5.97523e-36	CD8 Naive	HNRNPA1
4.68179e-40	0.525854	0.601	0.381	1.20214e-35	CD8 Naive	EIF3L
3.35043e-39	0.548081	0.349	0.174	8.60289e-35	CD8 Naive	ALG13
4.81284e-39	0.478626	0.506	0.287	1.23579e-34	CD8 Naive	ST13
9.2442e-39	0.292958	0.982	0.957	2.37363e-34	CD8 Naive	RPL37A
1.75147e-38	0.360605	0.145	0.046	4.49725e-34	CD8 Naive	TESPA1
1.83529e-38	0.39855	0.198	0.074	4.71248e-34	CD8 Naive	LDLRAP1
1.24269e-37	0.433504	0.596	0.362	3.19087e-33	CD8 Naive	ZNF331
1.76632e-37	0.405346	0.261	0.113	4.53537e-33	CD8 Naive	SNHG32
2.37558e-36	0.441183	0.334	0.163	6.09977e-32	CD8 Naive	RNF138
4.52377e-36	0.471253	0.368	0.188	1.16157e-31	CD8 Naive	NUCB2
5.08792e-36	0.476449	0.303	0.143	1.30643e-31	CD8 Naive	WDR74
1.29353e-35	0.47375	0.36	0.186	3.3214e-31	CD8 Naive	PPA1
4.15948e-35	0.508659	0.338	0.17	1.06803e-30	CD8 Naive	LINC01138
8.33608e-35	0.450638	0.43	0.236	2.14046e-30	CD8 Naive	FBL
1.05629e-34	0.337815	0.128	0.04	2.71224e-30	CD8 Naive	ITGA6
5.19285e-34	0.280488	0.105	0.029	1.33337e-29	CD8 Naive	PAK1
1.40035e-32	0.331011	0.122	0.038	3.59569e-28	CD8 Naive	PELI1
1.77117e-32	0.356943	0.148	0.052	4.54783e-28	CD8 Naive	CMSS1
3.95473e-32	0.316478	0.124	0.039	1.01545e-27	CD8 Naive	APBA2
1.03231e-31	0.384154	0.152	0.055	2.65066e-27	CD8 Naive	ZNF10
9.03475e-31	0.376595	0.21	0.091	2.31985e-26	CD8 Naive	GPR132
1.268e-30	0.47826	0.532	0.343	3.25584e-26	CD8 Naive	ANP32B
2.6738e-30	0.333781	0.159	0.061	6.86551e-26	CD8 Naive	BEX2
2.94687e-30	0.34609	0.343	0.176	7.56669e-26	CD8 Naive	CD27
4.05614e-30	0.440384	0.5	0.309	1.04149e-25	CD8 Naive	SMDT1
9.20836e-30	0.378847	0.279	0.137	2.36443e-25	CD8 Naive	NSMCE1
9.26169e-30	0.455896	0.396	0.227	2.37812e-25	CD8 Naive	AL135905.2
2.37262e-29	0.390886	0.179	0.074	6.09217e-25	CD8 Naive	IL4R
4.09522e-29	0.442439	0.702	0.5	1.05153e-24	CD8 Naive	FAM177A1
5.61805e-29	0.371955	0.161	0.063	1.44255e-24	CD8 Naive	MLLT3
1.8148e-28	0.413037	0.432	0.255	4.65985e-24	CD8 Naive	MCUB
3.32558e-28	0.385342	0.686	0.487	8.53908e-24	CD8 Naive	ZFAS1
4.89222e-28	0.365704	0.159	0.063	1.25618e-23	CD8 Naive	USP10
6.64826e-28	0.265486	0.969	0.927	1.70707e-23	CD8 Naive	RPL13A
5.4108e-27	0.28263	0.171	0.071	1.38933e-22	CD8 Naive	BEX4
6.18393e-27	0.289822	0.951	0.893	1.58785e-22	CD8 Naive	RPL27
1.11139e-26	0.335034	0.862	0.724	2.85373e-22	CD8 Naive	FXYD5
2.09178e-26	0.311854	0.879	0.756	5.37105e-22	CD8 Naive	COX7C
5.56505e-26	0.364034	0.611	0.408	1.42894e-21	CD8 Naive	UXT
2.71498e-25	0.395968	0.536	0.351	6.97126e-21	CD8 Naive	CYTIP
8.79292e-25	0.324534	0.285	0.149	2.25776e-20	CD8 Naive	OXA1L
9.52596e-25	0.360909	0.532	0.341	2.44598e-20	CD8 Naive	PDE4B
1.01891e-24	0.274316	0.127	0.048	2.61626e-20	CD8 Naive	RIC3
1.10208e-24	0.362	0.593	0.408	2.82982e-20	CD8 Naive	GYPC
1.5013e-24	0.394398	0.207	0.1	3.85489e-20	CD8 Naive	TGFBR2
2.53493e-24	0.361022	0.528	0.345	6.50894e-20	CD8 Naive	EIF4B
2.88388e-24	0.408	0.469	0.296	7.40494e-20	CD8 Naive	G3BP2
3.51265e-24	0.274963	0.108	0.038	9.01943e-20	CD8 Naive	RAB3GAP1
7.57596e-24	0.702022	0.434	0.268	1.94528e-19	CD8 Naive	RPS10
9.7301e-24	0.318841	0.279	0.148	2.4984e-19	CD8 Naive	IL16
1.13616e-23	0.372952	0.365	0.212	2.91733e-19	CD8 Naive	S1PR1
1.52869e-23	0.390256	0.518	0.345	3.92521e-19	CD8 Naive	NSA2
2.65579e-23	0.32103	0.783	0.613	6.81926e-19	CD8 Naive	YPEL5
1.04141e-22	0.284563	0.993	0.988	2.67402e-18	CD8 Naive	MT-ND4L
1.18079e-22	0.365084	0.625	0.448	3.03191e-18	CD8 Naive	SF1
1.61675e-22	0.39525	0.264	0.142	4.15132e-18	CD8 Naive	PCED1B
3.9588e-22	0.327879	0.352	0.205	1.0165e-17	CD8 Naive	AREG
4.31273e-22	0.287408	0.181	0.084	1.10738e-17	CD8 Naive	NBEAL1
1.21395e-21	0.321054	0.212	0.106	3.11706e-17	CD8 Naive	PABPC4
1.26477e-21	0.319505	0.277	0.151	3.24756e-17	CD8 Naive	APEX1
1.4689e-21	0.368732	0.376	0.227	3.77168e-17	CD8 Naive	DCXR
2.19671e-21	0.27584	0.161	0.072	5.64049e-17	CD8 Naive	ZFAND1
2.41924e-21	0.354056	0.455	0.292	6.21189e-17	CD8 Naive	VPS37B
5.77777e-21	0.295152	0.24	0.126	1.48356e-16	CD8 Naive	EIF2A
6.74101e-21	0.288513	0.994	0.989	1.73089e-16	CD8 Naive	MT-ND3
8.99707e-21	0.26724	0.17	0.079	2.31018e-16	CD8 Naive	DGKA
2.17611e-20	0.333811	0.525	0.351	5.5876e-16	CD8 Naive	PDCD4
2.63888e-20	0.323785	0.772	0.625	6.77585e-16	CD8 Naive	RPL23
3.15552e-20	0.275967	0.198	0.098	8.10242e-16	CD8 Naive	A1BG
7.14626e-20	0.300674	0.793	0.651	1.83494e-15	CD8 Naive	SLC25A6
7.58138e-20	0.274772	0.831	0.716	1.94667e-15	CD8 Naive	UQCRB
7.76154e-20	0.332383	0.484	0.32	1.99293e-15	CD8 Naive	PRMT2
8.11143e-20	0.304304	0.795	0.643	2.08277e-15	CD8 Naive	C12orf57
1.32205e-19	0.328244	0.527	0.36	3.39463e-15	CD8 Naive	C19orf53
1.80981e-19	0.297395	0.227	0.12	4.64705e-15	CD8 Naive	GPCPD1
3.1521e-19	0.278828	0.141	0.063	8.09364e-15	CD8 Naive	SMPD1
6.09603e-19	0.316213	0.701	0.551	1.56528e-14	CD8 Naive	RPS17
1.57168e-18	0.28591	0.249	0.137	4.03559e-14	CD8 Naive	SNHG7
6.1076e-18	0.273101	0.953	0.876	1.56825e-13	CD8 Naive	MT-ND4
1.23057e-17	0.31192	0.298	0.176	3.15975e-13	CD8 Naive	LSM5
1.94592e-17	0.326746	0.406	0.262	4.99654e-13	CD8 Naive	SMCHD1
2.17882e-17	0.274862	0.212	0.114	5.59456e-13	CD8 Naive	SNHG3
3.8799e-17	0.276764	0.358	0.224	9.96241e-13	CD8 Naive	C1QBP
9.10961e-17	0.260739	0.534	0.368	2.33907e-12	CD8 Naive	RSL24D1
1.3064e-16	0.264072	0.146	0.071	3.35445e-12	CD8 Naive	THEM4
1.33026e-16	0.281689	0.488	0.334	3.41571e-12	CD8 Naive	SNHG5
1.35018e-16	0.292667	0.451	0.3	3.46686e-12	CD8 Naive	SEPTIN6
2.01516e-15	0.299678	0.194	0.107	5.17432e-11	CD8 Naive	ICOS
2.43759e-15	0.262227	0.149	0.075	6.259e-11	CD8 Naive	RAPGEF6
3.76847e-15	0.323789	0.546	0.388	9.67631e-11	CD8 Naive	SPOCK2
5.22771e-15	0.301191	0.345	0.224	1.34232e-10	CD8 Naive	STAT3
5.53015e-15	0.265015	0.161	0.084	1.41998e-10	CD8 Naive	SMAP2
5.57353e-15	0.286041	0.181	0.099	1.43111e-10	CD8 Naive	AQP3
8.49195e-15	0.257715	0.13	0.063	2.18048e-10	CD8 Naive	ARHGEF7
2.29315e-14	0.290874	0.484	0.341	5.88811e-10	CD8 Naive	RNF125
3.08449e-14	0.281151	0.386	0.257	7.92006e-10	CD8 Naive	ARID5A
7.17886e-14	0.25949	0.227	0.134	1.84332e-09	CD8 Naive	ST3GAL1
8.52525e-14	0.25706	0.203	0.117	2.18903e-09	CD8 Naive	BIRC2
4.76046e-13	0.278678	0.434	0.307	1.22234e-08	CD8 Naive	SBDS
4.24179e-12	0.259758	0.171	0.098	1.08916e-07	CD8 Naive	GADD45A
1.00474e-11	0.267292	0.333	0.226	2.57986e-07	CD8 Naive	DDX21
1.66447e-09	0.266088	0.7	0.567	4.27387e-05	CD8 Naive	SLC2A3
0	2.83585	0.671	0.057	0	CD8 Cytotoxic	FGFBP2
0	2.43777	0.81	0.174	0	CD8 Cytotoxic	GNLY
0	2.01748	0.885	0.264	0	CD8 Cytotoxic	GZMH
0	2.01616	0.663	0.127	0	CD8 Cytotoxic	GZMB
0	1.664	0.997	0.685	0	CD8 Cytotoxic	NKG7
0	1.52473	0.357	0.057	0	CD8 Cytotoxic	SPON2
0	1.51476	0.586	0.203	0	CD8 Cytotoxic	PRF1
0	1.45927	0.631	0.206	0	CD8 Cytotoxic	KLRD1
0	1.42611	0.279	0.019	0	CD8 Cytotoxic	FCGR3A
0	0.911818	0.934	0.641	0	CD8 Cytotoxic	CST7
0	0.691306	0.983	0.945	0	CD8 Cytotoxic	SH3BGRL3
0	0.667107	0.989	0.962	0	CD8 Cytotoxic	PFN1
0	0.375238	1	1	0	CD8 Cytotoxic	B2M
4.98781e-298	1.22012	0.269	0.026	1.28072e-293	CD8 Cytotoxic	ADGRG1
3.66792e-293	1.17053	0.237	0.013	9.41812e-289	CD8 Cytotoxic	PRSS23
4.27496e-259	0.847481	0.835	0.599	1.09768e-254	CD8 Cytotoxic	CTSW
1.84053e-242	1.0331	0.24	0.029	4.72592e-238	CD8 Cytotoxic	S1PR5
2.54741e-242	0.666525	0.998	0.996	6.54099e-238	CD8 Cytotoxic	ACTB
2.9088e-240	1.07479	0.701	0.349	7.46891e-236	CD8 Cytotoxic	CCL4
1.20088e-187	0.65534	0.847	0.563	3.0835e-183	CD8 Cytotoxic	GZMA
2.47742e-184	0.969487	0.332	0.105	6.36126e-180	CD8 Cytotoxic	PLEK
1.17429e-172	0.535205	0.948	0.888	3.01521e-168	CD8 Cytotoxic	CD52
3.02186e-170	0.855797	0.574	0.325	7.75923e-166	CD8 Cytotoxic	C12orf75
5.23892e-170	0.468241	0.988	0.971	1.3452e-165	CD8 Cytotoxic	HLA-C
2.55352e-162	0.760819	0.146	0.011	6.55668e-158	CD8 Cytotoxic	CX3CR1
5.92716e-159	0.839406	0.282	0.084	1.52192e-154	CD8 Cytotoxic	FCRL6
4.01964e-158	0.889072	0.341	0.124	1.03212e-153	CD8 Cytotoxic	ZEB2
3.15247e-152	0.41334	0.974	0.872	8.09459e-148	CD8 Cytotoxic	S100A4
1.22645e-148	0.597033	0.822	0.709	3.14915e-144	CD8 Cytotoxic	ARPC2
1.31178e-146	0.641424	0.868	0.757	3.36825e-142	CD8 Cytotoxic	IFITM2
1.43497e-145	0.849025	0.255	0.075	3.68458e-141	CD8 Cytotoxic	EFHD2
2.31104e-145	0.74835	0.152	0.019	5.93406e-141	CD8 Cytotoxic	TTC38
6.52236e-143	0.789567	0.201	0.044	1.67475e-138	CD8 Cytotoxic	C1orf21
2.16404e-139	0.672239	0.116	0.006	5.5566e-135	CD8 Cytotoxic	ASCL2
8.10751e-139	0.434175	0.991	0.795	2.08177e-134	CD8 Cytotoxic	CCL5
1.43651e-128	0.667932	0.679	0.502	3.68852e-124	CD8 Cytotoxic	ITGB2
6.69539e-122	0.665129	0.622	0.438	1.71918e-117	CD8 Cytotoxic	RAP1B
1.03855e-118	0.461808	0.852	0.716	2.66669e-114	CD8 Cytotoxic	CD99
9.49397e-117	0.738177	0.491	0.284	2.43777e-112	CD8 Cytotoxic	CTSC
1.15946e-115	0.294537	0.999	0.998	2.97715e-111	CD8 Cytotoxic	TMSB10
2.36676e-113	0.410016	0.938	0.893	6.07713e-109	CD8 Cytotoxic	CFL1
1.25076e-107	0.63158	0.479	0.269	3.21157e-103	CD8 Cytotoxic	HOPX
5.21265e-105	0.600924	0.163	0.039	1.33845e-100	CD8 Cytotoxic	FGR
2.20259e-101	0.681895	0.107	0.013	5.65559e-97	CD8 Cytotoxic	LAIR2
1.00191e-100	0.636493	0.605	0.445	2.57261e-96	CD8 Cytotoxic	CD3G
7.12402e-99	0.469098	0.827	0.743	1.82923e-94	CD8 Cytotoxic	CD8A
1.618e-97	0.32979	0.993	0.99	4.15454e-93	CD8 Cytotoxic	HLA-B
2.36631e-95	0.432648	0.898	0.84	6.07597e-91	CD8 Cytotoxic	MYL12A
2.18112e-92	0.383309	0.92	0.892	5.60046e-88	CD8 Cytotoxic	HLA-E
2.92297e-92	0.65581	0.522	0.348	7.50531e-88	CD8 Cytotoxic	FLNA
1.15412e-88	0.46959	0.81	0.727	2.96343e-84	CD8 Cytotoxic	CD3D
1.12736e-84	0.343442	0.918	0.886	2.89471e-80	CD8 Cytotoxic	CALM1
7.00791e-84	0.625859	0.398	0.229	1.79942e-79	CD8 Cytotoxic	KLRG1
2.63118e-79	0.585947	0.108	0.021	6.75607e-75	CD8 Cytotoxic	KLRF1
5.61964e-76	0.640164	0.193	0.073	1.44295e-71	CD8 Cytotoxic	ZNF683
1.21993e-73	0.371881	0.866	0.802	3.13242e-69	CD8 Cytotoxic	HCST
3.91809e-71	0.42903	0.686	0.544	1.00605e-66	CD8 Cytotoxic	GZMM
2.54048e-70	0.554606	0.2	0.081	6.52318e-66	CD8 Cytotoxic	ADRB2
3.2397e-70	0.696977	0.519	0.379	8.31858e-66	CD8 Cytotoxic	TXNIP
8.0748e-70	0.88105	0.161	0.057	2.07337e-65	CD8 Cytotoxic	TRGV2
1.56981e-69	0.598568	0.312	0.173	4.0308e-65	CD8 Cytotoxic	SPN
4.50083e-68	0.56259	0.178	0.07	1.15568e-63	CD8 Cytotoxic	TGFBR3
8.31877e-68	0.545596	0.515	0.375	2.13601e-63	CD8 Cytotoxic	PPP1CA
3.02482e-67	0.545363	0.208	0.089	7.76683e-63	CD8 Cytotoxic	C5orf56
9.53977e-66	0.546688	0.512	0.37	2.44953e-61	CD8 Cytotoxic	SLC9A3R1
2.96105e-65	0.539106	0.204	0.089	7.6031e-61	CD8 Cytotoxic	PYHIN1
5.12816e-65	0.5819	0.438	0.299	1.31676e-60	CD8 Cytotoxic	SELPLG
9.50812e-65	0.511746	0.546	0.409	2.4414e-60	CD8 Cytotoxic	GSTP1
1.67113e-64	0.612303	0.357	0.218	4.29095e-60	CD8 Cytotoxic	SH2D2A
7.9347e-64	0.531609	0.186	0.077	2.03739e-59	CD8 Cytotoxic	ABI3
6.59542e-63	0.413063	0.729	0.646	1.69351e-58	CD8 Cytotoxic	RHOA
3.57004e-60	0.307718	0.915	0.877	9.1668e-56	CD8 Cytotoxic	SERF2
3.75347e-59	0.541144	0.4	0.269	9.63778e-55	CD8 Cytotoxic	BIN2
3.76984e-59	0.73974	0.25	0.124	9.67982e-55	CD8 Cytotoxic	CCL4L2
5.0538e-59	0.552065	0.234	0.117	1.29767e-54	CD8 Cytotoxic	CHST12
6.64623e-59	0.629143	0.355	0.226	1.70655e-54	CD8 Cytotoxic	DSTN
1.3641e-57	0.383462	0.707	0.6	3.5026e-53	CD8 Cytotoxic	LSP1
2.72862e-57	0.413678	0.538	0.389	7.00628e-53	CD8 Cytotoxic	HLA-DPB1
5.87826e-56	0.50261	0.257	0.135	1.50936e-51	CD8 Cytotoxic	SYNE1
3.98201e-55	0.359102	0.809	0.748	1.02246e-50	CD8 Cytotoxic	CYBA
1.61766e-54	0.521599	0.34	0.214	4.15367e-50	CD8 Cytotoxic	TPST2
7.94343e-54	0.48636	0.506	0.379	2.03963e-49	CD8 Cytotoxic	DBI
8.89227e-54	0.507984	0.343	0.216	2.28327e-49	CD8 Cytotoxic	PPP1R18
7.22169e-53	0.367339	0.74	0.663	1.85431e-48	CD8 Cytotoxic	MYL12B
1.8536e-52	0.263971	0.956	0.928	4.7595e-48	CD8 Cytotoxic	IFITM1
4.18593e-52	0.485085	0.392	0.264	1.07482e-47	CD8 Cytotoxic	ARPC4
4.48145e-52	0.536863	0.26	0.145	1.1507e-47	CD8 Cytotoxic	RASSF1
1.87911e-51	0.547324	0.375	0.247	4.82499e-47	CD8 Cytotoxic	ITGB1
4.53812e-51	0.526237	0.351	0.23	1.16525e-46	CD8 Cytotoxic	OSTF1
2.24868e-50	0.501247	0.194	0.095	5.77394e-46	CD8 Cytotoxic	UBE2F
2.85377e-49	0.419589	0.173	0.077	7.32762e-45	CD8 Cytotoxic	MIR4435-2HG
4.67184e-49	0.46982	0.363	0.24	1.19959e-44	CD8 Cytotoxic	APMAP
7.35776e-49	0.438015	0.327	0.2	1.88925e-44	CD8 Cytotoxic	APOBEC3G
2.57146e-48	0.434123	0.177	0.081	6.60273e-44	CD8 Cytotoxic	ENC1
9.34361e-48	0.537894	0.198	0.1	2.39916e-43	CD8 Cytotoxic	CLIC3
5.45601e-47	0.482426	0.221	0.119	1.40094e-42	CD8 Cytotoxic	SASH3
1.45589e-46	0.320177	0.672	0.557	3.7383e-42	CD8 Cytotoxic	CLIC1
2.57817e-45	0.428931	0.607	0.507	6.61996e-41	CD8 Cytotoxic	LY6E
6.85562e-45	0.434607	0.361	0.239	1.76032e-40	CD8 Cytotoxic	DOK2
1.0276e-44	0.487444	0.302	0.189	2.63857e-40	CD8 Cytotoxic	GPR65
1.5132e-44	0.37743	0.901	0.889	3.88545e-40	CD8 Cytotoxic	ACTG1
1.64217e-44	0.356666	0.698	0.613	4.2166e-40	CD8 Cytotoxic	ARPC3
1.06177e-43	0.412198	0.556	0.45	2.72631e-39	CD8 Cytotoxic	LCP1
9.03656e-43	0.420955	0.479	0.361	2.32032e-38	CD8 Cytotoxic	GNG2
1.6406e-42	0.42914	0.505	0.397	4.21257e-38	CD8 Cytotoxic	YWHAQ
4.00248e-42	0.332162	0.74	0.667	1.02772e-37	CD8 Cytotoxic	IL2RG
5.61616e-42	0.402447	0.562	0.456	1.44206e-37	CD8 Cytotoxic	PSMB9
6.2062e-42	0.442977	0.606	0.52	1.59357e-37	CD8 Cytotoxic	CALR
1.06376e-41	0.335438	0.708	0.617	2.73142e-37	CD8 Cytotoxic	LITAF
2.4382e-41	0.414419	0.295	0.184	6.26057e-37	CD8 Cytotoxic	RHOC
3.7834e-41	0.272701	0.831	0.783	9.71462e-37	CD8 Cytotoxic	PTPRCAP
5.82117e-41	0.415777	0.326	0.212	1.4947e-36	CD8 Cytotoxic	MATK
8.26982e-41	0.398798	0.103	0.038	2.12344e-36	CD8 Cytotoxic	CEP78
2.9694e-40	0.459655	0.127	0.055	7.62454e-36	CD8 Cytotoxic	GTF3C1
6.72392e-40	0.418599	0.159	0.078	1.7265e-35	CD8 Cytotoxic	CISD3
1.27717e-39	0.406982	0.205	0.112	3.2794e-35	CD8 Cytotoxic	AOAH
1.3754e-39	0.418639	0.561	0.469	3.53162e-35	CD8 Cytotoxic	PDIA3
1.62406e-39	0.430731	0.275	0.172	4.17011e-35	CD8 Cytotoxic	MYO1G
2.21036e-39	0.453216	0.452	0.348	5.67555e-35	CD8 Cytotoxic	UCP2
2.44069e-38	0.370142	0.597	0.506	6.26697e-34	CD8 Cytotoxic	PLAAT4
2.44483e-38	0.422248	0.497	0.392	6.27759e-34	CD8 Cytotoxic	PAXX
1.47069e-37	0.311716	0.736	0.676	3.7763e-33	CD8 Cytotoxic	RAC2
1.92417e-37	0.34629	0.116	0.048	4.94069e-33	CD8 Cytotoxic	JAZF1
3.48662e-37	0.410302	0.441	0.338	8.95259e-33	CD8 Cytotoxic	CAP1
3.92075e-37	0.468851	0.397	0.299	1.00673e-32	CD8 Cytotoxic	CD247
1.21826e-36	0.42657	0.181	0.098	3.12814e-32	CD8 Cytotoxic	MGAT1
1.5294e-36	0.395906	0.443	0.332	3.92705e-32	CD8 Cytotoxic	CLEC2B
3.78335e-36	0.257393	0.837	0.795	9.7145e-32	CD8 Cytotoxic	PTPRC
7.34922e-36	0.4073	0.241	0.148	1.88706e-31	CD8 Cytotoxic	RAB29
1.74982e-35	0.2587	0.527	0.401	4.49301e-31	CD8 Cytotoxic	HLA-DPA1
4.74022e-35	0.380838	0.186	0.102	1.21715e-30	CD8 Cytotoxic	MYO1F
6.18384e-35	0.264062	0.76	0.692	1.58783e-30	CD8 Cytotoxic	EMP3
8.20863e-35	0.365779	0.517	0.421	2.10773e-30	CD8 Cytotoxic	CD53
1.15714e-34	0.342423	0.107	0.045	2.9712e-30	CD8 Cytotoxic	CD300A
2.38229e-34	0.457769	0.33	0.234	6.117e-30	CD8 Cytotoxic	CDK2AP2
3.27313e-34	0.388748	0.285	0.186	8.40442e-30	CD8 Cytotoxic	ARPC5L
4.13498e-34	0.487943	0.189	0.105	1.06174e-29	CD8 Cytotoxic	KLRB1
1.59358e-33	0.42133	0.297	0.2	4.09183e-29	CD8 Cytotoxic	SYTL3
2.68289e-33	0.419208	0.37	0.274	6.88885e-29	CD8 Cytotoxic	DHRS7
2.76595e-33	0.338583	0.628	0.564	7.10212e-29	CD8 Cytotoxic	TPM3
3.25864e-33	0.338443	0.114	0.051	8.36722e-29	CD8 Cytotoxic	LPCAT1
2.04378e-32	0.385208	0.356	0.26	5.24781e-28	CD8 Cytotoxic	CTSD
3.02112e-32	0.410617	0.432	0.341	7.75732e-28	CD8 Cytotoxic	ACTR3
3.02456e-32	0.36935	0.136	0.067	7.76616e-28	CD8 Cytotoxic	TBX21
5.07251e-32	0.37913	0.518	0.436	1.30247e-27	CD8 Cytotoxic	CCND3
5.08866e-32	0.441721	0.198	0.117	1.30662e-27	CD8 Cytotoxic	LINC01871
6.69813e-32	0.406628	0.165	0.091	1.71988e-27	CD8 Cytotoxic	CD320
8.18557e-32	0.323832	0.63	0.552	2.10181e-27	CD8 Cytotoxic	VAMP2
1.18675e-31	0.27967	0.731	0.679	3.04721e-27	CD8 Cytotoxic	PSME1
1.569e-31	0.332312	0.667	0.614	4.02871e-27	CD8 Cytotoxic	ARPC1B
2.34134e-31	0.375164	0.433	0.337	6.01186e-27	CD8 Cytotoxic	ANXA6
3.32396e-31	0.396863	0.182	0.104	8.53493e-27	CD8 Cytotoxic	PLEKHF1
4.83346e-31	0.382451	0.322	0.23	1.24109e-26	CD8 Cytotoxic	RNF167
7.40746e-31	0.3883	0.241	0.153	1.90201e-26	CD8 Cytotoxic	ITGAL
7.52013e-31	0.373136	0.131	0.065	1.93094e-26	CD8 Cytotoxic	PRR5
1.39481e-30	0.338099	0.113	0.053	3.58145e-26	CD8 Cytotoxic	RPS6KA1
2.3362e-30	0.3487	0.134	0.068	5.99865e-26	CD8 Cytotoxic	PATL2
2.35569e-30	0.39471	0.225	0.142	6.04871e-26	CD8 Cytotoxic	TSEN54
3.09388e-30	0.383158	0.479	0.381	7.94416e-26	CD8 Cytotoxic	ID2
1.23699e-29	0.35102	0.492	0.404	3.17622e-25	CD8 Cytotoxic	NDUFB2
2.07693e-29	0.35502	0.192	0.114	5.33293e-25	CD8 Cytotoxic	AGTRAP
2.69157e-29	0.390036	0.382	0.294	6.91116e-25	CD8 Cytotoxic	PRELID1
4.29541e-29	0.29457	0.69	0.623	1.10293e-24	CD8 Cytotoxic	PPIB
1.47945e-28	0.395128	0.306	0.22	3.79877e-24	CD8 Cytotoxic	SCP2
3.36832e-28	0.3463	0.278	0.189	8.64882e-24	CD8 Cytotoxic	SAMD3
3.78748e-28	0.367059	0.356	0.268	9.72512e-24	CD8 Cytotoxic	FAM49B
5.04414e-28	0.317701	0.161	0.091	1.29518e-23	CD8 Cytotoxic	CASP1
7.12946e-28	0.331714	0.126	0.065	1.83063e-23	CD8 Cytotoxic	TFDP2
9.97314e-28	0.389841	0.272	0.19	2.5608e-23	CD8 Cytotoxic	RAB5IF
1.72533e-27	0.356975	0.424	0.338	4.43012e-23	CD8 Cytotoxic	SELENOW
9.07174e-27	0.389133	0.264	0.182	2.32935e-22	CD8 Cytotoxic	SLA
1.43493e-26	0.314678	0.138	0.074	3.68447e-22	CD8 Cytotoxic	PPP2R2B
4.63846e-26	0.363143	0.157	0.09	1.19102e-21	CD8 Cytotoxic	SLA2
9.95681e-26	0.390401	0.329	0.249	2.55661e-21	CD8 Cytotoxic	PSMB10
1.44143e-25	0.317233	0.151	0.085	3.70116e-21	CD8 Cytotoxic	PTPRE
1.48515e-25	0.332976	0.215	0.14	3.81341e-21	CD8 Cytotoxic	PTPN4
5.567e-25	0.321639	0.154	0.09	1.42944e-20	CD8 Cytotoxic	GLUL
5.82251e-25	0.319427	0.133	0.073	1.49505e-20	CD8 Cytotoxic	GNPTAB
8.87579e-25	0.411615	0.224	0.152	2.27904e-20	CD8 Cytotoxic	PLAC8
1.40335e-24	0.380306	0.32	0.242	3.60337e-20	CD8 Cytotoxic	ARRB2
2.10133e-24	0.350619	0.198	0.128	5.39558e-20	CD8 Cytotoxic	MIEN1
4.83232e-24	0.318645	0.409	0.327	1.24079e-19	CD8 Cytotoxic	GNG5
5.04647e-24	0.3484	0.385	0.307	1.29578e-19	CD8 Cytotoxic	BRK1
1.02306e-23	0.295216	0.535	0.461	2.62691e-19	CD8 Cytotoxic	SEPTIN7
3.46442e-23	0.305706	0.143	0.082	8.8956e-19	CD8 Cytotoxic	RAB37
3.92938e-23	0.324618	0.207	0.136	1.00895e-18	CD8 Cytotoxic	TLN1
9.78581e-23	0.327239	0.381	0.301	2.5127e-18	CD8 Cytotoxic	ARPC5
1.09136e-22	0.275882	0.116	0.062	2.80228e-18	CD8 Cytotoxic	PTGDR
1.49961e-22	0.338675	0.164	0.101	3.85054e-18	CD8 Cytotoxic	LUC7L3
1.67095e-22	0.252104	0.623	0.561	4.2905e-18	CD8 Cytotoxic	RNASEK
3.18371e-22	0.355198	0.186	0.121	8.1748e-18	CD8 Cytotoxic	SRPK2
5.69995e-22	0.36523	0.333	0.258	1.46357e-17	CD8 Cytotoxic	ZAP70
6.83626e-22	0.334199	0.366	0.295	1.75535e-17	CD8 Cytotoxic	PSMB8
8.27697e-22	0.308643	0.135	0.078	2.12528e-17	CD8 Cytotoxic	ABHD17A
1.21208e-21	0.289429	0.374	0.292	3.11227e-17	CD8 Cytotoxic	BLOC1S1
1.51318e-21	0.298714	0.548	0.478	3.88539e-17	CD8 Cytotoxic	HMGN2
2.10161e-21	0.329582	0.29	0.217	5.3963e-17	CD8 Cytotoxic	NDUFB7
2.34358e-21	0.32584	0.224	0.153	6.0176e-17	CD8 Cytotoxic	PTPN7
4.75335e-21	0.250064	0.1	0.052	1.22052e-16	CD8 Cytotoxic	F2R
4.85847e-21	0.348736	0.334	0.26	1.24751e-16	CD8 Cytotoxic	HMGN3
5.53956e-21	0.252229	0.111	0.06	1.42239e-16	CD8 Cytotoxic	BATF
8.23541e-21	0.301046	0.212	0.144	2.11461e-16	CD8 Cytotoxic	CARD16
9.41714e-21	0.324001	0.374	0.297	2.41804e-16	CD8 Cytotoxic	PPP2R5C
1.18172e-20	0.300382	0.155	0.095	3.0343e-16	CD8 Cytotoxic	ADAM8
1.20833e-20	0.273415	0.252	0.177	3.10263e-16	CD8 Cytotoxic	AKNA
1.89749e-20	0.302523	0.139	0.083	4.87218e-16	CD8 Cytotoxic	SSBP4
2.35694e-20	0.273953	0.149	0.09	6.05192e-16	CD8 Cytotoxic	TNF
2.80622e-20	0.321581	0.244	0.173	7.20552e-16	CD8 Cytotoxic	BTN3A2
3.63463e-20	0.293817	0.164	0.105	9.33263e-16	CD8 Cytotoxic	TADA3
4.38852e-20	0.301003	0.188	0.125	1.12684e-15	CD8 Cytotoxic	PRKCB
8.41613e-20	0.252527	0.563	0.498	2.16101e-15	CD8 Cytotoxic	TRIR
2.26209e-19	0.320019	0.151	0.096	5.80838e-15	CD8 Cytotoxic	TSPAN14
2.52252e-19	0.337258	0.231	0.165	6.47706e-15	CD8 Cytotoxic	LINC00861
4.86927e-19	0.32483	0.169	0.112	1.25028e-14	CD8 Cytotoxic	RGS19
5.16072e-19	0.314698	0.291	0.22	1.32512e-14	CD8 Cytotoxic	PTP4A2
6.19949e-19	0.329853	0.368	0.302	1.59184e-14	CD8 Cytotoxic	CD47
6.86111e-19	0.284446	0.362	0.291	1.76173e-14	CD8 Cytotoxic	BSG
1.33347e-18	0.318105	0.26	0.194	3.42395e-14	CD8 Cytotoxic	SYTL1
1.5083e-18	0.273578	0.41	0.336	3.87286e-14	CD8 Cytotoxic	RSRP1
2.29732e-18	0.289498	0.384	0.316	5.89884e-14	CD8 Cytotoxic	MSN
2.70983e-18	0.270031	0.557	0.497	6.95802e-14	CD8 Cytotoxic	TLE5
6.30849e-18	0.30514	0.231	0.167	1.61983e-13	CD8 Cytotoxic	RNF166
6.5371e-18	0.260229	0.102	0.057	1.67853e-13	CD8 Cytotoxic	MYBL1
7.63252e-18	0.266185	0.5	0.437	1.9598e-13	CD8 Cytotoxic	ARL6IP5
1.14804e-17	0.270664	0.105	0.061	2.94782e-13	CD8 Cytotoxic	CD226
1.21385e-17	0.26347	0.461	0.392	3.1168e-13	CD8 Cytotoxic	PSME2
1.27009e-17	0.272598	0.161	0.105	3.26122e-13	CD8 Cytotoxic	CYC1
1.34865e-17	0.296189	0.136	0.085	3.46292e-13	CD8 Cytotoxic	PXN
1.53192e-17	0.299071	0.398	0.331	3.9335e-13	CD8 Cytotoxic	POMP
2.94086e-17	0.273997	0.372	0.307	7.55125e-13	CD8 Cytotoxic	PGAM1
4.10627e-17	0.273499	0.143	0.091	1.05437e-12	CD8 Cytotoxic	APOL6
4.44939e-17	0.278902	0.537	0.482	1.14247e-12	CD8 Cytotoxic	EVL
5.10063e-17	0.329203	0.226	0.168	1.30969e-12	CD8 Cytotoxic	SERPINB1
6.78899e-17	0.285457	0.351	0.285	1.74321e-12	CD8 Cytotoxic	GNB2
8.03017e-17	0.284617	0.227	0.165	2.06191e-12	CD8 Cytotoxic	CCDC107
9.0658e-17	0.310918	0.133	0.085	2.32783e-12	CD8 Cytotoxic	AC243960.1
9.53113e-17	0.298406	0.335	0.272	2.44731e-12	CD8 Cytotoxic	WDR1
2.31025e-16	0.259945	0.433	0.368	5.93204e-12	CD8 Cytotoxic	LAT
2.34816e-16	0.265373	0.325	0.257	6.02936e-12	CD8 Cytotoxic	RNF213
2.99424e-16	0.277005	0.282	0.217	7.68831e-12	CD8 Cytotoxic	CAPN2
3.70331e-16	0.26848	0.133	0.085	9.50899e-12	CD8 Cytotoxic	STARD3NL
1.02102e-15	0.275343	0.307	0.243	2.62167e-11	CD8 Cytotoxic	ATP6V0B
1.03712e-15	0.303232	0.25	0.191	2.663e-11	CD8 Cytotoxic	ITGB7
1.19277e-15	0.305732	0.291	0.233	3.06268e-11	CD8 Cytotoxic	NDUFA12
1.35347e-15	0.252678	0.214	0.155	3.47529e-11	CD8 Cytotoxic	IDH2
1.92076e-15	0.284372	0.461	0.408	4.93194e-11	CD8 Cytotoxic	PRR13
2.16511e-15	0.276623	0.271	0.211	5.55934e-11	CD8 Cytotoxic	RAB5C
3.2218e-15	0.263113	0.151	0.101	8.27262e-11	CD8 Cytotoxic	ZBTB38
3.51766e-15	0.268765	0.211	0.155	9.0323e-11	CD8 Cytotoxic	AP2S1
5.86904e-15	0.255691	0.445	0.389	1.50699e-10	CD8 Cytotoxic	TMEM50A
6.04604e-15	0.278634	0.185	0.132	1.55244e-10	CD8 Cytotoxic	UAP1
1.06236e-14	0.268724	0.182	0.129	2.72783e-10	CD8 Cytotoxic	SDF2L1
1.09051e-14	0.251738	0.206	0.149	2.80011e-10	CD8 Cytotoxic	STOM
1.33292e-14	0.284841	0.334	0.277	3.42255e-10	CD8 Cytotoxic	P4HB
2.85225e-14	0.254115	0.175	0.123	7.32371e-10	CD8 Cytotoxic	RNPEPL1
3.87751e-14	0.270074	0.205	0.151	9.95628e-10	CD8 Cytotoxic	VASP
4.65779e-14	0.265139	0.28	0.224	1.19598e-09	CD8 Cytotoxic	LAMP1
5.05612e-14	0.263847	0.189	0.136	1.29826e-09	CD8 Cytotoxic	IFI16
5.21902e-14	0.253617	0.162	0.113	1.34009e-09	CD8 Cytotoxic	EBP
5.60057e-14	0.256083	0.221	0.166	1.43806e-09	CD8 Cytotoxic	TMED9
7.77319e-14	0.283838	0.249	0.194	1.99592e-09	CD8 Cytotoxic	GIMAP7
1.00453e-13	0.272039	0.192	0.141	2.57932e-09	CD8 Cytotoxic	POLR2G
1.1613e-13	0.271254	0.459	0.413	2.98187e-09	CD8 Cytotoxic	DNAJB6
1.2549e-13	0.264125	0.351	0.296	3.2222e-09	CD8 Cytotoxic	SPCS2
1.38052e-13	0.256676	0.359	0.303	3.54477e-09	CD8 Cytotoxic	TUBB
1.92383e-13	0.253203	0.301	0.244	4.93983e-09	CD8 Cytotoxic	TNFRSF1B
2.49734e-13	0.297695	0.187	0.136	6.41242e-09	CD8 Cytotoxic	KLRC4
2.89657e-13	0.276604	0.299	0.247	7.43751e-09	CD8 Cytotoxic	SRP9
3.46637e-13	0.263801	0.223	0.171	8.9006e-09	CD8 Cytotoxic	SUPT4H1
4.75882e-13	0.275507	0.229	0.177	1.22192e-08	CD8 Cytotoxic	MFSD10
5.48609e-13	0.273344	0.259	0.205	1.40866e-08	CD8 Cytotoxic	PDIA6
8.08712e-13	0.259581	0.246	0.194	2.07653e-08	CD8 Cytotoxic	PPP4C
9.36955e-13	0.277287	0.282	0.23	2.40582e-08	CD8 Cytotoxic	SUN2
1.65881e-12	0.289932	0.307	0.257	4.25934e-08	CD8 Cytotoxic	XBP1
5.20901e-12	0.251064	0.196	0.149	1.33752e-07	CD8 Cytotoxic	RER1
5.39403e-12	0.252386	0.139	0.097	1.38503e-07	CD8 Cytotoxic	MMP24OS
8.28824e-11	0.255242	0.217	0.171	2.12817e-06	CD8 Cytotoxic	GIMAP4
2.81906e-10	0.253754	0.202	0.159	7.2385e-06	CD8 Cytotoxic	CDC25B
1.5284e-09	0.251152	0.165	0.126	3.92446e-05	CD8 Cytotoxic	EIF4EBP2
7.33555e-09	0.259643	0.247	0.209	0.000188355	CD8 Cytotoxic	ADD3
2.32405e-08	0.256267	0.123	0.09	0.000596747	CD8 Cytotoxic	TRGV10
0	1.66163	0.758	0.288	0	CD8 TEM	GZMK
7.63945e-303	1.43598	0.907	0.76	1.96158e-298	CD8 TEM	CD74
1.02839e-230	1.59101	0.82	0.608	2.6406e-226	CD8 TEM	FOS
3.26176e-208	1.47613	0.631	0.349	8.37522e-204	CD8 TEM	HLA-DRB1
7.63579e-203	1.44935	0.523	0.235	1.96064e-198	CD8 TEM	LMNA
9.79978e-187	1.45389	0.375	0.13	2.51629e-182	CD8 TEM	HLA-DRA
3.8241e-163	1.09354	0.326	0.107	9.81915e-159	CD8 TEM	HLA-DQB1
2.41318e-159	0.676946	0.961	0.908	6.19633e-155	CD8 TEM	IL32
4.21333e-156	1.12072	0.759	0.567	1.08186e-151	CD8 TEM	DUSP1
4.68782e-156	1.02822	0.707	0.481	1.20369e-151	CD8 TEM	KLF6
1.16338e-140	0.929974	0.653	0.438	2.98721e-136	CD8 TEM	COTL1
8.48161e-137	1.09856	0.483	0.254	2.17782e-132	CD8 TEM	ALOX5AP
4.67667e-136	1.7677	0.266	0.084	1.20083e-131	CD8 TEM	HSPA1B
2.46912e-134	0.839423	0.891	0.818	6.33997e-130	CD8 TEM	S100A10
3.97992e-125	1.09349	0.326	0.128	1.02192e-120	CD8 TEM	HLA-DQA1
4.35881e-123	0.523028	0.981	0.841	1.11921e-118	CD8 TEM	CCL5
1.08592e-117	0.910629	0.575	0.36	2.78831e-113	CD8 TEM	PPP1R15A
7.65486e-117	1.02067	0.246	0.08	1.96554e-112	CD8 TEM	PHLDA1
6.75346e-112	0.555249	0.922	0.871	1.73408e-107	CD8 TEM	UBC
6.88296e-112	1.12193	0.38	0.184	1.76734e-107	CD8 TEM	FOSB
2.56646e-110	1.56339	0.23	0.074	6.5899e-106	CD8 TEM	XCL1
9.73319e-104	1.99777	0.31	0.135	2.49919e-99	CD8 TEM	HSPA1A
3.36955e-102	0.805463	0.891	0.808	8.65199e-98	CD8 TEM	CRIP1
8.70502e-101	1.04123	0.65	0.475	2.23519e-96	CD8 TEM	LGALS1
4.53592e-99	0.651887	0.938	0.884	1.16469e-94	CD8 TEM	VIM
1.56593e-96	0.321494	0.998	0.998	4.02083e-92	CD8 TEM	TMSB4X
4.09431e-96	0.868084	0.781	0.672	1.0513e-91	CD8 TEM	ANXA1
1.26641e-92	0.63161	0.925	0.863	3.25176e-88	CD8 TEM	S100A6
2.66715e-90	1.11708	0.737	0.614	6.84844e-86	CD8 TEM	DNAJB1
1.07924e-80	0.599273	0.72	0.566	2.77117e-76	CD8 TEM	CLIC1
8.07691e-80	1.19322	0.239	0.097	2.07391e-75	CD8 TEM	XCL2
7.60271e-77	0.520049	0.807	0.637	1.95215e-72	CD8 TEM	GZMA
3.49535e-75	0.524902	0.127	0.032	8.97502e-71	CD8 TEM	CLU
7.45007e-75	0.508873	0.866	0.788	1.91296e-70	CD8 TEM	DUSP2
4.54731e-74	0.721112	0.343	0.182	1.16761e-69	CD8 TEM	SH2D1A
9.97145e-74	0.741826	0.434	0.263	2.56037e-69	CD8 TEM	MYADM
1.66971e-73	0.435124	0.939	0.909	4.2873e-69	CD8 TEM	GAPDH
4.69366e-70	0.580806	0.905	0.85	1.20519e-65	CD8 TEM	JUNB
2.90653e-68	0.71072	0.568	0.415	7.4631e-64	CD8 TEM	HLA-DPA1
6.23374e-68	0.68925	0.213	0.088	1.60064e-63	CD8 TEM	HLA-DMA
4.45863e-67	0.682185	0.407	0.246	1.14484e-62	CD8 TEM	CKLF
8.03988e-65	0.59188	0.584	0.443	2.0644e-60	CD8 TEM	CD44
2.74142e-61	0.485475	0.894	0.835	7.03916e-57	CD8 TEM	ZFP36
9.72863e-61	0.768115	0.646	0.525	2.49802e-56	CD8 TEM	CD69
1.5487e-60	0.67664	0.413	0.257	3.97659e-56	CD8 TEM	TAGAP
1.46482e-59	0.657538	0.618	0.452	3.76121e-55	CD8 TEM	CCL4
1.99037e-57	0.48024	0.946	0.903	5.11067e-53	CD8 TEM	S100A4
4.01635e-57	0.62787	0.55	0.407	1.03128e-52	CD8 TEM	MCL1
6.9637e-56	0.577636	0.784	0.753	1.78807e-51	CD8 TEM	CXCR4
7.47747e-55	0.619639	0.599	0.47	1.91999e-50	CD8 TEM	S100A11
1.06399e-54	1.00301	0.228	0.11	2.732e-50	CD8 TEM	IFNG
9.41236e-54	0.642211	0.409	0.271	2.41681e-49	CD8 TEM	PLP2
2.32382e-53	0.868543	0.358	0.226	5.96686e-49	CD8 TEM	NR4A1
1.56122e-50	0.661447	0.221	0.109	4.00874e-46	CD8 TEM	NEU1
1.10822e-49	0.328459	0.942	0.934	2.84557e-45	CD8 TEM	SRGN
1.991e-49	0.331879	0.972	0.973	5.11229e-45	CD8 TEM	H3F3B
8.58526e-49	0.682618	0.218	0.108	2.20444e-44	CD8 TEM	HLA-DRB5
8.66701e-49	0.730587	0.743	0.657	2.22543e-44	CD8 TEM	JUN
1.34726e-48	0.6353	0.534	0.405	3.45935e-44	CD8 TEM	TUBA1A
1.24423e-47	0.602177	0.624	0.504	3.1948e-43	CD8 TEM	RGCC
2.21941e-47	0.585573	0.415	0.284	5.69878e-43	CD8 TEM	ANXA2
6.38514e-47	0.534744	0.77	0.705	1.63951e-42	CD8 TEM	TAGLN2
6.73549e-46	0.343329	0.88	0.811	1.72947e-41	CD8 TEM	HCST
1.29073e-45	0.660252	0.43	0.301	3.3142e-41	CD8 TEM	ITM2A
1.09988e-43	0.685957	0.352	0.231	2.82416e-39	CD8 TEM	CITED2
4.24989e-43	0.339944	0.915	0.885	1.09124e-38	CD8 TEM	MYL6
1.08465e-42	0.462228	0.117	0.044	2.78505e-38	CD8 TEM	CAPG
5.30099e-42	0.58503	0.544	0.43	1.36114e-37	CD8 TEM	TUBB4B
6.65215e-42	0.35609	0.839	0.75	1.70807e-37	CD8 TEM	CD99
2.53556e-41	0.55839	0.483	0.359	6.51055e-37	CD8 TEM	AHNAK
3.93648e-41	0.326138	0.925	0.894	1.01077e-36	CD8 TEM	ATP5F1E
2.81895e-40	0.60478	0.549	0.445	7.23822e-36	CD8 TEM	DNAJA1
3.16282e-40	0.504738	0.558	0.438	8.12117e-36	CD8 TEM	DYNLL1
1.10756e-38	0.372836	0.793	0.732	2.84387e-34	CD8 TEM	CORO1A
1.31515e-38	0.540976	0.425	0.306	3.37692e-34	CD8 TEM	SERTAD1
5.89802e-38	0.556882	0.176	0.086	1.51444e-33	CD8 TEM	DUSP4
2.80136e-36	0.565581	0.271	0.167	7.19305e-32	CD8 TEM	CD27
2.7822e-35	0.29004	0.916	0.887	7.14385e-31	CD8 TEM	ACTG1
9.70461e-35	0.535343	0.119	0.051	2.49185e-30	CD8 TEM	CRIP2
1.3886e-34	0.577718	0.241	0.142	3.56551e-30	CD8 TEM	RGS1
1.06372e-33	0.882332	0.252	0.151	2.73132e-29	CD8 TEM	CCL4L2
3.4026e-33	0.535958	0.304	0.202	8.73686e-29	CD8 TEM	FABP5
3.5938e-32	0.506676	0.211	0.121	9.2278e-28	CD8 TEM	GLUD1
4.04632e-32	0.437099	0.119	0.052	1.03897e-27	CD8 TEM	ATF3
2.11139e-31	0.425667	0.9	0.884	5.42141e-27	CD8 TEM	MT-ND2
7.54044e-30	0.489274	0.779	0.72	1.93616e-25	CD8 TEM	HSP90AA1
8.34856e-30	0.360195	0.817	0.769	2.14366e-25	CD8 TEM	UBB
1.10699e-29	0.362241	0.77	0.702	2.84242e-25	CD8 TEM	IER2
1.55886e-29	0.431182	0.184	0.101	4.00268e-25	CD8 TEM	TIGIT
2.24449e-29	0.386343	0.305	0.2	5.76317e-25	CD8 TEM	CXCR3
2.34785e-29	0.346847	0.767	0.705	6.02858e-25	CD8 TEM	EMP3
2.93591e-29	0.434126	0.533	0.438	7.53853e-25	CD8 TEM	CD2
2.02893e-28	0.438005	0.136	0.067	5.20969e-24	CD8 TEM	AC020916.1
3.29963e-28	0.421266	0.707	0.663	8.47247e-24	CD8 TEM	TSC22D3
2.3492e-27	0.437643	0.16	0.086	6.03204e-23	CD8 TEM	ID1
3.52489e-27	0.398274	0.191	0.11	9.05086e-23	CD8 TEM	PTMS
8.6642e-25	0.741066	0.169	0.097	2.22471e-20	CD8 TEM	TNF
1.92224e-24	0.440018	0.145	0.079	4.93574e-20	CD8 TEM	CRTAM
6.85517e-24	0.399361	0.193	0.119	1.7602e-19	CD8 TEM	LGALS3
2.24056e-23	0.421911	0.513	0.429	5.75309e-19	CD8 TEM	HLA-DPB1
1.27415e-22	0.407585	0.172	0.103	3.27163e-18	CD8 TEM	INPP4B
1.35249e-22	0.408897	0.442	0.354	3.4728e-18	CD8 TEM	TENT5C
2.32582e-21	0.362336	0.284	0.198	5.97201e-17	CD8 TEM	CYTOR
2.45433e-21	0.504602	0.169	0.101	6.30198e-17	CD8 TEM	EGR1
4.59328e-21	0.296462	0.924	0.907	1.17942e-16	CD8 TEM	MT-ND1
3.70636e-20	0.398046	0.379	0.296	9.51682e-16	CD8 TEM	ADGRE5
5.66917e-20	0.606116	0.234	0.158	1.45567e-15	CD8 TEM	FABP4
6.77472e-20	0.336398	0.113	0.06	1.73954e-15	CD8 TEM	FAS
1.42674e-19	0.371271	0.314	0.232	3.66345e-15	CD8 TEM	APOBEC3G
1.54e-19	0.378011	0.196	0.127	3.95426e-15	CD8 TEM	SIT1
2.27159e-19	0.35901	0.146	0.087	5.83276e-15	CD8 TEM	CCDC167
2.50307e-19	0.419668	0.341	0.263	6.42713e-15	CD8 TEM	JUND
3.25634e-18	0.274022	0.118	0.065	8.36131e-14	CD8 TEM	CD82
3.63569e-18	0.292725	0.135	0.078	9.33536e-14	CD8 TEM	HNRNPLL
4.73592e-18	0.292418	0.872	0.864	1.21604e-13	CD8 TEM	HSPA8
4.81636e-18	0.349062	0.216	0.146	1.2367e-13	CD8 TEM	TUBA1C
4.17075e-17	0.369059	0.347	0.265	1.07092e-12	CD8 TEM	CMC1
5.10572e-17	0.334284	0.158	0.099	1.311e-12	CD8 TEM	NIBAN1
1.91406e-16	0.335653	0.216	0.151	4.91473e-12	CD8 TEM	PSTPIP1
2.94355e-16	0.341546	0.176	0.116	7.55816e-12	CD8 TEM	LYST
4.80995e-16	0.303921	0.188	0.124	1.23505e-11	CD8 TEM	OASL
8.00517e-16	0.316779	0.348	0.274	2.05549e-11	CD8 TEM	ANXA5
1.32113e-15	0.353573	0.37	0.301	3.39225e-11	CD8 TEM	TXN
2.44029e-15	0.336378	0.172	0.115	6.26594e-11	CD8 TEM	CBLB
2.46149e-15	0.354903	0.447	0.38	6.32037e-11	CD8 TEM	BRD2
2.75699e-15	0.37821	0.329	0.263	7.07911e-11	CD8 TEM	CD63
3.88513e-15	0.250658	0.739	0.719	9.97586e-11	CD8 TEM	MIF
8.01597e-15	0.31288	0.317	0.246	2.05826e-10	CD8 TEM	TC2N
8.53248e-15	0.367867	0.169	0.113	2.19089e-10	CD8 TEM	ARID5B
1.65613e-14	0.381528	0.29	0.224	4.25243e-10	CD8 TEM	CDKN1A
6.32325e-14	0.324004	0.322	0.256	1.62362e-09	CD8 TEM	AKAP13
1.51163e-13	0.34543	0.199	0.144	3.8814e-09	CD8 TEM	ATP2B1
2.84359e-13	0.289145	0.208	0.149	7.30149e-09	CD8 TEM	GATA3
4.02597e-13	0.322136	0.273	0.211	1.03375e-08	CD8 TEM	RNF19A
4.65453e-13	0.351863	0.22	0.162	1.19514e-08	CD8 TEM	GBP5
7.52566e-13	0.276295	0.127	0.08	1.93236e-08	CD8 TEM	UBE2S
1.05579e-12	0.402667	0.554	0.51	2.71095e-08	CD8 TEM	NFKBIA
1.05873e-12	0.298137	0.195	0.139	2.71851e-08	CD8 TEM	LAG3
6.9899e-12	0.256903	0.12	0.077	1.7948e-07	CD8 TEM	CD81
8.02928e-12	0.282367	0.124	0.081	2.06168e-07	CD8 TEM	CDK6
1.05882e-11	0.268815	0.11	0.069	2.71874e-07	CD8 TEM	SIRPG
1.61074e-11	0.282888	0.42	0.363	4.1359e-07	CD8 TEM	ELF1
1.68014e-11	0.294222	0.264	0.208	4.31409e-07	CD8 TEM	H2AFX
1.70936e-11	0.282001	0.256	0.198	4.38912e-07	CD8 TEM	OPTN
2.00631e-11	0.311488	0.379	0.324	5.15161e-07	CD8 TEM	CSRNP1
2.73345e-11	0.255114	0.16	0.112	7.01868e-07	CD8 TEM	WNK1
4.0803e-11	0.268292	0.194	0.141	1.0477e-06	CD8 TEM	GPR183
5.27368e-11	0.26895	0.435	0.385	1.35412e-06	CD8 TEM	PRDX1
6.51263e-11	0.329516	0.708	0.701	1.67225e-06	CD8 TEM	HSP90AB1
1.40614e-10	0.250443	0.243	0.189	3.61054e-06	CD8 TEM	RAB1B
1.79302e-10	0.27537	0.343	0.29	4.60394e-06	CD8 TEM	SKAP1
1.87965e-10	0.278587	0.336	0.281	4.82638e-06	CD8 TEM	ACAP1
2.24536e-10	0.278	0.2	0.149	5.76542e-06	CD8 TEM	ACTN4
3.00424e-10	0.352123	0.271	0.222	7.71397e-06	CD8 TEM	PTGER4
4.40796e-10	0.261336	0.119	0.08	1.13183e-05	CD8 TEM	APOBEC3C
5.77312e-10	0.264281	0.541	0.5	1.48236e-05	CD8 TEM	TUBA1B
1.00138e-09	0.308368	0.504	0.463	2.57125e-05	CD8 TEM	BTG2
1.08689e-09	0.297092	0.244	0.194	2.7908e-05	CD8 TEM	TRAC
1.42271e-09	0.325591	0.604	0.567	3.6531e-05	CD8 TEM	GADD45B
1.52201e-09	0.259748	0.155	0.112	3.90807e-05	CD8 TEM	TRAT1
1.91963e-09	0.288731	0.312	0.262	4.92904e-05	CD8 TEM	DDX3X
3.29769e-09	0.29329	0.246	0.197	8.46748e-05	CD8 TEM	TMX4
3.69646e-09	0.269852	0.328	0.28	9.49141e-05	CD8 TEM	SEM1
4.39539e-09	0.251991	0.127	0.089	0.00011286	CD8 TEM	ST8SIA4
4.44692e-09	0.276959	0.379	0.337	0.000114184	CD8 TEM	PKM
5.94187e-09	0.261494	0.346	0.292	0.000152569	CD8 TEM	SAMSN1
7.28414e-09	0.262269	0.403	0.355	0.000187035	CD8 TEM	RSRP1
4.20146e-08	0.266007	0.306	0.262	0.00107881	CD8 TEM	ZYX
9.01998e-08	0.270913	0.371	0.333	0.00231606	CD8 TEM	TSPO
1.00714e-07	0.320019	0.347	0.302	0.00258603	CD8 TEM	NEAT1
2.54934e-07	0.257665	0.195	0.157	0.00654595	CD8 TEM	TBCC
2.94458e-07	0.264024	0.203	0.162	0.0075608	CD8 TEM	RGS2
8.40415e-07	0.401158	0.264	0.226	0.0215793	CD8 TEM	HSPH1
1.51201e-06	0.261016	0.164	0.129	0.038824	CD8 TEM	PNP
2.27058e-06	0.321677	0.1	0.072	0.0583018	CD8 TEM	TYROBP
4.55346e-05	0.278149	0.209	0.179	1	CD8 TEM	TIMP1
4.76986e-05	0.255686	0.161	0.132	1	CD8 TEM	RHOB
8.70639e-05	0.251337	0.234	0.205	1	CD8 TEM	MAPRE2
1.03824e-302	1.17822	0.709	0.315	2.66588e-298	CD8 TCM	IL7R
8.05961e-209	0.822108	0.995	0.977	2.06947e-204	CD8 TCM	FTH1
9.61174e-197	0.338337	1	0.999	2.46801e-192	CD8 TCM	RPS12
3.0318e-196	0.76212	0.936	0.839	7.78475e-192	CD8 TCM	ZFP36L2
3.96738e-190	1.13322	0.557	0.264	1.0187e-185	CD8 TCM	LTB
1.51706e-189	0.360315	1	0.999	3.89535e-185	CD8 TCM	EEF1A1
9.82749e-187	0.33764	1	0.999	2.5234e-182	CD8 TCM	RPL13
5.80466e-181	0.322087	1	0.998	1.49046e-176	CD8 TCM	RPL32
1.08551e-152	0.307713	0.999	0.997	2.78726e-148	CD8 TCM	RPL11
5.21148e-149	0.314721	0.999	0.997	1.33815e-144	CD8 TCM	RPS8
2.0149e-148	0.911514	0.312	0.101	5.17365e-144	CD8 TCM	GPR183
3.1795e-148	0.54	0.937	0.846	8.164e-144	CD8 TCM	SARAF
1.18384e-146	0.306361	0.996	0.998	3.03973e-142	CD8 TCM	RPS28
1.5374e-145	0.29063	1	0.999	3.94759e-141	CD8 TCM	RPL34
3.60774e-144	0.275552	0.999	0.999	9.2636e-140	CD8 TCM	RPL30
6.50628e-144	0.689695	0.929	0.823	1.67062e-139	CD8 TCM	ZFP36
3.83777e-137	0.667599	0.873	0.735	9.85424e-133	CD8 TCM	PABPC1
2.56272e-135	0.325376	0.997	0.987	6.58029e-131	CD8 TCM	RPS13
2.88571e-131	0.879656	0.311	0.11	7.40963e-127	CD8 TCM	CCR7
3.19034e-127	0.79036	0.709	0.474	8.19182e-123	CD8 TCM	RGCC
5.16997e-125	0.261622	1	1	1.32749e-120	CD8 TCM	RPL28
1.88159e-123	0.343333	0.992	0.981	4.83135e-119	CD8 TCM	RPL8
1.53068e-116	0.303339	1	0.999	3.93032e-112	CD8 TCM	RPLP1
1.6287e-116	0.287635	0.999	0.999	4.18201e-112	CD8 TCM	RPL39
3.35676e-116	0.336178	0.996	0.99	8.61915e-112	CD8 TCM	TPT1
2.95796e-109	0.379438	0.988	0.969	7.59515e-105	CD8 TCM	RPLP0
1.84918e-104	0.618642	0.593	0.338	4.74813e-100	CD8 TCM	GZMK
2.24863e-98	0.293582	0.998	0.992	5.7738e-94	CD8 TCM	RPS18
9.24077e-96	0.262553	0.999	0.994	2.37275e-91	CD8 TCM	RPL18A
2.97815e-90	0.302994	0.992	0.976	7.64699e-86	CD8 TCM	RPL36
1.11118e-89	0.299498	0.98	0.967	2.85318e-85	CD8 TCM	RPL5
1.05607e-80	0.275585	0.993	0.98	2.71168e-76	CD8 TCM	RPS6
8.12625e-79	0.427235	0.953	0.89	2.08658e-74	CD8 TCM	BTG1
1.28086e-77	0.255807	0.996	0.993	3.28888e-73	CD8 TCM	RPS4X
1.74115e-74	0.715041	0.351	0.183	4.47075e-70	CD8 TCM	CXCR3
8.56616e-71	0.503143	0.754	0.588	2.19953e-66	CD8 TCM	YPEL5
3.98784e-70	0.518874	0.673	0.487	1.02396e-65	CD8 TCM	LEPROTL1
5.59371e-68	0.272466	0.967	0.936	1.4363e-63	CD8 TCM	RPL22
7.45745e-67	0.288436	0.966	0.93	1.91485e-62	CD8 TCM	RPL9
2.25197e-61	0.506547	0.649	0.477	5.78239e-57	CD8 TCM	FAM177A1
2.4748e-58	0.535614	0.484	0.318	6.35455e-54	CD8 TCM	PDE4B
5.04726e-58	0.528513	0.193	0.081	1.29599e-53	CD8 TCM	NCF1
4.61071e-57	0.416585	0.812	0.713	1.18389e-52	CD8 TCM	FXYD5
7.91542e-57	0.546179	0.783	0.66	2.03244e-52	CD8 TCM	TUBA4A
2.64514e-55	0.279613	0.923	0.865	6.79192e-51	CD8 TCM	EEF1B2
3.0215e-55	0.521635	0.398	0.245	7.7583e-51	CD8 TCM	ARHGAP15
9.03362e-55	0.256133	0.985	0.966	2.31956e-50	CD8 TCM	RPS16
1.48291e-54	0.38245	0.912	0.848	3.80767e-50	CD8 TCM	JUNB
2.46448e-54	0.531149	0.487	0.328	6.32804e-50	CD8 TCM	PDCD4
1.04586e-52	0.352433	0.935	0.885	2.68545e-48	CD8 TCM	VIM
4.18128e-51	0.468368	0.185	0.08	1.07363e-46	CD8 TCM	AQP3
7.93689e-48	0.432898	0.422	0.265	2.03796e-43	CD8 TCM	PLP2
9.73436e-48	0.412876	0.112	0.036	2.49949e-43	CD8 TCM	FXYD2
2.09408e-47	0.325192	0.629	0.444	5.37697e-43	CD8 TCM	COTL1
9.8294e-45	0.412936	0.733	0.604	2.5239e-40	CD8 TCM	SELENOK
1.88158e-44	0.46969	0.278	0.157	4.83134e-40	CD8 TCM	IRF2BP2
2.04765e-44	0.442107	0.627	0.508	5.25776e-40	CD8 TCM	LDHB
8.4102e-43	0.338702	0.801	0.704	2.15949e-38	CD8 TCM	HINT1
1.22689e-42	0.458647	0.307	0.178	3.15029e-38	CD8 TCM	SELL
4.45568e-42	0.501356	0.361	0.23	1.14409e-37	CD8 TCM	TC2N
5.29182e-41	0.291743	0.888	0.822	1.35878e-36	CD8 TCM	RPL4
8.53936e-41	0.468507	0.222	0.116	2.19265e-36	CD8 TCM	KDM6B
1.08106e-40	0.450892	0.411	0.27	2.77583e-36	CD8 TCM	SAMSN1
3.29144e-40	0.250278	0.974	0.955	8.45143e-36	CD8 TCM	RPS29
4.27763e-40	0.466744	0.335	0.208	1.09837e-35	CD8 TCM	CDKN1A
4.94601e-40	0.409313	0.51	0.367	1.26999e-35	CD8 TCM	SPOCK2
5.03807e-40	0.297539	0.852	0.73	1.29363e-35	CD8 TCM	CXCR4
5.16359e-40	0.43736	0.49	0.349	1.32585e-35	CD8 TCM	ZNF331
6.13185e-40	0.446809	0.391	0.261	1.57448e-35	CD8 TCM	FLT3LG
7.04156e-39	0.49571	0.433	0.3	1.80806e-34	CD8 TCM	CHMP1B
8.22665e-39	0.397168	0.278	0.16	2.11236e-34	CD8 TCM	CAMK4
1.1562e-38	0.270646	0.842	0.754	2.96878e-34	CD8 TCM	EEF1G
1.56828e-38	0.437249	0.177	0.085	4.02687e-34	CD8 TCM	DUSP4
2.05304e-38	0.3341	0.426	0.282	5.2716e-34	CD8 TCM	CD55
3.02625e-37	0.392817	0.214	0.115	7.7705e-33	CD8 TCM	SC5D
3.29336e-37	0.354805	0.177	0.087	8.45636e-33	CD8 TCM	ELL2
5.07534e-37	0.317525	0.106	0.04	1.30319e-32	CD8 TCM	PLAUR
6.41843e-37	0.387088	0.183	0.091	1.64806e-32	CD8 TCM	NELL2
1.07319e-36	0.352654	0.154	0.071	2.75562e-32	CD8 TCM	RCAN3
1.7859e-36	0.336048	0.121	0.05	4.58565e-32	CD8 TCM	CD28
8.98413e-35	0.481511	0.335	0.217	2.30686e-30	CD8 TCM	BIRC3
1.77269e-34	0.366018	0.276	0.164	4.55174e-30	CD8 TCM	CD27
3.08514e-34	0.367825	0.794	0.7	7.92171e-30	CD8 TCM	LDHA
8.24085e-34	0.277461	0.763	0.653	2.116e-29	CD8 TCM	SNHG29
1.32969e-33	0.347211	0.403	0.272	3.41425e-29	CD8 TCM	LMNA
1.0377e-32	0.368142	0.433	0.305	2.6645e-28	CD8 TCM	CSRNP1
1.11658e-32	0.370345	0.209	0.115	2.86704e-28	CD8 TCM	RARA
1.45114e-32	0.453354	0.395	0.276	3.7261e-28	CD8 TCM	IFRD1
5.68648e-32	0.366769	0.45	0.323	1.46012e-27	CD8 TCM	RNF125
2.01127e-31	0.392221	0.308	0.2	5.16433e-27	CD8 TCM	S1PR1
1.34011e-30	0.385041	0.355	0.241	3.441e-26	CD8 TCM	ARID5A
1.77127e-30	0.36731	0.247	0.149	4.54808e-26	CD8 TCM	PLK3
2.41716e-30	0.379096	0.153	0.077	6.20653e-26	CD8 TCM	PASK
3.56119e-30	0.323531	0.114	0.05	9.14408e-26	CD8 TCM	FXYD7
5.94761e-29	0.295571	0.773	0.691	1.52717e-24	CD8 TCM	EEF2
1.42026e-28	0.353832	0.314	0.209	3.6468e-24	CD8 TCM	TMEM123
3.35345e-28	0.326747	0.322	0.212	8.61066e-24	CD8 TCM	SOCS1
4.3503e-28	0.276342	0.103	0.044	1.11703e-23	CD8 TCM	ITM2C
1.37229e-27	0.364858	0.206	0.12	3.52364e-23	CD8 TCM	NFKB1
1.51152e-27	0.334267	0.647	0.527	3.88113e-23	CD8 TCM	TNFAIP3
1.75416e-27	0.334837	0.183	0.102	4.50415e-23	CD8 TCM	TRAT1
2.48521e-27	0.326211	0.656	0.554	6.38128e-23	CD8 TCM	SLC2A3
3.16408e-27	0.312451	0.614	0.502	8.12441e-23	CD8 TCM	SERP1
3.62419e-27	0.272729	0.111	0.05	9.30584e-23	CD8 TCM	BACH2
3.67238e-27	0.354996	0.304	0.203	9.42958e-23	CD8 TCM	SNHG16
4.88935e-27	0.281639	0.107	0.048	1.25544e-22	CD8 TCM	MAL
3.78693e-26	0.363853	0.217	0.132	9.72369e-22	CD8 TCM	RILPL2
3.90638e-26	0.30956	0.12	0.057	1.00304e-21	CD8 TCM	RGS16
4.41544e-26	0.288798	0.106	0.048	1.13375e-21	CD8 TCM	FAM102A
9.95648e-26	0.321392	0.289	0.189	2.55653e-21	CD8 TCM	PIM1
3.44305e-25	0.347333	0.414	0.308	8.84072e-21	CD8 TCM	GABARAPL1
1.45902e-24	0.292769	0.115	0.056	3.74633e-20	CD8 TCM	NAF1
2.33365e-24	0.34634	0.588	0.487	5.99211e-20	CD8 TCM	EZR
3.00801e-24	0.369182	0.22	0.138	7.72366e-20	CD8 TCM	WDR74
3.36271e-24	0.36345	0.164	0.093	8.63443e-20	CD8 TCM	NINJ1
4.85967e-24	0.285833	0.114	0.056	1.24782e-19	CD8 TCM	BEX2
1.17993e-23	0.31933	0.238	0.152	3.0297e-19	CD8 TCM	IL21R
1.5704e-23	0.27434	0.135	0.071	4.03231e-19	CD8 TCM	SLC39A8
1.82781e-23	0.319666	0.34	0.24	4.69328e-19	CD8 TCM	SKIL
2.94196e-23	0.338157	0.331	0.233	7.55406e-19	CD8 TCM	NOSIP
4.43617e-23	0.2864	0.604	0.494	1.13908e-18	CD8 TCM	SNHG6
6.90482e-23	0.268531	0.118	0.06	1.77295e-18	CD8 TCM	NPDC1
1.19188e-22	0.26668	0.13	0.069	3.06038e-18	CD8 TCM	IL4R
1.45506e-22	0.338291	0.288	0.196	3.73617e-18	CD8 TCM	AREG
1.55554e-22	0.290955	0.179	0.106	3.99415e-18	CD8 TCM	CTSA
1.67412e-22	0.294457	0.179	0.106	4.29864e-18	CD8 TCM	ETV3
1.95931e-22	0.287926	0.347	0.247	5.03091e-18	CD8 TCM	MCUB
4.91762e-22	0.322694	0.166	0.097	1.2627e-17	CD8 TCM	P2RY10
1.12803e-21	0.321195	0.221	0.141	2.89644e-17	CD8 TCM	PPP1CB
2.21332e-21	0.297351	0.665	0.575	5.68315e-17	CD8 TCM	SRSF2
7.59593e-21	0.298	0.596	0.508	1.95041e-16	CD8 TCM	PGK1
9.57874e-21	0.344713	0.417	0.321	2.45953e-16	CD8 TCM	SQSTM1
1.3766e-20	0.308805	0.213	0.136	3.53469e-16	CD8 TCM	SLC7A5
1.46931e-20	0.290368	0.353	0.255	3.77274e-16	CD8 TCM	EML4
3.71996e-20	0.274009	0.201	0.127	9.55174e-16	CD8 TCM	SYPL1
4.05231e-20	0.343943	0.219	0.143	1.04051e-15	CD8 TCM	PIM3
6.3439e-20	0.26437	0.197	0.124	1.62892e-15	CD8 TCM	TCF7
7.85848e-20	0.28767	0.523	0.423	2.01782e-15	CD8 TCM	GPX4
4.63893e-19	0.261549	0.632	0.54	1.19114e-14	CD8 TCM	NDUFS5
5.18313e-19	0.257134	0.605	0.514	1.33087e-14	CD8 TCM	SOD1
1.65657e-18	0.34992	0.218	0.145	4.25357e-14	CD8 TCM	GATA3
1.86732e-18	0.298165	0.379	0.29	4.79471e-14	CD8 TCM	G3BP2
2.38812e-18	0.277379	0.242	0.165	6.13198e-14	CD8 TCM	PIK3IP1
2.64349e-18	0.271857	0.146	0.087	6.78769e-14	CD8 TCM	SATB1
3.18675e-18	0.277452	0.559	0.461	8.18261e-14	CD8 TCM	HSPE1
3.33849e-18	0.284373	0.456	0.36	8.57225e-14	CD8 TCM	ISG20
7.21729e-18	0.364918	0.131	0.076	1.85318e-13	CD8 TCM	ID3
7.76484e-18	0.292164	0.234	0.16	1.99378e-13	CD8 TCM	ARL4A
8.07653e-18	0.268659	0.115	0.063	2.07381e-13	CD8 TCM	SLC16A3
2.08358e-16	0.259901	0.166	0.105	5.35e-12	CD8 TCM	PAG1
4.04193e-16	0.273885	0.184	0.121	1.03785e-11	CD8 TCM	TGIF1
4.37149e-16	0.260608	0.271	0.193	1.12247e-11	CD8 TCM	NR4A3
5.23627e-16	0.259292	0.176	0.114	1.34452e-11	CD8 TCM	RELB
5.4174e-16	0.260399	0.131	0.079	1.39103e-11	CD8 TCM	CD83
6.35238e-16	0.268183	0.147	0.091	1.6311e-11	CD8 TCM	GADD45A
1.01419e-15	0.288861	0.166	0.107	2.60414e-11	CD8 TCM	YIPF5
6.64993e-15	0.250275	0.265	0.193	1.7075e-10	CD8 TCM	FOXP1
2.15333e-14	0.259929	0.197	0.136	5.5291e-10	CD8 TCM	NSMCE1
3.33169e-14	0.256772	0.14	0.088	8.55477e-10	CD8 TCM	PDE3B
3.67415e-14	0.256928	0.391	0.31	9.43412e-10	CD8 TCM	PIK3R1
3.82039e-14	0.337526	0.262	0.196	9.80961e-10	CD8 TCM	ATP1B3
4.85106e-14	0.293813	0.297	0.226	1.24561e-09	CD8 TCM	AL135905.2
8.88172e-14	0.261221	0.279	0.207	2.28056e-09	CD8 TCM	FAM107B
6.79956e-13	0.250781	0.276	0.209	1.74592e-08	CD8 TCM	RNASET2
9.97077e-13	0.26075	0.238	0.175	2.56019e-08	CD8 TCM	ALG13
4.5793e-12	0.250632	0.731	0.688	1.17583e-07	CD8 TCM	ANXA1
6.39074e-12	0.277547	0.361	0.292	1.64095e-07	CD8 TCM	IDI1
1.34405e-11	0.269427	0.219	0.163	3.45112e-07	CD8 TCM	B3GNT2
1.72825e-11	0.25899	0.258	0.197	4.43762e-07	CD8 TCM	RANBP2

## Sheet: Macrophage
p_val	avg_log2FC	pct.1	pct.2	p_val_adj	cluster	gene
0	2.57253	0.862	0.223	0	Mo-Mac 2	FCN1
0	2.57051	0.413	0.128	0	Mo-Mac 2	S100A8
0	2.04447	0.548	0.061	0	Mo-Mac 2	VCAN
0	1.94165	0.92	0.656	0	Mo-Mac 2	TIMP1
0	1.58102	0.345	0.066	0	Mo-Mac 2	EREG
0	1.48393	0.579	0.146	0	Mo-Mac 2	CFP
0	1.4164	0.641	0.238	0	Mo-Mac 2	SERPINA1
0	1.38334	0.918	0.649	0	Mo-Mac 2	COTL1
0	1.37795	0.734	0.398	0	Mo-Mac 2	SLC2A3
0	1.36814	0.948	0.73	0	Mo-Mac 2	PLAUR
0	1.12045	0.986	0.899	0	Mo-Mac 2	S100A4
0	1.09989	0.211	0.034	0	Mo-Mac 2	THBS1
0	1.06424	0.678	0.382	0	Mo-Mac 2	CORO1A
0	1.05829	0.442	0.118	0	Mo-Mac 2	TREM1
0	0.995561	0.983	0.908	0	Mo-Mac 2	SRGN
0	0.920682	0.162	0.013	0	Mo-Mac 2	S100A12
0	0.727212	0.987	0.953	0	Mo-Mac 2	RPL18A
0	0.714076	0.222	0.015	0	Mo-Mac 2	CD300E
0	0.683332	0.985	0.942	0	Mo-Mac 2	RPL8
0	0.676134	0.985	0.959	0	Mo-Mac 2	RPS13
0	0.665859	0.978	0.921	0	Mo-Mac 2	RPS3
0	0.65319	0.98	0.919	0	Mo-Mac 2	RPLP0
0	0.643247	0.987	0.943	0	Mo-Mac 2	RPL18
0	0.64002	0.994	0.985	0	Mo-Mac 2	RPS24
0	0.621839	0.98	0.943	0	Mo-Mac 2	RPL6
0	0.604778	0.994	0.974	0	Mo-Mac 2	RPL11
0	0.60359	0.996	0.986	0	Mo-Mac 2	RPL28
0	0.596075	0.992	0.97	0	Mo-Mac 2	RPL30
0	0.594438	0.986	0.942	0	Mo-Mac 2	RPS7
0	0.584583	0.996	0.984	0	Mo-Mac 2	RPL34
0	0.563241	0.999	0.992	0	Mo-Mac 2	RPL10
0	0.40746	0.1	0.002	0	Mo-Mac 2	NRG1
1.10758e-306	1.1221	0.321	0.078	2.84393e-302	Mo-Mac 2	FCER1A
1.18349e-306	0.541533	0.996	0.979	3.03885e-302	Mo-Mac 2	RPS8
1.92581e-306	1.93277	0.563	0.251	4.94491e-302	Mo-Mac 2	AREG
7.92678e-306	1.06278	0.966	0.883	2.03536e-301	Mo-Mac 2	S100A10
1.25581e-297	0.574638	0.99	0.967	3.22455e-293	Mo-Mac 2	RPL26
6.91462e-296	0.587055	0.983	0.946	1.77547e-291	Mo-Mac 2	RPL35A
3.63997e-295	0.902364	0.85	0.593	9.34636e-291	Mo-Mac 2	NAMPT
3.92805e-293	0.985182	0.779	0.524	1.00861e-288	Mo-Mac 2	LST1
9.82913e-281	1.15425	0.614	0.336	2.52382e-276	Mo-Mac 2	EZR
1.42474e-278	0.559217	0.987	0.961	3.65831e-274	Mo-Mac 2	RPS3A
7.48148e-277	0.547497	0.987	0.956	1.92102e-272	Mo-Mac 2	RPS19
7.714e-273	0.623346	0.119	0.009	1.98072e-268	Mo-Mac 2	APOBEC3A
2.21073e-271	0.462117	0.993	0.985	5.6765e-267	Mo-Mac 2	RPL32
2.9926e-271	0.490556	0.996	0.985	7.68411e-267	Mo-Mac 2	RPL13
1.40503e-269	0.52676	0.995	0.991	3.60769e-265	Mo-Mac 2	RPL39
5.09713e-267	0.567827	0.972	0.933	1.30879e-262	Mo-Mac 2	RPS16
9.07891e-265	0.484162	0.989	0.966	2.33119e-260	Mo-Mac 2	FAU
8.93036e-264	0.869263	0.963	0.79	2.29305e-259	Mo-Mac 2	LYZ
4.76219e-254	0.499418	0.992	0.976	1.22279e-249	Mo-Mac 2	RPS15A
6.44208e-254	1.02174	0.53	0.258	1.65413e-249	Mo-Mac 2	CD55
9.96637e-254	0.491732	0.989	0.965	2.55906e-249	Mo-Mac 2	RPS27A
1.13892e-253	0.657795	0.926	0.823	2.92442e-249	Mo-Mac 2	RPL10A
4.73936e-253	0.762046	0.218	0.044	1.21692e-248	Mo-Mac 2	CD1C
7.97909e-245	0.464853	0.987	0.969	2.04879e-240	Mo-Mac 2	RPLP2
5.25968e-242	0.857081	0.394	0.146	1.35053e-237	Mo-Mac 2	PDE4B
1.39114e-241	0.625803	0.959	0.893	3.57204e-237	Mo-Mac 2	AIF1
5.33188e-237	0.502514	0.998	0.996	1.36907e-232	Mo-Mac 2	EEF1A1
2.00259e-235	0.441439	0.991	0.971	5.14205e-231	Mo-Mac 2	RPS15
2.34351e-234	0.704916	0.981	0.909	6.01742e-230	Mo-Mac 2	HLA-DPB1
1.55413e-233	0.420164	0.995	0.985	3.99053e-229	Mo-Mac 2	RPS12
2.50745e-233	0.38373	0.997	0.996	6.43838e-229	Mo-Mac 2	RPLP1
3.01649e-231	0.686697	0.458	0.176	7.74544e-227	Mo-Mac 2	PID1
1.59133e-230	0.537787	0.97	0.923	4.08607e-226	Mo-Mac 2	RPS9
3.86773e-230	0.471308	0.987	0.97	9.93118e-226	Mo-Mac 2	RPS14
1.27645e-229	0.485837	0.982	0.959	3.27753e-225	Mo-Mac 2	RPL29
4.59062e-228	0.684586	0.999	0.997	1.17873e-223	Mo-Mac 2	CST3
4.0129e-226	0.804643	0.905	0.76	1.03039e-221	Mo-Mac 2	BTG1
1.72671e-223	0.528878	0.987	0.963	4.43367e-219	Mo-Mac 2	RPS27
2.19091e-221	0.59397	0.95	0.863	5.62561e-217	Mo-Mac 2	RPS5
4.39867e-218	0.562565	0.964	0.901	1.12945e-213	Mo-Mac 2	RPL17
1.33425e-213	0.967308	0.639	0.375	3.42595e-209	Mo-Mac 2	CLEC10A
4.04775e-213	0.609027	0.998	0.969	1.03934e-208	Mo-Mac 2	HLA-DRA
8.43324e-213	0.938397	0.719	0.52	2.1654e-208	Mo-Mac 2	AP1S2
2.98341e-212	0.562379	0.965	0.921	7.6605e-208	Mo-Mac 2	RPS6
4.40026e-210	0.907064	0.561	0.318	1.12986e-205	Mo-Mac 2	CSTA
4.42568e-206	0.520573	0.973	0.929	1.13638e-201	Mo-Mac 2	RPS2
3.92067e-204	0.714476	0.253	0.072	1.00671e-199	Mo-Mac 2	FPR1
1.33469e-203	0.508919	0.979	0.945	3.42707e-199	Mo-Mac 2	RPS4X
2.64388e-203	0.585506	0.915	0.823	6.78868e-199	Mo-Mac 2	EEF1D
5.53412e-203	0.972147	0.5	0.249	1.421e-198	Mo-Mac 2	LGALS2
1.05561e-199	0.696962	0.867	0.753	2.71049e-195	Mo-Mac 2	SLC25A6
1.34938e-198	0.546946	0.956	0.9	3.46481e-194	Mo-Mac 2	RPL5
4.8564e-198	0.873444	0.665	0.44	1.24698e-193	Mo-Mac 2	MAP3K8
1.76383e-197	0.506672	0.959	0.912	4.52898e-193	Mo-Mac 2	H3F3A
6.08979e-196	0.798268	0.6	0.343	1.56368e-191	Mo-Mac 2	CLEC7A
6.65323e-189	0.440576	0.981	0.947	1.70835e-184	Mo-Mac 2	RPL7A
1.71006e-188	0.479805	0.972	0.937	4.39092e-184	Mo-Mac 2	RPL36A
1.10375e-187	0.493517	0.197	0.048	2.83411e-183	Mo-Mac 2	GAPT
5.67717e-187	0.444092	0.982	0.964	1.45773e-182	Mo-Mac 2	H3F3B
3.5598e-184	0.954855	0.362	0.139	9.1405e-180	Mo-Mac 2	IL1B
1.45666e-182	0.708529	0.293	0.103	3.74025e-178	Mo-Mac 2	MXD1
2.10974e-181	0.47093	1	0.997	5.41718e-177	Mo-Mac 2	ACTB
1.11684e-180	0.465055	0.964	0.919	2.86772e-176	Mo-Mac 2	UBA52
3.61452e-180	0.509564	0.196	0.049	9.28099e-176	Mo-Mac 2	SLC7A5
8.62176e-178	0.56915	0.985	0.931	2.21381e-173	Mo-Mac 2	HLA-DPA1
3.95513e-177	0.58854	0.266	0.088	1.01556e-172	Mo-Mac 2	ASGR1
1.88312e-173	0.576023	0.185	0.046	4.83528e-169	Mo-Mac 2	TUBA4A
2.69594e-173	0.70952	0.798	0.611	6.92238e-169	Mo-Mac 2	CDKN1A
2.70078e-172	0.447669	0.981	0.96	6.9348e-168	Mo-Mac 2	RPS18
1.8054e-169	0.642309	0.926	0.779	4.63574e-165	Mo-Mac 2	HLA-DQB1
2.86508e-169	0.367132	0.991	0.98	7.35667e-165	Mo-Mac 2	RPL19
5.60966e-169	0.559115	0.901	0.793	1.44039e-164	Mo-Mac 2	EEF1B2
1.51017e-167	0.499853	0.943	0.898	3.87765e-163	Mo-Mac 2	RPL3
1.59668e-167	0.551923	0.903	0.815	4.0998e-163	Mo-Mac 2	RPL7
2.6171e-167	0.52937	0.994	0.974	6.71994e-163	Mo-Mac 2	HLA-DRB1
1.85383e-165	0.871334	0.54	0.311	4.76008e-161	Mo-Mac 2	CXCR4
2.30953e-163	0.426005	0.162	0.037	5.93018e-159	Mo-Mac 2	MYO1G
4.09814e-163	0.325066	0.117	0.019	1.05228e-158	Mo-Mac 2	FCAR
1.68955e-162	0.668236	0.599	0.358	4.33827e-158	Mo-Mac 2	FGL2
3.62785e-162	0.593801	0.815	0.676	9.31523e-158	Mo-Mac 2	EIF3K
1.49713e-157	0.300747	0.102	0.015	3.84418e-153	Mo-Mac 2	VDR
9.90554e-156	0.485652	0.937	0.869	2.54345e-151	Mo-Mac 2	RPL23A
1.02009e-155	0.532341	0.911	0.822	2.6193e-151	Mo-Mac 2	RPSA
1.47925e-155	0.788565	0.389	0.189	3.79827e-151	Mo-Mac 2	CYTIP
1.65557e-154	0.696757	0.89	0.753	4.25101e-150	Mo-Mac 2	HLA-DQA1
1.98139e-153	0.405301	0.979	0.939	5.08761e-149	Mo-Mac 2	RPL15
3.69671e-153	0.436934	0.951	0.902	9.49204e-149	Mo-Mac 2	RPL24
5.17452e-153	0.561914	0.264	0.093	1.32866e-148	Mo-Mac 2	MARCKSL1
3.95042e-152	0.663343	0.867	0.77	1.01435e-147	Mo-Mac 2	EMP3
2.67519e-150	0.393299	0.98	0.949	6.86907e-146	Mo-Mac 2	RPS21
7.93371e-150	0.364002	0.989	0.977	2.03714e-145	Mo-Mac 2	RPL37
1.30398e-149	0.633747	0.297	0.115	3.34822e-145	Mo-Mac 2	VEGFA
1.0757e-146	0.591728	0.898	0.825	2.76207e-142	Mo-Mac 2	PABPC1
1.94567e-146	0.866591	0.52	0.315	4.9959e-142	Mo-Mac 2	SAMSN1
1.98921e-145	0.895682	0.42	0.218	5.10769e-141	Mo-Mac 2	OLR1
2.34997e-144	0.448493	0.981	0.933	6.03403e-140	Mo-Mac 2	PFN1
2.14719e-143	0.705365	0.726	0.555	5.51333e-139	Mo-Mac 2	CREM
6.75084e-143	0.337667	0.991	0.98	1.73341e-138	Mo-Mac 2	RPS23
6.23586e-142	0.478369	0.938	0.868	1.60118e-137	Mo-Mac 2	RPL21
3.13298e-141	0.526514	0.181	0.052	8.04454e-137	Mo-Mac 2	LILRA5
1.24673e-140	0.881861	0.73	0.569	3.20122e-136	Mo-Mac 2	SELENOK
3.2628e-140	0.764569	0.523	0.325	8.3779e-136	Mo-Mac 2	GABARAPL1
6.72394e-138	0.591968	0.792	0.62	1.7265e-133	Mo-Mac 2	C1orf162
7.47372e-137	0.588852	0.305	0.124	1.91903e-132	Mo-Mac 2	FCGR1A
5.02213e-136	0.397461	0.956	0.918	1.28953e-131	Mo-Mac 2	RPL9
8.52785e-136	0.469148	0.903	0.833	2.1897e-131	Mo-Mac 2	RPL27
4.54418e-135	0.500681	0.981	0.926	1.16681e-130	Mo-Mac 2	S100A6
2.32059e-133	0.744937	0.522	0.331	5.95857e-129	Mo-Mac 2	RILPL2
3.0628e-127	0.423268	0.979	0.935	7.86434e-123	Mo-Mac 2	RPL41
2.75996e-126	0.342194	0.971	0.949	7.08676e-122	Mo-Mac 2	RPL14
3.91988e-126	0.906938	0.846	0.728	1.00651e-121	Mo-Mac 2	CRIP1
8.33898e-125	0.312549	0.993	0.987	2.1412e-120	Mo-Mac 2	RPS28
2.13888e-124	0.436618	0.968	0.889	5.49201e-120	Mo-Mac 2	GAPDH
4.97551e-122	0.349669	0.974	0.942	1.27756e-117	Mo-Mac 2	RPL22
7.07285e-122	0.378202	0.189	0.06	1.8161e-117	Mo-Mac 2	RASGRP2
2.60558e-121	0.666634	0.638	0.48	6.69034e-117	Mo-Mac 2	CKLF
6.89371e-121	0.600642	0.413	0.222	1.7701e-116	Mo-Mac 2	SKIL
1.10931e-118	0.802919	0.699	0.546	2.84837e-114	Mo-Mac 2	INSIG1
1.41887e-118	0.402076	0.956	0.91	3.64323e-114	Mo-Mac 2	NACA
7.66714e-117	0.411883	0.128	0.031	1.96869e-112	Mo-Mac 2	MCEMP1
1.05285e-116	0.394455	0.949	0.901	2.70339e-112	Mo-Mac 2	RACK1
1.63557e-116	0.505155	0.867	0.762	4.19965e-112	Mo-Mac 2	TSPO
4.95069e-116	0.838048	0.517	0.357	1.27119e-111	Mo-Mac 2	STXBP2
1.32205e-115	0.564488	0.792	0.666	3.39463e-111	Mo-Mac 2	SERP1
1.67587e-112	0.529688	0.803	0.672	4.30312e-108	Mo-Mac 2	COMMD6
1.10377e-110	0.663367	0.549	0.375	2.83416e-106	Mo-Mac 2	STX11
1.13057e-110	0.45457	0.106	0.023	2.90298e-106	Mo-Mac 2	PTX3
1.5861e-110	0.503906	0.211	0.078	4.07262e-106	Mo-Mac 2	PKIB
1.29094e-109	0.426182	0.888	0.816	3.31474e-105	Mo-Mac 2	BTF3
1.74217e-109	0.406923	0.17	0.055	4.47337e-105	Mo-Mac 2	SORL1
1.8442e-109	0.472082	0.363	0.178	4.73536e-105	Mo-Mac 2	THBD
2.20574e-105	0.385283	0.976	0.934	5.66368e-101	Mo-Mac 2	HLA-B
2.18759e-104	0.482362	0.823	0.727	5.61708e-100	Mo-Mac 2	HNRNPA1
3.25622e-104	0.654494	0.732	0.603	8.361e-100	Mo-Mac 2	C5AR1
3.96111e-103	0.32198	0.127	0.034	1.01709e-98	Mo-Mac 2	SEMA6B
1.50279e-102	0.650097	0.689	0.55	3.85873e-98	Mo-Mac 2	TYMP
1.9125e-102	0.447965	0.87	0.796	4.91072e-98	Mo-Mac 2	RPL4
3.154e-102	0.501827	0.471	0.275	8.09851e-98	Mo-Mac 2	PHACTR1
2.75096e-101	0.674279	0.317	0.159	7.06364e-97	Mo-Mac 2	PHLDA2
3.29399e-101	0.633387	0.452	0.285	8.45798e-97	Mo-Mac 2	LIMD2
1.24994e-100	0.564653	0.478	0.299	3.20948e-96	Mo-Mac 2	FOSL2
3.98974e-100	0.589717	0.533	0.361	1.02444e-95	Mo-Mac 2	VSIR
1.58829e-99	0.78723	0.385	0.226	4.07826e-95	Mo-Mac 2	PPIF
4.11796e-99	0.611482	0.596	0.443	1.05737e-94	Mo-Mac 2	ATP2B1
7.73815e-98	0.565777	0.348	0.188	1.98693e-93	Mo-Mac 2	DSE
9.12902e-97	0.614734	0.43	0.261	2.34406e-92	Mo-Mac 2	JAML
1.50782e-96	0.403642	0.213	0.085	3.87162e-92	Mo-Mac 2	NEDD9
2.10296e-95	0.601063	0.628	0.483	5.39977e-91	Mo-Mac 2	TKT
5.85602e-95	1.69699	0.514	0.366	1.50365e-90	Mo-Mac 2	S100A9
8.68734e-94	0.515542	0.759	0.639	2.23065e-89	Mo-Mac 2	SLC25A5
1.89091e-93	0.411374	0.863	0.79	4.85528e-89	Mo-Mac 2	EEF1G
3.97244e-93	0.534752	0.737	0.603	1.02e-88	Mo-Mac 2	CD44
1.98925e-92	0.291447	0.113	0.03	5.10779e-88	Mo-Mac 2	SULF2
1.81388e-91	0.310822	0.976	0.954	4.65751e-87	Mo-Mac 2	RPL36
2.17534e-91	0.325259	0.146	0.046	5.58561e-87	Mo-Mac 2	FCGR1B
1.83489e-90	0.282509	0.128	0.037	4.71143e-86	Mo-Mac 2	GPBAR1
2.13713e-90	0.513323	0.239	0.108	5.48751e-86	Mo-Mac 2	CLEC12A
2.58525e-90	0.446955	0.16	0.055	6.63815e-86	Mo-Mac 2	IL1R2
1.24386e-89	0.440913	0.963	0.925	3.19386e-85	Mo-Mac 2	RPS26
2.50174e-89	0.507398	0.699	0.576	6.42371e-85	Mo-Mac 2	SUB1
2.96968e-89	0.53554	0.802	0.679	7.62524e-85	Mo-Mac 2	CHMP1B
3.38146e-89	0.434492	0.836	0.753	8.68257e-85	Mo-Mac 2	ARHGDIB
2.89565e-88	0.55341	0.522	0.363	7.43515e-84	Mo-Mac 2	LILRB2
3.18523e-88	0.600999	0.5	0.33	8.17873e-84	Mo-Mac 2	HBEGF
5.23839e-88	0.630619	0.402	0.253	1.34506e-83	Mo-Mac 2	CD48
5.29393e-87	0.378698	0.93	0.86	1.35932e-82	Mo-Mac 2	ATP5MC2
6.10595e-87	0.430464	0.195	0.078	1.56783e-82	Mo-Mac 2	LUCAT1
3.2327e-86	0.366082	0.835	0.729	8.30059e-82	Mo-Mac 2	MCL1
1.92623e-84	0.637163	0.604	0.44	4.94599e-80	Mo-Mac 2	DUSP2
3.99168e-84	0.604588	0.578	0.448	1.02494e-79	Mo-Mac 2	PRELID1
1.1334e-83	0.351973	0.166	0.062	2.91024e-79	Mo-Mac 2	SLC25A37
7.34662e-83	0.418878	0.254	0.121	1.88639e-78	Mo-Mac 2	TLR2
4.01896e-82	0.319111	0.965	0.922	1.03195e-77	Mo-Mac 2	PFDN5
2.04076e-81	0.323797	0.138	0.046	5.24006e-77	Mo-Mac 2	PSTPIP2
1.2948e-80	0.359782	0.48	0.303	3.32466e-76	Mo-Mac 2	STK17B
1.72826e-80	0.301094	0.95	0.922	4.43766e-76	Mo-Mac 2	RPL35
2.51468e-80	0.58237	0.446	0.3	6.45696e-76	Mo-Mac 2	PLSCR1
5.47174e-79	0.48322	0.882	0.824	1.40498e-74	Mo-Mac 2	TAGLN2
9.418e-78	0.553287	0.632	0.508	2.41826e-73	Mo-Mac 2	LDHA
7.86174e-76	0.428741	0.804	0.706	2.01866e-71	Mo-Mac 2	TPI1
1.10022e-75	0.286289	0.966	0.927	2.82503e-71	Mo-Mac 2	OAZ1
1.29746e-74	0.32199	0.183	0.076	3.33148e-70	Mo-Mac 2	EHD1
1.31848e-74	0.476333	0.813	0.728	3.38547e-70	Mo-Mac 2	HERPUD1
6.89932e-74	0.2831	0.103	0.03	1.77154e-69	Mo-Mac 2	ASGR2
8.95777e-73	0.592806	0.787	0.66	2.30009e-68	Mo-Mac 2	HLA-DRB5
4.24328e-72	0.603141	0.557	0.423	1.08955e-67	Mo-Mac 2	YPEL5
6.8755e-72	0.392558	0.186	0.079	1.76542e-67	Mo-Mac 2	CD69
8.03522e-71	0.380542	0.189	0.082	2.0632e-66	Mo-Mac 2	CLEC4E
1.62981e-70	0.412862	0.815	0.71	4.18487e-66	Mo-Mac 2	RBM3
4.81704e-70	0.251107	0.967	0.945	1.23687e-65	Mo-Mac 2	RPS25
2.46831e-69	0.483209	0.596	0.48	6.33788e-65	Mo-Mac 2	EIF3L
2.82926e-69	0.289021	0.96	0.928	7.26468e-65	Mo-Mac 2	GABARAP
3.55912e-69	0.648025	0.558	0.428	9.13875e-65	Mo-Mac 2	CYCS
6.85314e-69	0.338954	0.146	0.056	1.75968e-64	Mo-Mac 2	PLD4
7.56337e-69	0.461889	0.258	0.14	1.94205e-64	Mo-Mac 2	PPA1
3.1921e-67	0.414375	0.216	0.107	8.19635e-63	Mo-Mac 2	LILRA2
4.55591e-67	0.35526	0.53	0.373	1.16982e-62	Mo-Mac 2	KDM6B
7.2646e-67	0.381828	0.852	0.749	1.86533e-62	Mo-Mac 2	MS4A6A
1.18464e-66	0.642263	0.655	0.549	3.0418e-62	Mo-Mac 2	TUBA1A
8.63596e-66	0.37112	0.197	0.09	2.21745e-61	Mo-Mac 2	GRASP
1.32895e-64	0.420727	0.757	0.663	3.41234e-60	Mo-Mac 2	SLC25A3
1.93988e-64	0.466222	0.43	0.298	4.98103e-60	Mo-Mac 2	C20orf27
2.52408e-64	0.292829	0.918	0.863	6.48107e-60	Mo-Mac 2	COX4I1
4.6757e-63	0.388836	0.277	0.152	1.20058e-58	Mo-Mac 2	CALHM6
4.39588e-62	0.390542	0.191	0.092	1.12873e-57	Mo-Mac 2	CD1D
5.18361e-62	0.468984	0.823	0.725	1.331e-57	Mo-Mac 2	NFKBIA
6.70979e-62	0.388878	0.741	0.597	1.72287e-57	Mo-Mac 2	CD37
7.18484e-62	0.501781	0.402	0.271	1.84485e-57	Mo-Mac 2	CHD1
7.71968e-62	0.427885	0.636	0.528	1.98218e-57	Mo-Mac 2	APRT
8.459e-62	0.419065	0.802	0.731	2.17202e-57	Mo-Mac 2	EEF2
4.66758e-61	0.468406	0.361	0.237	1.1985e-56	Mo-Mac 2	CAPN2
5.53268e-61	0.439013	0.188	0.088	1.42063e-56	Mo-Mac 2	OSM
1.77127e-60	0.427332	0.584	0.458	4.54808e-56	Mo-Mac 2	JMJD1C
1.77727e-60	0.393175	0.612	0.476	4.56349e-56	Mo-Mac 2	CYBB
8.98077e-60	0.405357	0.733	0.63	2.30599e-55	Mo-Mac 2	HIGD2A
2.70928e-59	0.534623	0.252	0.141	6.95662e-55	Mo-Mac 2	GPAT3
3.07967e-59	0.498782	0.317	0.199	7.90767e-55	Mo-Mac 2	GPCPD1
7.64357e-59	0.439238	0.464	0.332	1.96264e-54	Mo-Mac 2	DDX21
1.36689e-58	0.372109	0.757	0.674	3.50978e-54	Mo-Mac 2	RPS17
2.10801e-58	0.467706	0.267	0.152	5.41273e-54	Mo-Mac 2	SNHG15
2.61986e-58	0.277151	0.87	0.824	6.72702e-54	Mo-Mac 2	RPS11
4.16141e-58	0.365006	0.297	0.175	1.06853e-53	Mo-Mac 2	VPS37B
4.40239e-58	0.436714	0.541	0.408	1.1304e-53	Mo-Mac 2	ARL4A
1.86471e-57	0.447311	0.693	0.583	4.78801e-53	Mo-Mac 2	CPVL
1.90598e-57	0.434622	0.407	0.285	4.89398e-53	Mo-Mac 2	DNTTIP2
8.07446e-57	0.40866	0.664	0.57	2.07328e-52	Mo-Mac 2	EIF3F
1.43945e-56	0.463763	0.446	0.329	3.69608e-52	Mo-Mac 2	ODF3B
2.74193e-56	0.408209	0.22	0.115	7.04046e-52	Mo-Mac 2	AC004687.1
1.16259e-55	0.255787	0.129	0.052	2.98519e-51	Mo-Mac 2	TESC
2.59785e-55	0.34407	0.729	0.646	6.67051e-51	Mo-Mac 2	DAZAP2
3.00747e-55	0.285991	0.899	0.865	7.72228e-51	Mo-Mac 2	RPL13A
1.34942e-54	0.340373	0.919	0.852	3.46491e-50	Mo-Mac 2	HLA-C
1.42662e-54	0.316694	0.151	0.067	3.66313e-50	Mo-Mac 2	ITGB2-AS1
1.64757e-54	0.395488	0.693	0.6	4.23046e-50	Mo-Mac 2	ARF5
3.87242e-53	0.510305	0.235	0.134	9.94322e-49	Mo-Mac 2	SLC11A1
1.00075e-52	0.330517	0.323	0.195	2.56963e-48	Mo-Mac 2	MARCO
2.55578e-52	0.390255	0.24	0.137	6.56246e-48	Mo-Mac 2	RASSF5
3.24932e-52	0.39468	0.65	0.556	8.34329e-48	Mo-Mac 2	PGLS
7.80765e-52	0.443975	0.476	0.36	2.00477e-47	Mo-Mac 2	PPP1CB
2.32713e-51	0.46534	0.389	0.274	5.97537e-47	Mo-Mac 2	SYAP1
2.36016e-51	0.419387	0.422	0.303	6.06018e-47	Mo-Mac 2	PNP
5.45911e-51	0.299814	0.242	0.133	1.40173e-46	Mo-Mac 2	ALOX5
1.16999e-50	0.291525	0.893	0.817	3.00419e-46	Mo-Mac 2	RHOA
1.22206e-50	0.317023	0.846	0.753	3.13788e-46	Mo-Mac 2	NME2
1.11315e-49	0.420297	0.568	0.472	2.85823e-45	Mo-Mac 2	ATP1B3
1.27193e-49	0.404846	0.26	0.157	3.26593e-45	Mo-Mac 2	NDEL1
3.72033e-49	0.340723	0.668	0.58	9.55269e-45	Mo-Mac 2	HCLS1
4.55356e-49	0.275014	0.111	0.044	1.16922e-44	Mo-Mac 2	RNASE2
7.8766e-48	0.903062	0.253	0.151	2.02247e-43	Mo-Mac 2	G0S2
7.56507e-47	0.296388	0.884	0.804	1.94248e-42	Mo-Mac 2	CLIC1
8.13766e-46	0.261367	0.146	0.069	2.08951e-41	Mo-Mac 2	TES
2.71734e-45	0.40037	0.313	0.201	6.97731e-41	Mo-Mac 2	ATP2B1-AS1
3.05115e-45	0.353681	0.718	0.627	7.83445e-41	Mo-Mac 2	CEBPD
3.01174e-44	0.430031	0.268	0.17	7.73325e-40	Mo-Mac 2	RNF141
4.42808e-44	0.399775	0.539	0.443	1.137e-39	Mo-Mac 2	TNFRSF1B
6.14438e-44	0.323201	0.768	0.664	1.57769e-39	Mo-Mac 2	GPR183
2.61839e-43	0.273533	0.903	0.869	6.72325e-39	Mo-Mac 2	RPS29
4.62038e-43	0.467319	0.391	0.293	1.18638e-38	Mo-Mac 2	UPP1
5.98309e-43	0.31866	0.729	0.651	1.53628e-38	Mo-Mac 2	UBE2D3
1.12647e-42	0.321063	0.257	0.157	2.89243e-38	Mo-Mac 2	LAT2
2.80356e-42	0.315755	0.306	0.199	7.1987e-38	Mo-Mac 2	RARA
7.01683e-42	0.307929	0.848	0.819	1.80171e-37	Mo-Mac 2	LMNA
2.7273e-41	0.288339	0.106	0.044	7.00289e-37	Mo-Mac 2	RETN
2.97644e-41	0.256256	0.868	0.768	7.64259e-37	Mo-Mac 2	ARPC2
8.25988e-41	0.273743	0.837	0.784	2.12089e-36	Mo-Mac 2	ATP5MG
1.26987e-40	0.290874	0.259	0.16	3.26066e-36	Mo-Mac 2	CSF2RA
8.39804e-40	0.407565	0.464	0.37	2.15636e-35	Mo-Mac 2	TNFSF13B
7.07848e-39	0.330175	0.187	0.108	1.81754e-34	Mo-Mac 2	C19orf38
2.58042e-38	0.296818	0.752	0.685	6.62575e-34	Mo-Mac 2	SARAF
4.95482e-38	0.335213	0.495	0.403	1.27225e-33	Mo-Mac 2	LSM7
5.02772e-38	0.295491	0.232	0.139	1.29097e-33	Mo-Mac 2	CIITA
1.23275e-37	0.367808	0.498	0.396	3.16534e-33	Mo-Mac 2	MAT2A
2.90759e-37	0.326391	0.393	0.297	7.46582e-33	Mo-Mac 2	VASP
4.805e-37	0.339852	0.533	0.456	1.23378e-32	Mo-Mac 2	EIF3G
1.77261e-36	0.356473	0.469	0.379	4.55153e-32	Mo-Mac 2	RNF149
6.17958e-36	0.280843	0.807	0.725	1.58673e-31	Mo-Mac 2	CHCHD2
2.6613e-35	0.33355	0.317	0.221	6.83343e-31	Mo-Mac 2	AOAH
4.56297e-35	0.305219	0.152	0.081	1.17163e-30	Mo-Mac 2	AMPD2
6.81779e-35	0.370504	0.47	0.385	1.7506e-30	Mo-Mac 2	TGIF1
9.44542e-35	0.318083	0.373	0.277	2.4253e-30	Mo-Mac 2	XBP1
2.54428e-34	0.256148	0.349	0.232	6.53294e-30	Mo-Mac 2	NCF1
2.85777e-34	0.345056	0.202	0.123	7.3379e-30	Mo-Mac 2	HOTAIRM1
8.42525e-34	0.384285	0.216	0.137	2.16335e-29	Mo-Mac 2	SLC25A19
3.34158e-33	0.380671	0.421	0.343	8.58018e-29	Mo-Mac 2	EIF3M
3.64344e-33	0.338577	0.784	0.711	9.35526e-29	Mo-Mac 2	MIF
4.03398e-33	0.26342	0.863	0.796	1.0358e-28	Mo-Mac 2	GSTP1
6.18731e-33	0.361066	0.272	0.188	1.58871e-28	Mo-Mac 2	CASP1
6.90324e-33	0.404385	0.402	0.321	1.77254e-28	Mo-Mac 2	AKIRIN2
1.66663e-32	0.32654	0.635	0.575	4.2794e-28	Mo-Mac 2	PSME1
2.06459e-32	0.292672	0.701	0.639	5.30125e-28	Mo-Mac 2	GMFG
2.44452e-32	0.482489	0.331	0.249	6.27679e-28	Mo-Mac 2	GK
4.33905e-32	0.389369	0.567	0.474	1.11414e-27	Mo-Mac 2	MNDA
8.35916e-32	0.307019	0.195	0.12	2.14638e-27	Mo-Mac 2	OXSR1
2.33835e-31	0.334984	0.307	0.219	6.00417e-27	Mo-Mac 2	C9orf72
5.75003e-31	0.509008	0.398	0.312	1.47644e-26	Mo-Mac 2	BCL2A1
6.13876e-31	0.296621	0.532	0.455	1.57625e-26	Mo-Mac 2	RBM8A
7.15906e-31	0.301065	0.392	0.307	1.83823e-26	Mo-Mac 2	SRA1
9.07299e-31	0.328073	0.474	0.383	2.32967e-26	Mo-Mac 2	LTA4H
1.14415e-30	0.307445	0.502	0.428	2.93784e-26	Mo-Mac 2	SMDT1
2.08914e-30	0.34671	0.478	0.404	5.36429e-26	Mo-Mac 2	SUPT4H1
2.4622e-30	0.393844	0.307	0.22	6.32219e-26	Mo-Mac 2	ANKRD37
2.7217e-30	0.313267	0.25	0.171	6.98851e-26	Mo-Mac 2	USP3
8.4621e-30	0.398174	0.469	0.395	2.17281e-25	Mo-Mac 2	HIF1A
9.21693e-30	0.378906	0.393	0.314	2.36663e-25	Mo-Mac 2	CNN2
1.36648e-29	0.298635	0.607	0.544	3.5087e-25	Mo-Mac 2	EIF3H
1.47517e-29	0.290588	0.541	0.464	3.78779e-25	Mo-Mac 2	SRSF2
5.86853e-29	0.329914	0.315	0.237	1.50686e-24	Mo-Mac 2	POLE4
9.15244e-29	0.255646	0.144	0.082	2.35007e-24	Mo-Mac 2	QPCT
1.13379e-28	0.323072	0.407	0.329	2.91124e-24	Mo-Mac 2	WAS
1.82388e-28	0.293928	0.276	0.194	4.68319e-24	Mo-Mac 2	BACH1
2.1859e-28	0.297389	0.465	0.378	5.61274e-24	Mo-Mac 2	PEA15
2.50386e-28	0.319041	0.626	0.565	6.42915e-24	Mo-Mac 2	PTPRC
3.8466e-28	0.317238	0.314	0.231	9.8769e-24	Mo-Mac 2	CLEC4A
5.2425e-28	0.288046	0.652	0.591	1.34612e-23	Mo-Mac 2	NDUFB11
7.70364e-28	0.276863	0.187	0.117	1.97806e-23	Mo-Mac 2	ZC3H12A
8.80995e-28	0.277972	0.535	0.465	2.26213e-23	Mo-Mac 2	HNRNPA0
9.15041e-28	0.291915	0.169	0.103	2.34955e-23	Mo-Mac 2	ITGA5
1.18325e-27	0.282508	0.213	0.141	3.03823e-23	Mo-Mac 2	TRABD
1.27396e-27	0.374965	0.293	0.218	3.27115e-23	Mo-Mac 2	LILRB1
1.32587e-27	0.267609	0.688	0.617	3.40443e-23	Mo-Mac 2	COX7B
2.03317e-27	0.336447	0.252	0.178	5.22056e-23	Mo-Mac 2	CAMK1
5.57849e-27	0.348209	0.443	0.368	1.43239e-22	Mo-Mac 2	ALDH2
5.75301e-27	0.289009	0.23	0.156	1.4772e-22	Mo-Mac 2	TET2
7.19999e-27	0.27788	0.642	0.561	1.84874e-22	Mo-Mac 2	PGK1
7.59176e-27	0.258189	0.963	0.937	1.94934e-22	Mo-Mac 2	SAT1
1.05168e-26	0.316794	0.392	0.321	2.7004e-22	Mo-Mac 2	MCUB
4.48435e-26	0.294441	0.57	0.501	1.15145e-21	Mo-Mac 2	NFE2L2
9.2039e-26	0.667058	0.302	0.228	2.36329e-21	Mo-Mac 2	C15orf48
1.70915e-25	0.259891	0.675	0.601	4.38858e-21	Mo-Mac 2	COX7A2
2.21485e-25	0.280723	0.669	0.588	5.68706e-21	Mo-Mac 2	ENO1
8.93202e-25	0.284482	0.273	0.202	2.29347e-20	Mo-Mac 2	FBL
1.02203e-24	0.291568	0.435	0.354	2.62426e-20	Mo-Mac 2	CARD16
3.13064e-24	0.319536	0.54	0.477	8.03853e-20	Mo-Mac 2	SERPINB1
3.14041e-24	0.352015	0.371	0.305	8.06362e-20	Mo-Mac 2	TMEM167A
6.32903e-24	0.26003	0.209	0.143	1.62511e-19	Mo-Mac 2	RABGEF1
7.15016e-24	0.357171	0.572	0.523	1.83595e-19	Mo-Mac 2	RPS4Y1
8.49662e-24	0.281562	0.31	0.23	2.18168e-19	Mo-Mac 2	TAGAP
9.32408e-24	0.25775	0.221	0.153	2.39414e-19	Mo-Mac 2	SLC9A3R1
1.12726e-23	0.294327	0.371	0.303	2.89447e-19	Mo-Mac 2	TOMM22
1.92741e-23	0.290007	0.637	0.587	4.949e-19	Mo-Mac 2	SAMHD1
2.08796e-23	0.286702	0.592	0.535	5.36127e-19	Mo-Mac 2	EIF3E
8.98225e-23	0.322207	0.364	0.296	2.30637e-18	Mo-Mac 2	GCA
1.90094e-22	0.309793	0.411	0.351	4.88105e-18	Mo-Mac 2	APEX1
1.93049e-22	0.260352	0.263	0.192	4.95692e-18	Mo-Mac 2	JOSD1
7.23083e-22	0.255719	0.206	0.142	1.85666e-17	Mo-Mac 2	ITGA4
1.21895e-21	0.358285	0.346	0.286	3.12989e-17	Mo-Mac 2	PSMB9
1.98468e-21	0.308613	0.211	0.147	5.09606e-17	Mo-Mac 2	NAF1
3.38177e-21	0.48431	0.401	0.349	8.68336e-17	Mo-Mac 2	PSME2
3.64723e-21	0.272219	0.295	0.226	9.36498e-17	Mo-Mac 2	SH3KBP1
4.2703e-21	0.276414	0.296	0.232	1.09648e-16	Mo-Mac 2	IMPDH2
5.26266e-21	0.251368	0.526	0.471	1.35129e-16	Mo-Mac 2	SNU13
1.35086e-20	0.287888	0.248	0.186	3.4686e-16	Mo-Mac 2	HSD17B10
2.22002e-20	0.262856	0.563	0.517	5.70035e-16	Mo-Mac 2	PSMB3
3.41975e-20	0.294009	0.393	0.336	8.78089e-16	Mo-Mac 2	ATG3
3.51481e-20	0.330381	0.263	0.199	9.02497e-16	Mo-Mac 2	ATP13A3
4.11052e-20	0.264084	0.301	0.232	1.05546e-15	Mo-Mac 2	FMNL1
6.3863e-19	0.257869	0.585	0.533	1.63981e-14	Mo-Mac 2	PARK7
6.39358e-19	0.254344	0.463	0.396	1.64168e-14	Mo-Mac 2	RANBP2
7.10201e-19	0.252725	0.228	0.169	1.82358e-14	Mo-Mac 2	SEPTIN6
8.22651e-19	0.311801	0.336	0.278	2.11232e-14	Mo-Mac 2	BID
2.19663e-18	0.326889	0.27	0.206	5.64028e-14	Mo-Mac 2	DDIT4
3.15429e-18	0.272609	0.214	0.157	8.09928e-14	Mo-Mac 2	DOCK10
3.26063e-18	0.254113	0.422	0.368	8.37232e-14	Mo-Mac 2	PAIP2
4.2005e-18	0.285977	0.427	0.373	1.07856e-13	Mo-Mac 2	YWHAH
8.96969e-18	0.251013	0.631	0.584	2.30315e-13	Mo-Mac 2	SNRPD2
9.87313e-18	0.280959	0.485	0.437	2.53512e-13	Mo-Mac 2	NDUFA6
1.74483e-17	0.307373	0.363	0.304	4.4802e-13	Mo-Mac 2	PLP2
1.90706e-16	0.26867	0.227	0.176	4.89677e-12	Mo-Mac 2	CD300C
2.77953e-16	0.291785	0.315	0.26	7.13699e-12	Mo-Mac 2	CSF3R
1.11048e-15	0.252835	0.224	0.172	2.85137e-11	Mo-Mac 2	RIPK2
1.8882e-15	0.281912	0.321	0.274	4.84834e-11	Mo-Mac 2	CLNS1A
8.47024e-15	0.291391	0.36	0.315	2.1749e-10	Mo-Mac 2	GLRX
3.19383e-14	0.252403	0.284	0.23	8.20079e-10	Mo-Mac 2	HACD4
8.13968e-14	0.280193	0.265	0.214	2.09003e-09	Mo-Mac 2	MAP3K2
9.68084e-13	0.262413	0.292	0.248	2.48575e-08	Mo-Mac 2	UBXN11
2.12153e-12	0.289008	0.242	0.201	5.44746e-08	Mo-Mac 2	CPPED1
2.58915e-12	0.296057	0.409	0.371	6.64816e-08	Mo-Mac 2	JPT1
1.52534e-10	0.269393	0.226	0.187	3.91663e-06	Mo-Mac 2	NME1
1.63641e-06	0.316265	0.363	0.334	0.0420181	Mo-Mac 2	ID3
0.000176488	0.26892	0.299	0.278	1	Mo-Mac 2	RPS10
0.00145681	0.277941	0.257	0.24	1	Mo-Mac 2	MT1X
0	1.66897	0.409	0.065	0	Mo-Mac 1	FCER1A
0	1.33475	0.97	0.741	0	Mo-Mac 1	HLA-DQA1
0	1.30802	0.999	0.929	0	Mo-Mac 1	HLA-DPA1
0	1.27785	0.997	0.907	0	Mo-Mac 1	HLA-DPB1
0	1.19869	0.745	0.358	0	Mo-Mac 1	CLEC10A
0	1.16505	1	0.968	0	Mo-Mac 1	HLA-DRA
0	1.09588	0.962	0.774	0	Mo-Mac 1	HLA-DQB1
0	1.06514	1	0.973	0	Mo-Mac 1	HLA-DRB1
0	0.998594	1	0.996	0	Mo-Mac 1	CST3
0	0.882902	1	0.996	0	Mo-Mac 1	CD74
0	0.756983	0.99	0.962	0	Mo-Mac 1	RPS27
0	0.674362	0.993	0.966	0	Mo-Mac 1	RPL26
0	0.665534	0.989	0.96	0	Mo-Mac 1	RPS3A
0	0.638544	0.994	0.97	0	Mo-Mac 1	RPL30
0	0.625827	0.991	0.953	0	Mo-Mac 1	RPL18A
0	0.601052	1	0.996	0	Mo-Mac 1	EEF1A1
0	0.598508	1	0.992	0	Mo-Mac 1	RPL10
0	0.590528	0.998	0.984	0	Mo-Mac 1	RPL34
0	0.578595	0.996	0.976	0	Mo-Mac 1	RPS15A
0	0.569909	0.994	0.98	0	Mo-Mac 1	RPS23
0	0.550334	0.996	0.985	0	Mo-Mac 1	RPL13
7.28943e-308	0.652901	0.975	0.919	1.87171e-303	Mo-Mac 1	RPS6
7.6355e-302	0.524931	0.994	0.974	1.96057e-297	Mo-Mac 1	RPL11
6.23004e-299	0.490505	0.995	0.985	1.59969e-294	Mo-Mac 1	RPS24
6.49407e-296	0.634212	0.984	0.944	1.66748e-291	Mo-Mac 1	RPS4X
3.56056e-295	0.787609	0.934	0.737	9.14244e-291	Mo-Mac 1	MS4A6A
2.07982e-290	0.549226	0.988	0.958	5.34035e-286	Mo-Mac 1	RPL29
4.74488e-285	0.522417	0.991	0.965	1.21834e-280	Mo-Mac 1	RPS27A
8.89774e-285	0.54648	0.988	0.958	2.28467e-280	Mo-Mac 1	RPS13
2.37445e-284	0.517212	0.991	0.969	6.09688e-280	Mo-Mac 1	RPS14
1.34617e-283	0.569337	0.986	0.96	3.45655e-279	Mo-Mac 1	RPS18
2.29151e-282	0.48793	0.998	0.984	5.8839e-278	Mo-Mac 1	RPL32
3.16889e-258	0.527598	0.983	0.943	8.13675e-254	Mo-Mac 1	RPL6
3.65957e-257	0.542819	0.985	0.946	9.39669e-253	Mo-Mac 1	RPL35A
2.30228e-253	0.570399	0.971	0.922	5.91157e-249	Mo-Mac 1	RPS3
6.16016e-252	0.595229	0.968	0.898	1.58175e-247	Mo-Mac 1	RPL5
2.81881e-245	0.618444	0.954	0.84	7.23785e-241	Mo-Mac 1	HLA-DMA
6.63173e-242	0.47535	0.995	0.976	1.70283e-237	Mo-Mac 1	RPL37
1.73036e-240	0.675694	0.216	0.046	4.44303e-236	Mo-Mac 1	IL1R2
1.78132e-240	0.523464	0.981	0.943	4.5739e-236	Mo-Mac 1	RPL18
1.56382e-239	0.589303	0.964	0.9	4.01543e-235	Mo-Mac 1	RPL17
7.63206e-237	0.508442	0.998	0.993	1.95968e-232	Mo-Mac 1	TPT1
5.53567e-224	0.514537	0.975	0.933	1.42139e-219	Mo-Mac 1	RPS16
1.13965e-204	0.508192	0.977	0.936	2.92628e-200	Mo-Mac 1	RPL36A
6.77448e-203	0.344276	1	0.996	1.73948e-198	Mo-Mac 1	RPLP1
2.72083e-201	0.469278	0.983	0.942	6.98627e-197	Mo-Mac 1	RPS7
4.16401e-201	0.721883	0.793	0.557	1.06919e-196	Mo-Mac 1	FCGR2B
2.3319e-199	0.389681	0.995	0.985	5.98762e-195	Mo-Mac 1	RPS12
1.18113e-198	0.549123	0.943	0.863	3.03279e-194	Mo-Mac 1	RPS5
6.1239e-194	0.41004	0.995	0.979	1.57243e-189	Mo-Mac 1	RPS8
6.4975e-194	0.540356	0.938	0.868	1.66836e-189	Mo-Mac 1	RPL23A
2.61355e-193	0.571563	0.434	0.178	6.71082e-189	Mo-Mac 1	PID1
9.50394e-191	0.395544	0.994	0.979	2.44033e-186	Mo-Mac 1	RPL19
4.73909e-190	0.443353	0.978	0.943	1.21686e-185	Mo-Mac 1	RPS25
1.7017e-185	0.47129	0.974	0.922	4.36946e-181	Mo-Mac 1	RPS9
5.27632e-182	0.393841	0.991	0.966	1.3548e-177	Mo-Mac 1	FAU
3.74231e-179	0.388787	0.12	0.018	9.60912e-175	Mo-Mac 1	CX3CR1
5.525e-179	0.768928	0.486	0.253	1.41866e-174	Mo-Mac 1	JAML
1.78463e-177	0.438179	0.989	0.956	4.58239e-173	Mo-Mac 1	RPS19
2.3669e-176	0.385023	0.993	0.971	6.0775e-172	Mo-Mac 1	RPS15
1.28418e-175	0.407171	0.989	0.978	3.29739e-171	Mo-Mac 1	EIF1
3.12317e-172	0.542333	0.942	0.867	8.01936e-168	Mo-Mac 1	RPL21
1.37076e-170	0.619265	0.475	0.221	3.51971e-166	Mo-Mac 1	ALOX5AP
1.30856e-167	0.49305	0.955	0.896	3.36e-163	Mo-Mac 1	RPL3
1.25998e-166	0.452085	0.96	0.892	3.23524e-162	Mo-Mac 1	AIF1
1.11299e-163	0.408429	0.974	0.94	2.85782e-159	Mo-Mac 1	RPL15
1.4102e-163	0.421441	0.981	0.948	3.62098e-159	Mo-Mac 1	RPS21
2.68294e-162	0.356163	0.998	0.985	6.88899e-158	Mo-Mac 1	RPL28
6.32985e-161	0.529175	0.25	0.083	1.62532e-156	Mo-Mac 1	ADAM28
1.89643e-158	0.472362	0.953	0.9	4.86946e-154	Mo-Mac 1	RACK1
2.2355e-155	0.669399	0.97	0.921	5.7401e-151	Mo-Mac 1	FOS
2.58691e-155	0.368768	0.997	0.99	6.64241e-151	Mo-Mac 1	RPL39
6.63145e-155	0.556361	0.892	0.794	1.70276e-150	Mo-Mac 1	EEF1B2
5.8212e-153	0.348638	0.997	0.986	1.49471e-148	Mo-Mac 1	RPS28
5.15252e-151	0.52758	0.963	0.91	1.32301e-146	Mo-Mac 1	SRGN
8.38656e-151	0.783302	0.737	0.52	2.15342e-146	Mo-Mac 1	IER3
1.2551e-150	0.628814	0.593	0.358	3.22272e-146	Mo-Mac 1	FGL2
2.80898e-150	0.427684	0.953	0.901	7.21262e-146	Mo-Mac 1	RPL24
3.13893e-150	0.394437	0.979	0.947	8.05984e-146	Mo-Mac 1	RPL7A
4.8265e-150	0.515488	0.911	0.825	1.2393e-145	Mo-Mac 1	RPL10A
9.26261e-148	0.692528	0.797	0.654	2.37836e-143	Mo-Mac 1	NR4A1
4.63086e-145	0.661178	0.941	0.879	1.18907e-140	Mo-Mac 1	ZFP36
4.78857e-144	0.407428	0.976	0.928	1.22956e-139	Mo-Mac 1	RPS2
2.00907e-142	0.418762	0.962	0.909	5.1587e-138	Mo-Mac 1	NACA
1.19962e-136	0.517425	0.447	0.218	3.08027e-132	Mo-Mac 1	NCF1
4.7512e-133	0.325627	0.994	0.98	1.21997e-128	Mo-Mac 1	RPL12
2.52206e-132	0.383266	0.957	0.917	6.47589e-128	Mo-Mac 1	RPL9
1.0087e-130	0.557695	0.955	0.937	2.59003e-126	Mo-Mac 1	JUNB
1.53845e-127	0.739231	0.213	0.075	3.95029e-123	Mo-Mac 1	CD69
1.74483e-127	0.960939	0.804	0.657	4.48021e-123	Mo-Mac 1	HLA-DRB5
6.07817e-127	0.347047	0.968	0.943	1.56069e-122	Mo-Mac 1	RPL22
1.40205e-125	0.426379	0.172	0.051	3.60004e-121	Mo-Mac 1	PLD4
2.95343e-124	0.427978	0.981	0.964	7.58353e-120	Mo-Mac 1	H3F3B
1.26497e-123	0.63359	0.815	0.698	3.24805e-119	Mo-Mac 1	IER2
2.91547e-122	1.36357	0.314	0.144	7.48605e-118	Mo-Mac 1	IL1B
1.15063e-118	0.330737	0.977	0.948	2.95448e-114	Mo-Mac 1	RPL14
3.62705e-118	0.69589	0.534	0.309	9.31317e-114	Mo-Mac 1	EGR1
8.30929e-118	0.342827	0.982	0.942	2.13358e-113	Mo-Mac 1	RPL8
1.46485e-113	0.633591	0.771	0.648	3.76131e-109	Mo-Mac 1	KLF4
1.77176e-112	0.422239	0.905	0.824	4.54936e-108	Mo-Mac 1	EEF1D
3.76735e-112	0.444989	0.873	0.796	9.67343e-108	Mo-Mac 1	RPL4
1.19112e-108	0.990628	0.515	0.323	3.05845e-104	Mo-Mac 1	CXCL8
1.04826e-106	0.476175	0.88	0.784	2.69163e-102	Mo-Mac 1	PNRC1
3.37585e-106	0.599531	0.474	0.273	8.66817e-102	Mo-Mac 1	FCN1
5.5066e-106	0.370922	0.974	0.92	1.41393e-101	Mo-Mac 1	RPLP0
2.76222e-104	0.435522	0.877	0.788	7.09254e-100	Mo-Mac 1	EEF1G
1.49819e-103	0.610011	0.634	0.48	3.8469e-99	Mo-Mac 1	CKLF
5.84944e-103	0.384432	0.916	0.863	1.50196e-98	Mo-Mac 1	RPL13A
7.38017e-102	0.396863	0.897	0.833	1.89501e-97	Mo-Mac 1	RPL27
2.85241e-100	0.421675	0.886	0.827	7.32414e-96	Mo-Mac 1	PABPC1
1.4012e-99	0.538213	0.436	0.258	3.59785e-95	Mo-Mac 1	RB1
4.74857e-99	0.390537	0.911	0.821	1.21929e-94	Mo-Mac 1	RPSA
4.85582e-99	0.536953	0.622	0.476	1.24683e-94	Mo-Mac 1	EIF3L
9.31063e-99	0.468251	0.462	0.275	2.39069e-94	Mo-Mac 1	PHACTR1
1.02261e-97	0.399973	0.888	0.816	2.62576e-93	Mo-Mac 1	BTF3
3.94068e-97	0.646167	0.794	0.717	1.01185e-92	Mo-Mac 1	PPP1R15A
6.96779e-95	0.630435	0.731	0.619	1.78912e-90	Mo-Mac 1	CDKN1A
6.10795e-94	0.314911	0.982	0.952	1.56834e-89	Mo-Mac 1	RPL36
2.08885e-93	0.5033	0.343	0.176	5.36353e-89	Mo-Mac 1	CFP
3.81338e-91	0.324141	0.958	0.925	9.79161e-87	Mo-Mac 1	ITM2B
2.95523e-90	0.419116	0.849	0.755	7.58815e-86	Mo-Mac 1	SLC25A6
1.6884e-87	0.429953	0.855	0.709	4.33529e-83	Mo-Mac 1	CD14
2.49558e-87	0.43955	0.709	0.566	6.40789e-83	Mo-Mac 1	CD302
2.33314e-85	0.569917	0.805	0.729	5.99081e-81	Mo-Mac 1	HERPUD1
8.42143e-85	0.374375	0.856	0.788	2.16237e-80	Mo-Mac 1	NR4A2
1.19779e-84	0.304998	0.97	0.931	3.07557e-80	Mo-Mac 1	RPL37A
1.48455e-79	0.437453	0.883	0.827	3.81188e-75	Mo-Mac 1	GADD45B
2.20956e-79	0.357178	0.601	0.428	5.67348e-75	Mo-Mac 1	MEF2C
2.5383e-79	0.48505	0.645	0.528	6.51758e-75	Mo-Mac 1	EIF3E
8.92616e-79	0.499172	0.831	0.788	2.29197e-74	Mo-Mac 1	CD83
9.50447e-79	0.329619	0.311	0.161	2.44046e-74	Mo-Mac 1	GFRA2
1.77122e-78	0.288968	0.965	0.919	4.54795e-74	Mo-Mac 1	UBA52
7.4983e-78	0.417235	0.288	0.15	1.92534e-73	Mo-Mac 1	CALHM6
4.39668e-77	0.370878	0.249	0.121	1.12894e-72	Mo-Mac 1	TLR2
9.67204e-76	0.55394	0.82	0.746	2.48349e-71	Mo-Mac 1	PLAUR
1.07474e-75	0.574068	0.746	0.667	2.7596e-71	Mo-Mac 1	GPR183
7.7343e-75	0.470762	0.937	0.919	1.98594e-70	Mo-Mac 1	DUSP1
4.98547e-74	0.320138	0.892	0.822	1.28012e-69	Mo-Mac 1	ZFP36L1
6.35292e-74	0.422172	0.576	0.433	1.63124e-69	Mo-Mac 1	NOP53
9.44211e-74	0.441506	0.492	0.346	2.42445e-69	Mo-Mac 1	GAS5
6.49025e-73	0.347778	0.141	0.051	1.6665e-68	Mo-Mac 1	PTGS2
2.24871e-72	0.405176	0.775	0.675	5.77402e-68	Mo-Mac 1	COMMD6
6.21291e-72	0.362771	0.919	0.866	1.59529e-67	Mo-Mac 1	RPS29
8.4118e-72	0.378193	0.276	0.146	2.1599e-67	Mo-Mac 1	HLA-DOA
1.47628e-71	0.4788	0.504	0.355	3.79063e-67	Mo-Mac 1	CLEC7A
3.25412e-69	0.342326	0.867	0.8	8.3556e-65	Mo-Mac 1	RPL31
3.35199e-69	0.445083	0.254	0.13	8.60691e-65	Mo-Mac 1	FCGR1A
5.49901e-69	0.463195	0.505	0.364	1.41198e-64	Mo-Mac 1	VSIR
3.19958e-68	0.455811	0.351	0.216	8.21557e-64	Mo-Mac 1	AOAH
2.0217e-67	0.505714	0.378	0.234	5.19112e-63	Mo-Mac 1	NFKBIZ
5.44732e-67	0.407783	0.674	0.568	1.39871e-62	Mo-Mac 1	EIF3F
1.25567e-63	0.385862	0.416	0.267	3.22418e-59	Mo-Mac 1	SERPINA1
6.00612e-63	0.36177	0.724	0.586	1.54219e-58	Mo-Mac 1	HLA-DMB
1.32076e-62	0.260237	0.147	0.059	3.39131e-58	Mo-Mac 1	DEPTOR
7.00269e-62	0.563093	0.783	0.728	1.79808e-57	Mo-Mac 1	ATF3
7.18582e-62	0.42473	0.694	0.582	1.8451e-57	Mo-Mac 1	CPVL
1.91137e-61	0.318543	0.588	0.443	4.90783e-57	Mo-Mac 1	NCF4
4.11093e-61	0.399331	0.262	0.141	1.05556e-56	Mo-Mac 1	TREM1
4.38875e-61	0.630998	0.3	0.176	1.1269e-56	Mo-Mac 1	TNFAIP3
9.35085e-61	0.3781	0.377	0.237	2.40102e-56	Mo-Mac 1	PRMT9
9.77641e-61	0.368705	0.709	0.577	2.51029e-56	Mo-Mac 1	VSIG4
9.95422e-60	0.522844	0.762	0.672	2.55595e-55	Mo-Mac 1	RGS2
3.6145e-59	0.391722	0.669	0.573	9.28095e-55	Mo-Mac 1	CRTAP
1.00938e-58	0.258205	0.959	0.921	2.5918e-54	Mo-Mac 1	RPL35
2.38488e-57	0.365812	0.801	0.707	6.12365e-53	Mo-Mac 1	TXNIP
3.09039e-57	0.458944	0.351	0.223	7.93518e-53	Mo-Mac 1	TAGAP
2.54504e-56	0.396954	0.355	0.229	6.53491e-52	Mo-Mac 1	SKIL
3.69659e-55	0.427342	0.717	0.635	9.49174e-51	Mo-Mac 1	DNAJA1
6.20313e-55	0.283959	0.25	0.136	1.59278e-50	Mo-Mac 1	CIITA
1.35819e-54	0.327196	0.768	0.683	3.48743e-50	Mo-Mac 1	SARAF
1.36936e-53	0.32514	0.172	0.083	3.51612e-49	Mo-Mac 1	PKIB
2.3536e-53	0.354788	0.784	0.733	6.04333e-49	Mo-Mac 1	EEF2
6.91559e-53	0.396072	0.534	0.409	1.77572e-48	Mo-Mac 1	BTG2
1.66407e-52	0.439239	0.53	0.408	4.27284e-48	Mo-Mac 1	ARL4A
9.40192e-52	0.304775	0.807	0.749	2.41413e-47	Mo-Mac 1	CIRBP
3.09576e-51	0.315046	0.761	0.663	7.94898e-47	Mo-Mac 1	IFITM2
3.48036e-51	0.259918	0.881	0.818	8.93651e-47	Mo-Mac 1	RPL7
1.31849e-50	0.58675	0.392	0.282	3.38548e-46	Mo-Mac 1	BCAS2
1.13421e-49	0.363676	0.47	0.351	2.9123e-45	Mo-Mac 1	CCNH
1.61255e-49	0.286037	0.895	0.795	4.14055e-45	Mo-Mac 1	HCST
3.79255e-49	0.255469	0.868	0.824	9.73813e-45	Mo-Mac 1	RPS11
2.59739e-48	0.504942	0.562	0.464	6.66933e-44	Mo-Mac 1	EIF4A3
3.46243e-48	0.32522	0.65	0.541	8.89049e-44	Mo-Mac 1	LST1
3.47625e-48	0.399009	0.756	0.68	8.92597e-44	Mo-Mac 1	ZFP36L2
1.61551e-47	0.324961	0.436	0.308	4.14815e-43	Mo-Mac 1	STK17B
2.01565e-47	0.427846	0.3	0.194	5.17559e-43	Mo-Mac 1	PTGER4
2.65659e-47	0.474145	0.127	0.056	6.82133e-43	Mo-Mac 1	CD1C
4.98623e-47	0.266722	0.319	0.202	1.28031e-42	Mo-Mac 1	LPAR6
6.11752e-47	0.311196	0.706	0.612	1.57079e-42	Mo-Mac 1	NAMPT
4.58988e-46	0.270893	0.201	0.106	1.17854e-41	Mo-Mac 1	ID1
4.69513e-46	0.593456	0.571	0.473	1.20557e-41	Mo-Mac 1	RGS1
1.01942e-45	0.944358	0.45	0.336	2.61757e-41	Mo-Mac 1	CXCL3
1.42271e-44	0.341907	0.623	0.541	3.65309e-40	Mo-Mac 1	EIF3H
1.53902e-44	0.371963	0.241	0.142	3.95174e-40	Mo-Mac 1	HLA-DQA2
1.58639e-43	0.308677	0.26	0.159	4.07337e-39	Mo-Mac 1	CSF2RA
2.24394e-43	0.391578	0.902	0.797	5.76177e-39	Mo-Mac 1	LYZ
4.70938e-43	0.43654	0.754	0.686	1.20923e-38	Mo-Mac 1	DNAJB1
6.68552e-43	0.718323	0.577	0.485	1.71664e-38	Mo-Mac 1	CXCL2
1.44539e-42	0.251864	0.979	0.934	3.71132e-38	Mo-Mac 1	RPL41
1.67427e-42	0.493223	0.771	0.719	4.29901e-38	Mo-Mac 1	SGK1
2.03128e-42	0.267804	0.817	0.77	5.21573e-38	Mo-Mac 1	RPL27A
1.28897e-39	0.263439	0.591	0.485	3.30968e-35	Mo-Mac 1	FCGR2A
2.55695e-39	0.330533	0.282	0.181	6.56549e-35	Mo-Mac 1	FILIP1L
1.87095e-38	0.59857	0.214	0.125	4.80404e-34	Mo-Mac 1	CCL3L1
3.74019e-38	0.258576	0.72	0.647	9.60369e-34	Mo-Mac 1	DAZAP2
4.92236e-38	0.526186	0.646	0.579	1.26391e-33	Mo-Mac 1	SELENOK
6.47533e-38	0.312355	0.249	0.158	1.66267e-33	Mo-Mac 1	LAT2
1.61657e-37	0.480842	0.538	0.456	4.15085e-33	Mo-Mac 1	CKS2
4.4204e-37	0.273161	0.552	0.459	1.13503e-32	Mo-Mac 1	RSRP1
9.02735e-37	0.268187	0.859	0.807	2.31795e-32	Mo-Mac 1	PCBP2
4.20493e-36	0.290408	0.329	0.231	1.0797e-31	Mo-Mac 1	OTULINL
8.15838e-35	0.437605	0.73	0.688	2.09483e-30	Mo-Mac 1	CHMP1B
4.46129e-34	0.260185	0.753	0.684	1.14552e-29	Mo-Mac 1	EIF3K
9.92115e-34	0.255109	0.709	0.6	2.54745e-29	Mo-Mac 1	CD37
2.0008e-33	0.333813	0.953	0.926	5.13744e-29	Mo-Mac 1	RPS26
3.30934e-33	0.36612	0.471	0.385	8.49739e-29	Mo-Mac 1	STX11
2.54761e-32	0.300845	0.713	0.63	6.5415e-28	Mo-Mac 1	C1orf162
1.23037e-31	0.387254	0.426	0.344	3.15923e-27	Mo-Mac 1	RILPL2
3.03379e-31	0.283195	0.481	0.389	7.78986e-27	Mo-Mac 1	RNASE6
2.44201e-30	0.376846	0.482	0.403	6.27035e-26	Mo-Mac 1	IFNGR1
5.6835e-30	0.266403	0.541	0.456	1.45935e-25	Mo-Mac 1	MAP3K8
6.79707e-30	0.250417	0.61	0.534	1.74528e-25	Mo-Mac 1	AP1S2
1.35618e-29	0.286703	0.528	0.456	3.48226e-25	Mo-Mac 1	EIF3G
9.07675e-29	0.283415	0.228	0.151	2.33064e-24	Mo-Mac 1	NXT1
3.35982e-28	0.333267	0.309	0.228	8.627e-24	Mo-Mac 1	ETV3
4.51356e-28	0.276228	0.245	0.165	1.15895e-23	Mo-Mac 1	PDE4B
7.26493e-28	0.285394	0.568	0.49	1.86542e-23	Mo-Mac 1	TKT
1.05012e-27	0.333489	0.542	0.474	2.69638e-23	Mo-Mac 1	TSC22D3
2.36447e-27	0.258529	0.738	0.68	6.07125e-23	Mo-Mac 1	CCNI
1.33114e-25	0.279192	0.309	0.231	3.41796e-21	Mo-Mac 1	CLEC4A
5.15709e-25	0.262572	0.681	0.634	1.32419e-20	Mo-Mac 1	SEC11A
7.71679e-25	0.271207	0.623	0.566	1.98144e-20	Mo-Mac 1	SERTAD1
7.25094e-24	0.2941	0.686	0.631	1.86182e-19	Mo-Mac 1	CEBPD
9.4849e-24	0.310549	0.28	0.205	2.43544e-19	Mo-Mac 1	ATP2B1-AS1
1.15059e-23	0.287046	0.492	0.423	2.95437e-19	Mo-Mac 1	SRSF7
8.85701e-23	0.350839	0.276	0.205	2.27421e-18	Mo-Mac 1	DDIT4
2.7593e-22	0.325712	0.268	0.198	7.08506e-18	Mo-Mac 1	AL118516.1
6.77352e-22	0.311453	0.3	0.229	1.73924e-17	Mo-Mac 1	ALG13
1.14367e-21	0.250059	0.483	0.407	2.9366e-17	Mo-Mac 1	CORO1A
3.55288e-21	0.448248	0.749	0.735	9.12272e-17	Mo-Mac 1	NFKBIA
2.75338e-20	0.275455	0.443	0.379	7.06985e-16	Mo-Mac 1	HSD17B11
4.22432e-20	0.271575	0.51	0.46	1.08468e-15	Mo-Mac 1	UXT
6.26517e-20	0.324498	0.494	0.431	1.60871e-15	Mo-Mac 1	YPEL5
4.16194e-18	0.346747	0.406	0.342	1.06866e-13	Mo-Mac 1	HBEGF
4.37698e-18	0.314297	0.8	0.763	1.12388e-13	Mo-Mac 1	HSPA8
8.43129e-18	0.265477	0.43	0.382	2.1649e-13	Mo-Mac 1	OXA1L
1.18868e-17	0.3668	0.391	0.33	3.05217e-13	Mo-Mac 1	CXCR4
2.10277e-16	0.29992	0.278	0.222	5.39929e-12	Mo-Mac 1	MAFF
2.56905e-16	0.264276	0.35	0.295	6.59654e-12	Mo-Mac 1	IL18
1.0539e-15	0.263047	0.454	0.408	2.70609e-11	Mo-Mac 1	SNHG8
1.79528e-14	0.385871	0.476	0.439	4.60975e-10	Mo-Mac 1	CYCS
7.05079e-14	0.294734	0.275	0.224	1.81043e-09	Mo-Mac 1	ANKRD37
5.3149e-13	0.259225	0.546	0.526	1.36471e-08	Mo-Mac 1	RPS4Y1
7.24249e-13	0.270427	0.325	0.272	1.85966e-08	Mo-Mac 1	LGALS2
1.66867e-12	0.36984	0.495	0.477	4.28465e-08	Mo-Mac 1	GLA
7.67301e-12	0.299819	0.591	0.56	1.9702e-07	Mo-Mac 1	INSIG1
1.72397e-11	0.259999	0.462	0.422	4.42664e-07	Mo-Mac 1	CLEC2B
2.33996e-11	0.266338	0.472	0.432	6.00831e-07	Mo-Mac 1	SLC2A3
2.51511e-09	0.329434	0.201	0.163	6.45805e-05	Mo-Mac 1	IL10
2.92268e-05	0.255296	0.334	0.315	0.750456	Mo-Mac 1	ICAM1
0	3.51994	0.678	0.133	0	LAM	SPP1
0	3.28448	0.935	0.542	0	LAM	FABP4
0	2.46778	0.974	0.691	0	LAM	FABP5
0	2.37369	0.77	0.291	0	LAM	IL1RN
0	2.28477	0.583	0.228	0	LAM	MMP9
0	2.28086	0.584	0.189	0	LAM	TIMP3
0	2.04519	0.351	0.085	0	LAM	CHI3L1
0	1.94689	0.929	0.669	0	LAM	CD36
0	1.9424	0.789	0.224	0	LAM	LPL
0	1.90436	0.592	0.093	0	LAM	TM4SF19
0	1.8808	0.975	0.808	0	LAM	CSTB
0	1.74398	0.78	0.276	0	LAM	PLA2G7
0	1.64445	0.664	0.105	0	LAM	MATK
0	1.62309	0.94	0.599	0	LAM	RGCC
0	1.61484	0.906	0.511	0	LAM	CD9
0	1.533	0.844	0.423	0	LAM	CD52
0	1.47809	0.892	0.554	0	LAM	LSP1
0	1.43586	0.961	0.76	0	LAM	LGALS3
0	1.43339	0.732	0.216	0	LAM	ALCAM
0	1.41209	0.746	0.295	0	LAM	FBP1
0	1.39645	0.885	0.615	0	LAM	CTSL
0	1.36442	0.987	0.918	0	LAM	SH3BGRL3
0	1.35843	0.814	0.373	0	LAM	MGLL
0	1.33439	0.977	0.819	0	LAM	IFI30
0	1.32598	0.843	0.381	0	LAM	GLIPR2
0	1.29037	0.901	0.563	0	LAM	LIPA
0	1.25838	0.861	0.416	0	LAM	TREM2
0	1.22877	0.903	0.612	0	LAM	CALR
0	1.2024	0.79	0.328	0	LAM	MMP19
0	1.19963	0.187	0.03	0	LAM	MMP7
0	1.19841	0.864	0.505	0	LAM	BCAP31
0	1.19695	0.657	0.176	0	LAM	RAB7B
0	1.19085	0.462	0.064	0	LAM	GPC4
0	1.16366	0.985	0.907	0	LAM	S100A11
0	1.16349	0.872	0.506	0	LAM	TPM4
0	1.15083	0.675	0.286	0	LAM	FDX1
0	1.15013	0.892	0.555	0	LAM	PKM
0	1.12518	0.652	0.205	0	LAM	SDC2
0	1.12149	0.644	0.225	0	LAM	SMIM25
0	1.09225	0.588	0.128	0	LAM	HSD3B7
0	1.06422	0.98	0.89	0	LAM	CTSB
0	1.06268	0.753	0.308	0	LAM	LIMS1
0	1.06134	0.452	0.032	0	LAM	SPOCD1
0	1.06058	0.917	0.663	0	LAM	FKBP1A
0	1.04711	1	0.997	0	LAM	ACTB
0	1.04362	0.864	0.532	0	LAM	ENO1
0	1.03399	0.971	0.832	0	LAM	CTSD
0	1.02716	0.935	0.709	0	LAM	ANXA2
0	1.02542	0.667	0.314	0	LAM	RAC2
0	1.00954	0.783	0.433	0	LAM	HM13
0	1.00533	0.741	0.349	0	LAM	SCARB2
0	1.00207	0.844	0.573	0	LAM	GSN
0	1.0008	0.805	0.407	0	LAM	FLNA
0	0.991843	0.934	0.719	0	LAM	DBI
0	0.986733	0.806	0.452	0	LAM	NDUFB9
0	0.983354	0.842	0.48	0	LAM	GSTO1
0	0.981287	0.58	0.157	0	LAM	NCEH1
0	0.980069	0.504	0.152	0	LAM	GEM
0	0.974614	0.897	0.629	0	LAM	LCP1
0	0.959302	0.941	0.734	0	LAM	GNG5
0	0.93101	0.968	0.846	0	LAM	CD63
0	0.930812	0.741	0.359	0	LAM	PHLDA1
0	0.93077	0.987	0.925	0	LAM	MYL6
0	0.916402	0.957	0.79	0	LAM	ANXA5
0	0.913837	0.883	0.606	0	LAM	ATP5MC3
0	0.911939	0.835	0.518	0	LAM	ANXA11
0	0.911129	0.551	0.166	0	LAM	MFSD12
0	0.905482	0.57	0.183	0	LAM	SDF2L1
0	0.900306	0.742	0.432	0	LAM	CAPG
0	0.881702	0.981	0.903	0	LAM	CFL1
0	0.878375	0.65	0.255	0	LAM	FGR
0	0.87803	0.925	0.7	0	LAM	PRDX1
0	0.871684	0.499	0.135	0	LAM	FABP3
0	0.871673	0.606	0.244	0	LAM	HMGA1
0	0.849546	0.92	0.673	0	LAM	ATP6V1F
0	0.841885	0.979	0.878	0	LAM	GAPDH
0	0.83652	0.735	0.407	0	LAM	PDIA6
0	0.831401	0.777	0.442	0	LAM	MYDGF
0	0.828753	0.933	0.742	0	LAM	ARPC2
0	0.82079	0.225	0.022	0	LAM	CRABP2
0	0.820184	0.777	0.443	0	LAM	ACTR3
0	0.81485	0.716	0.355	0	LAM	WDR1
0	0.811443	0.719	0.337	0	LAM	RHEB
0	0.804525	0.811	0.505	0	LAM	C9orf16
0	0.799025	0.821	0.516	0	LAM	PDIA3
0	0.793011	0.856	0.61	0	LAM	ALDOA
0	0.789164	0.966	0.868	0	LAM	CD68
0	0.786246	0.84	0.55	0	LAM	PSMA7
0	0.783961	0.439	0.072	0	LAM	CD276
0	0.780804	0.803	0.476	0	LAM	RAN
0	0.773767	0.805	0.494	0	LAM	P4HB
0	0.773491	0.867	0.616	0	LAM	MGST3
0	0.767897	0.761	0.461	0	LAM	HSPA5
0	0.760346	0.533	0.238	0	LAM	SDS
0	0.756462	0.98	0.912	0	LAM	ACTG1
0	0.752594	0.737	0.385	0	LAM	VDAC1
0	0.737705	0.583	0.242	0	LAM	HPCAL1
0	0.73731	0.669	0.319	0	LAM	PEA15
0	0.735967	0.984	0.928	0	LAM	PFN1
0	0.724314	0.36	0.09	0	LAM	SLC39A8
0	0.723905	0.865	0.612	0	LAM	ATP6V1G1
0	0.723017	0.374	0.053	0	LAM	LINC01010
0	0.722425	0.653	0.316	0	LAM	EVL
0	0.710462	0.733	0.392	0	LAM	TUBA1C
0	0.710425	0.392	0.096	0	LAM	FCMR
0	0.709322	0.902	0.674	0	LAM	MIF
0	0.707642	0.899	0.717	0	LAM	PPIB
0	0.706569	0.547	0.231	0	LAM	HMG20B
0	0.704588	0.493	0.166	0	LAM	ARID5B
0	0.702159	0.736	0.416	0	LAM	EIF5A
0	0.700598	0.692	0.36	0	LAM	PGAM1
0	0.69999	0.486	0.138	0	LAM	MYO1E
0	0.699015	0.962	0.866	0	LAM	ATP6V0C
0	0.698294	0.83	0.53	0	LAM	NOP10
0	0.696295	0.456	0.141	0	LAM	CYTOR
0	0.693672	0.93	0.775	0	LAM	ARPC1B
0	0.693391	0.735	0.423	0	LAM	ELOC
0	0.687072	0.813	0.529	0	LAM	CCDC88A
0	0.684283	0.881	0.638	0	LAM	ZYX
0	0.68427	0.933	0.784	0	LAM	CLIC1
0	0.677096	0.546	0.21	0	LAM	ITGB1BP1
0	0.67022	0.828	0.556	0	LAM	COX7A2
0	0.660125	0.996	0.953	0	LAM	VIM
0	0.658454	0.396	0.089	0	LAM	UBTD1
0	0.654947	0.47	0.135	0	LAM	MANF
0	0.65409	0.407	0.102	0	LAM	FAM20C
0	0.651371	0.637	0.296	0	LAM	CYP27A1
0	0.648578	0.65	0.316	0	LAM	CYSTM1
0	0.646507	0.853	0.576	0	LAM	POMP
0	0.641729	0.622	0.282	0	LAM	MITF
0	0.641373	0.395	0.132	0	LAM	MGST1
0	0.630065	0.385	0.097	0	LAM	SLAMF9
0	0.628565	0.446	0.136	0	LAM	GALM
0	0.626834	0.521	0.204	0	LAM	PIM3
0	0.622034	0.803	0.511	0	LAM	LGALS9
0	0.62155	0.692	0.378	0	LAM	OSTC
0	0.614886	0.628	0.32	0	LAM	TCIRG1
0	0.612054	0.617	0.284	0	LAM	TIMM8B
0	0.611882	0.784	0.499	0	LAM	TMED10
0	0.609294	0.968	0.876	0	LAM	YBX1
0	0.605616	0.775	0.476	0	LAM	ZNF706
0	0.602101	0.733	0.423	0	LAM	ABRACL
0	0.601154	0.912	0.741	0	LAM	ATP6V0B
0	0.591998	0.556	0.227	0	LAM	MAP2K3
0	0.590857	0.67	0.334	0	LAM	TXNDC17
0	0.590177	0.441	0.131	0	LAM	NME1
0	0.588045	0.546	0.239	0	LAM	PDIA4
0	0.586085	0.525	0.198	0	LAM	UBE2J1
0	0.585439	0.54	0.19	0	LAM	COX20
0	0.581047	0.594	0.256	0	LAM	TMED5
0	0.577207	0.548	0.245	0	LAM	SLC16A3
0	0.576846	0.313	0.04	0	LAM	SLC1A4
0	0.57637	0.426	0.158	0	LAM	IL18BP
0	0.574693	0.542	0.22	0	LAM	PDXK
0	0.566962	0.991	0.952	0	LAM	SERF2
0	0.565633	0.471	0.171	0	LAM	ACTN1
0	0.562437	0.634	0.304	0	LAM	DNPH1
0	0.558347	0.328	0.054	0	LAM	MREG
0	0.554804	0.462	0.162	0	LAM	SLC43A3
0	0.546617	0.644	0.321	0	LAM	TOMM5
0	0.544962	0.369	0.118	0	LAM	CD82
0	0.544751	0.422	0.127	0	LAM	MRAS
0	0.536445	0.236	0.043	0	LAM	ALDH1A2
0	0.532097	0.367	0.106	0	LAM	FAIM
0	0.531282	0.491	0.205	0	LAM	SRD5A3
0	0.530914	0.348	0.074	0	LAM	AC073611.1
0	0.529579	0.436	0.163	0	LAM	G6PD
0	0.528592	0.407	0.134	0	LAM	TBC1D8
0	0.522976	0.548	0.244	0	LAM	RAB5IF
0	0.520812	0.385	0.108	0	LAM	SRM
0	0.518336	0.311	0.075	0	LAM	AQP9
0	0.503539	0.432	0.136	0	LAM	MAP4K3-DT
0	0.5018	0.463	0.168	0	LAM	TIMM17A
0	0.499937	0.446	0.156	0	LAM	C1orf122
0	0.49493	0.498	0.196	0	LAM	PAPSS1
0	0.494923	0.981	0.914	0	LAM	PPIA
0	0.478857	0.361	0.11	0	LAM	CD109
0	0.469977	0.251	0.05	0	LAM	AC005280.2
0	0.461201	0.348	0.103	0	LAM	LIMA1
0	0.458114	0.318	0.083	0	LAM	CD300LB
0	0.456261	0.373	0.106	0	LAM	BOLA3
0	0.454011	0.232	0.04	0	LAM	SCIN
0	0.453196	0.418	0.155	0	LAM	TRPV2
0	0.448117	0.256	0.055	0	LAM	CRADD
0	0.444783	0.337	0.081	0	LAM	NCLN
0	0.442768	0.39	0.123	0	LAM	NEK6
0	0.44142	0.482	0.189	0	LAM	CORO1C
0	0.437277	0.243	0.021	0	LAM	ASPHD1
0	0.427298	0.286	0.066	0	LAM	MIR4435-2HG
0	0.419827	0.363	0.118	0	LAM	CHST11
0	0.419079	0.437	0.164	0	LAM	STIP1
0	0.414329	0.329	0.097	0	LAM	TOMM40
0	0.406125	0.143	0.007	0	LAM	COL22A1
0	0.392415	0.336	0.103	0	LAM	ACSL4
0	0.391909	0.239	0.041	0	LAM	DCSTAMP
0	0.380908	0.254	0.045	0	LAM	KCNN4
0	0.379748	0.317	0.092	0	LAM	MRTO4
0	0.376326	0.333	0.094	0	LAM	PPP1R14B
0	0.3649	0.31	0.081	0	LAM	CCDC167
0	0.346251	0.233	0.041	0	LAM	DOT1L
0	0.344196	0.2	0.023	0	LAM	SPSB1
0	0.342021	0.191	0.026	0	LAM	SLAMF7
0	0.335046	0.167	0.007	0	LAM	GOLGA7B
0	0.299009	0.178	0.026	0	LAM	TGM2
0	0.286098	0.131	0.007	0	LAM	AC078850.1
0	0.270195	0.174	0.022	0	LAM	METTL1
0	0.269724	0.171	0.023	0	LAM	ZMIZ1-AS1
0	0.264493	0.141	0.015	0	LAM	AC015871.1
1.24226e-307	0.485619	0.47	0.192	3.18975e-303	LAM	SEC11C
1.68426e-307	0.607908	0.865	0.621	4.32467e-303	LAM	SEC61B
2.66515e-307	0.659941	0.762	0.464	6.84331e-303	LAM	LDHA
4.92671e-305	0.556688	0.547	0.251	1.26503e-300	LAM	HAVCR2
1.52843e-304	0.491085	0.538	0.237	3.92456e-300	LAM	EIF4E
1.76367e-304	0.577529	0.941	0.783	4.52858e-300	LAM	LAPTM5
5.65783e-304	0.608979	0.658	0.353	1.45276e-299	LAM	MDH1
9.67696e-304	0.695447	0.831	0.504	2.48475e-299	LAM	PLIN2
1.02735e-303	0.424727	0.415	0.153	2.63792e-299	LAM	LRRC59
2.00162e-303	0.602774	0.937	0.795	5.13955e-299	LAM	EIF4A1
8.30262e-303	0.490421	0.574	0.264	2.13186e-298	LAM	GTF3C6
9.01145e-303	0.70886	0.763	0.463	2.31387e-298	LAM	PLEK
1.09469e-302	0.650659	0.789	0.493	2.81083e-298	LAM	SEC61G
1.49474e-301	0.292877	0.194	0.036	3.83805e-297	LAM	MAPK13
5.12789e-299	0.639868	0.794	0.516	1.31669e-294	LAM	PGK1
9.69659e-299	0.505832	0.634	0.321	2.48979e-294	LAM	FKBP2
1.7041e-298	0.362585	0.325	0.101	4.37562e-294	LAM	TIGAR
5.28489e-296	0.45116	0.502	0.216	1.357e-291	LAM	MTCH2
2.50919e-295	0.365445	0.324	0.1	6.44286e-291	LAM	CRELD2
1.81464e-292	1.21527	0.708	0.425	4.65945e-288	LAM	MT2A
4.29081e-292	0.382398	0.16	0.024	1.10175e-287	LAM	RAMP1
4.38464e-292	0.33784	0.836	0.448	1.12584e-287	LAM	APOC1
5.90474e-291	0.657366	0.981	0.921	1.51616e-286	LAM	S100A6
2.00338e-290	0.650047	0.721	0.423	5.14407e-286	LAM	RHOC
3.70186e-290	0.337117	0.277	0.077	9.50528e-286	LAM	LIMK1
9.65884e-287	0.442728	0.345	0.115	2.4801e-282	LAM	IL4I1
3.62114e-286	0.429167	0.409	0.157	9.29799e-282	LAM	CXXC5
4.9788e-285	0.364562	0.37	0.131	1.27841e-280	LAM	PSMD14
7.61366e-284	0.325632	0.158	0.024	1.95496e-279	LAM	LINC02345
3.17542e-281	0.555763	0.829	0.555	8.15353e-277	LAM	GUK1
6.63263e-281	0.545591	0.902	0.705	1.70306e-276	LAM	TPM3
1.19598e-280	0.673406	0.791	0.514	3.07092e-276	LAM	LAMP1
4.71423e-280	0.47535	0.606	0.302	1.21047e-275	LAM	RAB1A
7.27205e-279	0.474667	0.572	0.276	1.86724e-274	LAM	NHP2
7.93118e-278	0.389828	0.413	0.161	2.03649e-273	LAM	PBDC1
3.03743e-277	0.36661	0.227	0.054	7.79921e-273	LAM	MIR155HG
1.52441e-276	0.564684	0.821	0.547	3.91422e-272	LAM	NDUFS5
2.10723e-276	0.444542	0.478	0.207	5.41074e-272	LAM	HIGD1A
3.1749e-274	0.455186	0.456	0.193	8.15218e-270	LAM	ATP6V1D
3.67173e-274	0.529003	0.679	0.383	9.4279e-270	LAM	PSMD8
4.37718e-273	0.522794	0.683	0.387	1.12393e-268	LAM	TMED9
3.38024e-272	0.340172	0.327	0.108	8.67944e-268	LAM	SLC35B1
7.06361e-272	0.492648	0.63	0.331	1.81372e-267	LAM	KDELR2
7.06701e-272	0.503953	0.555	0.269	1.8146e-267	LAM	DCXR
4.12435e-271	0.513387	0.64	0.339	1.05901e-266	LAM	BZW1
2.27885e-270	0.451963	0.526	0.242	5.85141e-266	LAM	P2RX4
1.58218e-269	0.531692	0.896	0.695	4.06256e-265	LAM	CHCHD2
5.14487e-269	0.536705	0.886	0.66	1.32105e-264	LAM	COX8A
1.48874e-268	0.487829	0.61	0.315	3.82263e-264	LAM	NDUFAB1
2.43642e-268	0.441487	0.498	0.225	6.256e-264	LAM	SQOR
1.1198e-266	0.460173	1	0.999	2.87531e-262	LAM	FTH1
1.43694e-266	0.425014	0.416	0.163	3.68963e-262	LAM	FNIP2
1.95263e-266	0.365584	0.389	0.146	5.01376e-262	LAM	MCRIP2
1.28823e-265	0.395192	0.531	0.241	3.30778e-261	LAM	ATP1A1
4.38834e-265	0.485528	0.568	0.28	1.12679e-260	LAM	ACAA2
4.66624e-264	0.372125	0.303	0.098	1.19815e-259	LAM	PPARG
3.24173e-260	0.50581	0.564	0.277	8.32378e-256	LAM	ITGAX
3.87152e-259	0.643144	0.959	0.814	9.94091e-255	LAM	LGALS1
1.42152e-258	0.49447	0.3	0.098	3.65002e-254	LAM	MYL9
2.88202e-258	0.44786	0.589	0.298	7.40015e-254	LAM	MRPL20
3.40876e-258	0.375152	0.483	0.212	8.75268e-254	LAM	MLEC
1.47154e-257	0.410151	0.504	0.231	3.77848e-253	LAM	PRDX4
7.68577e-256	0.522471	0.694	0.401	1.97347e-251	LAM	FAM49B
2.91876e-255	0.462309	0.544	0.266	7.49449e-251	LAM	NAA20
1.48996e-254	0.482793	0.688	0.393	3.82577e-250	LAM	PSMB6
2.60377e-253	0.255979	0.157	0.027	6.68569e-249	LAM	ABCG2
2.61703e-253	0.54425	0.875	0.653	6.71974e-249	LAM	NDUFA4
7.2909e-253	0.556355	0.643	0.35	1.87208e-248	LAM	ATP6V1B2
9.03436e-253	0.335622	0.355	0.129	2.31975e-248	LAM	NAA50
2.48545e-252	0.381256	0.504	0.229	6.3819e-248	LAM	SNRPE
4.68747e-252	0.379201	0.477	0.213	1.2036e-247	LAM	MESD
3.10792e-251	0.328367	0.675	0.354	7.98022e-247	LAM	EMP1
4.04845e-251	0.375534	0.367	0.14	1.03952e-246	LAM	RPS6KA1
4.57055e-251	0.262971	0.239	0.063	1.17358e-246	LAM	HYOU1
7.60188e-249	0.410035	0.541	0.261	1.95193e-244	LAM	PSMD7
9.87692e-249	0.347363	0.365	0.137	2.5361e-244	LAM	WARS
1.29084e-248	0.500045	0.468	0.212	3.31448e-244	LAM	EPB41L2
6.90953e-248	0.451477	0.486	0.216	1.77416e-243	LAM	TSC22D1
1.09985e-247	0.61226	0.942	0.808	2.82409e-243	LAM	TUBA1B
1.47763e-245	0.350915	0.212	0.053	3.79412e-241	LAM	CA2
2.32593e-244	0.374208	0.498	0.227	5.97229e-240	LAM	NAA10
7.56821e-244	0.455042	0.576	0.297	1.94329e-239	LAM	NDUFB6
6.86303e-243	0.50103	0.638	0.347	1.76222e-238	LAM	SELENOW
9.43812e-243	0.334676	0.236	0.066	2.42343e-238	LAM	ACAT2
3.92402e-242	0.747275	0.436	0.188	1.00757e-237	LAM	C15orf48
5.23875e-242	0.404978	0.181	0.04	1.34515e-237	LAM	IL7R
6.8715e-242	0.359429	0.437	0.187	1.7644e-237	LAM	DNAJB11
1.57666e-241	0.455724	0.647	0.357	4.04839e-237	LAM	SDF4
3.21754e-241	0.520269	0.779	0.527	8.26168e-237	LAM	DAD1
3.74183e-240	0.504774	0.669	0.388	9.60789e-236	LAM	FERMT3
8.55185e-240	0.478311	0.708	0.411	2.19586e-235	LAM	ITGB1
1.01425e-239	0.530059	0.814	0.551	2.60429e-235	LAM	COX5A
1.31273e-238	0.429067	0.655	0.363	3.37069e-234	LAM	LAMTOR5
1.45879e-238	0.328274	0.325	0.116	3.74572e-234	LAM	SORT1
1.94673e-238	0.38352	0.432	0.188	4.99862e-234	LAM	TMED3
3.28935e-238	0.564738	0.852	0.617	8.44607e-234	LAM	HSP90B1
4.2808e-238	0.519147	0.748	0.467	1.09918e-233	LAM	HMGN1
7.62801e-238	0.367763	0.397	0.159	1.95864e-233	LAM	ATP13A3
7.65256e-238	0.468702	0.624	0.341	1.96495e-233	LAM	PTPN6
1.17248e-237	0.317804	0.253	0.075	3.01057e-233	LAM	SPHK1
1.55448e-237	0.377226	0.538	0.26	3.99144e-233	LAM	ADRM1
6.25975e-236	0.377045	0.5	0.233	1.60732e-231	LAM	RANBP1
1.62362e-235	0.347802	0.436	0.187	4.16898e-231	LAM	CALU
4.63248e-235	0.37129	0.493	0.228	1.18948e-230	LAM	UBE2N
1.05393e-234	0.691424	0.844	0.585	2.70618e-230	LAM	CALM3
3.09329e-234	0.513136	0.75	0.473	7.94264e-230	LAM	SSR3
7.64505e-234	0.385806	0.482	0.226	1.96302e-229	LAM	PSMB5
7.78816e-234	0.475553	0.65	0.372	1.99977e-229	LAM	YWHAQ
5.93135e-233	0.422031	0.688	0.392	1.52299e-228	LAM	BANF1
1.50063e-232	0.424991	0.675	0.38	3.85316e-228	LAM	SNRPG
1.91976e-232	0.395384	0.495	0.234	4.92938e-228	LAM	PSMA5
3.06391e-232	0.340369	0.383	0.154	7.86721e-228	LAM	ABHD2
2.18974e-231	0.496927	0.703	0.424	5.62258e-227	LAM	PSMA6
7.48479e-230	0.332544	0.37	0.146	1.92187e-225	LAM	CNIH4
1.24838e-229	0.384538	0.467	0.214	3.20546e-225	LAM	CCT2
2.25493e-229	0.422993	0.952	0.857	5.78999e-225	LAM	RNASEK
3.52989e-229	0.462488	0.936	0.799	9.06369e-225	LAM	RHOA
3.10194e-227	0.383798	0.536	0.267	7.96486e-223	LAM	NDUFB3
9.84097e-227	0.339424	0.482	0.224	2.52687e-222	LAM	TMEM208
3.92567e-226	0.303318	0.258	0.081	1.00799e-221	LAM	SDSL
4.53048e-226	0.341096	0.458	0.206	1.16329e-221	LAM	YIF1A
1.36931e-225	0.492101	0.681	0.396	3.51597e-221	LAM	ATP1B1
1.04704e-224	0.461704	0.687	0.388	2.68848e-220	LAM	MPP1
1.38985e-224	0.491171	0.696	0.418	3.56872e-220	LAM	RPN1
1.57381e-224	0.34058	0.434	0.189	4.04106e-220	LAM	ARHGAP10
2.66888e-222	0.296001	0.417	0.177	6.85289e-218	LAM	TXNL4A
3.34885e-222	0.339062	0.352	0.139	8.59885e-218	LAM	ISOC2
4.61127e-221	0.255567	0.243	0.074	1.18404e-216	LAM	PSEN2
6.7712e-221	0.463872	0.759	0.485	1.73864e-216	LAM	PARK7
7.72596e-221	0.425843	0.615	0.338	1.9838e-216	LAM	GTF3A
5.3373e-220	0.318498	0.359	0.143	1.37046e-215	LAM	SLC29A3
6.31402e-220	0.389078	0.486	0.235	1.62125e-215	LAM	CCT5
1.60416e-219	0.274107	0.312	0.114	4.11901e-215	LAM	HMOX2
3.6827e-219	0.441705	0.535	0.27	9.45607e-215	LAM	BCL2A1
7.21038e-219	0.301662	0.324	0.12	1.85141e-214	LAM	CYP51A1
1.7169e-217	0.454333	0.725	0.447	4.40848e-213	LAM	SELENOH
4.65357e-217	0.52348	0.421	0.192	1.1949e-212	LAM	NR1H3
1.98793e-216	0.298685	0.302	0.109	5.1044e-212	LAM	GCSH
4.16359e-216	0.431872	0.416	0.184	1.06908e-211	LAM	ITGB5
1.51627e-215	0.465379	0.845	0.604	3.89331e-211	LAM	NDUFB2
5.09124e-215	0.490374	0.822	0.565	1.30728e-210	LAM	H2AFY
1.38714e-214	0.365002	0.521	0.259	3.56175e-210	LAM	EIF6
1.11173e-213	0.460998	0.794	0.54	2.85459e-209	LAM	ARF1
1.92434e-212	0.288309	0.359	0.144	4.94113e-208	LAM	GSPT1
1.3279e-211	0.355177	0.499	0.246	3.40964e-207	LAM	PHB
1.51415e-211	0.533014	0.54	0.276	3.88788e-207	LAM	IFI6
3.15649e-211	0.283958	0.227	0.068	8.10492e-207	LAM	NRIP3
2.79461e-210	0.321887	0.468	0.216	7.17572e-206	LAM	HNRNPAB
3.07656e-210	0.470267	0.719	0.452	7.89969e-206	LAM	ATP6AP1
7.44322e-210	0.527094	0.885	0.708	1.9112e-205	LAM	MYL12A
8.25588e-210	0.335986	0.325	0.126	2.11986e-205	LAM	IGF2R
2.97319e-209	0.294221	0.356	0.145	7.63427e-205	LAM	GLRX3
4.04311e-209	0.29539	0.393	0.168	1.03815e-204	LAM	ORMDL2
6.26585e-209	0.340657	0.374	0.157	1.60888e-204	LAM	SOAT1
2.44201e-208	0.267713	0.402	0.173	6.27036e-204	LAM	SURF4
1.3842e-207	0.463633	0.883	0.663	3.5542e-203	LAM	AP2S1
1.50172e-207	0.439872	0.843	0.585	3.85596e-203	LAM	ATP5MPL
3.00018e-207	0.282471	0.345	0.137	7.70356e-203	LAM	MRPS12
2.31241e-206	0.431922	0.694	0.424	5.93758e-202	LAM	SPCS2
2.9118e-205	0.326321	0.473	0.224	7.47663e-201	LAM	LASP1
3.20529e-205	0.46015	0.791	0.508	8.23024e-201	LAM	RPS27L
3.67697e-205	0.457767	0.774	0.497	9.44135e-201	LAM	EIF4G2
6.44789e-205	0.450022	0.675	0.407	1.65562e-200	LAM	TWF2
1.71285e-204	0.347219	0.561	0.294	4.39809e-200	LAM	SPCS3
4.12391e-204	0.452666	0.432	0.199	1.0589e-199	LAM	PPIF
5.63758e-204	0.443126	0.477	0.231	1.44756e-199	LAM	IL2RG
1.05391e-203	0.372622	0.251	0.085	2.70613e-199	LAM	ITGA3
2.58359e-203	0.389697	0.504	0.257	6.63388e-199	LAM	C1QBP
2.89622e-203	0.335916	0.381	0.163	7.43662e-199	LAM	JARID2
3.4492e-203	0.308908	0.514	0.255	8.85652e-199	LAM	SNRPD1
9.14386e-203	0.613104	0.148	0.032	2.34787e-198	LAM	SPON2
1.04349e-202	0.380909	0.603	0.332	2.67938e-198	LAM	MRPL52
1.91605e-202	0.313575	0.308	0.118	4.91984e-198	LAM	ACOT2
1.80424e-201	0.417759	0.608	0.343	4.63276e-197	LAM	TMED2
4.84538e-201	0.317172	0.427	0.197	1.24415e-196	LAM	NRBP1
8.7121e-201	0.282927	0.351	0.143	2.23701e-196	LAM	ATP6V1A
1.09762e-200	0.430653	0.778	0.498	2.81837e-196	LAM	ROMO1
2.31141e-200	0.447059	0.792	0.536	5.93501e-196	LAM	MICOS10
8.09172e-200	0.413321	0.741	0.463	2.07771e-195	LAM	HSBP1
1.17903e-199	0.551037	0.84	0.625	3.0274e-195	LAM	TUBB
1.63742e-199	0.392055	0.633	0.36	4.20441e-195	LAM	SELENOT
2.01384e-199	0.37491	0.539	0.28	5.17093e-195	LAM	TIMM13
3.34152e-199	0.326269	0.552	0.285	8.58003e-195	LAM	CHMP4B
1.17314e-197	0.384204	0.449	0.212	3.01228e-193	LAM	AVPI1
8.53063e-197	0.265631	0.39	0.169	2.19041e-192	LAM	SNX8
2.02074e-196	0.311757	0.399	0.178	5.18866e-192	LAM	ATP6V1H
2.92691e-196	0.415106	0.649	0.379	7.51543e-192	LAM	M6PR
1.84776e-195	0.318571	0.467	0.226	4.7445e-191	LAM	PDCD5
6.55884e-195	0.389487	0.505	0.255	1.68411e-190	LAM	UPP1
8.56518e-195	0.302001	0.326	0.132	2.19928e-190	LAM	TMEM251
3.6589e-193	0.265887	0.321	0.128	9.39497e-189	LAM	AP1S1
3.7747e-193	0.420554	0.887	0.702	9.6923e-189	LAM	COX6A1
8.92716e-193	0.3075	0.543	0.282	2.29223e-188	LAM	PFDN2
1.34201e-192	0.323061	0.569	0.303	3.44588e-188	LAM	PSME2
8.3213e-192	0.417032	0.73	0.46	2.13666e-187	LAM	CD53
4.78823e-190	0.341831	0.54	0.282	1.22947e-185	LAM	KCNAB2
2.72883e-189	0.310153	0.526	0.273	7.00682e-185	LAM	PSMB2
3.09643e-189	0.449703	0.798	0.549	7.95071e-185	LAM	CLTA
4.65472e-189	0.375447	0.625	0.359	1.19519e-184	LAM	NDUFS8
1.11761e-188	0.410554	0.725	0.462	2.8697e-184	LAM	ARPC4
3.89694e-188	0.361093	0.609	0.348	1.00062e-183	LAM	PSMA1
1.11328e-187	0.369581	0.427	0.204	2.85857e-183	LAM	ACP2
2.16887e-187	0.292771	0.424	0.198	5.56901e-183	LAM	MRPL14
2.88131e-187	0.418106	0.872	0.657	7.39833e-183	LAM	POLR2L
3.42967e-187	0.356006	0.609	0.341	8.80636e-183	LAM	ATP5MC1
4.60239e-187	0.331641	0.552	0.294	1.18176e-182	LAM	RAB10
5.36532e-187	0.340499	0.591	0.329	1.37765e-182	LAM	SH3GLB1
1.30199e-186	0.294448	0.482	0.239	3.34312e-182	LAM	CDK2AP2
1.41067e-186	0.362103	0.624	0.352	3.62218e-182	LAM	RPS19BP1
1.56453e-186	0.513005	0.806	0.554	4.01724e-182	LAM	TXN
2.32043e-186	0.379014	0.507	0.264	5.95817e-182	LAM	MTHFD2
1.79834e-185	0.397723	0.706	0.442	4.61761e-181	LAM	VPS29
3.892e-185	0.311952	0.521	0.272	9.9935e-181	LAM	DNAJC3
1.52708e-184	0.320344	0.529	0.278	3.92109e-180	LAM	MCRIP1
1.96844e-184	0.335632	0.617	0.345	5.05436e-180	LAM	COX17
4.09269e-184	0.278455	0.212	0.065	1.05088e-179	LAM	SERPINE1
2.20089e-183	0.303525	0.528	0.277	5.65122e-179	LAM	SSNA1
6.77813e-183	0.261496	0.352	0.151	1.74042e-178	LAM	MRPL13
1.20159e-182	0.316765	0.471	0.236	3.08533e-178	LAM	PSMA3
2.54818e-182	0.327866	0.548	0.295	6.54296e-178	LAM	NDUFA7
2.95306e-182	0.257983	0.336	0.14	7.58257e-178	LAM	MRPL24
9.46764e-182	0.25558	0.26	0.093	2.431e-177	LAM	CENPW
2.04451e-181	0.27275	0.439	0.212	5.2497e-177	LAM	PSMC3
2.32267e-181	0.300262	0.406	0.187	5.96392e-177	LAM	SLC6A6
5.68554e-181	0.393227	0.681	0.42	1.45988e-176	LAM	PRDX6
1.39287e-180	0.330893	0.529	0.28	3.57646e-176	LAM	PSMA4
3.44573e-180	0.40359	0.735	0.472	8.84761e-176	LAM	BSG
6.59877e-180	0.418431	0.861	0.641	1.69437e-175	LAM	ATP5MF
1.79667e-179	0.304223	0.552	0.296	4.61331e-175	LAM	RSU1
2.5399e-179	0.329639	0.565	0.308	6.52171e-175	LAM	AP3S1
4.92717e-179	0.292625	0.394	0.181	1.26515e-174	LAM	ZDHHC24
7.3774e-179	0.334973	0.566	0.311	1.89429e-174	LAM	SNRPC
9.44567e-178	0.252059	0.125	0.025	2.42536e-173	LAM	TSPAN12
3.39056e-177	0.509397	0.82	0.562	8.70594e-173	LAM	ACP5
4.30575e-177	0.389823	0.788	0.538	1.10559e-172	LAM	ATP5PF
4.89928e-177	0.335464	0.625	0.367	1.25799e-172	LAM	SELENOF
8.73618e-177	0.264514	0.349	0.151	2.24319e-172	LAM	MRPL12
2.24607e-176	0.285563	0.252	0.091	5.76722e-172	LAM	GCLC
2.28636e-176	0.366132	0.73	0.464	5.87069e-172	LAM	RBX1
2.54353e-176	0.251061	0.171	0.047	6.53103e-172	LAM	LY9
6.27256e-176	0.284017	0.413	0.196	1.61061e-171	LAM	MFSD10
2.33785e-175	0.264739	0.465	0.229	6.00291e-171	LAM	SYNCRIP
2.94469e-175	0.416498	0.708	0.452	7.56109e-171	LAM	ATP6V0D1
5.27967e-175	0.252886	0.51	0.261	1.35566e-170	LAM	TUBB6
7.65216e-175	0.35527	0.676	0.412	1.96484e-170	LAM	PRELID1
1.53168e-174	0.326369	0.98	0.936	3.9329e-170	LAM	ATP5F1E
1.88169e-174	0.318209	0.499	0.261	4.83161e-170	LAM	ELOVL1
2.10262e-174	0.290156	0.406	0.192	5.39891e-170	LAM	PTPN1
4.07015e-174	0.301211	0.132	0.029	1.04509e-169	LAM	LINC02244
7.19348e-174	0.285316	0.532	0.281	1.84707e-169	LAM	PARVB
3.62134e-173	0.255877	0.258	0.095	9.29852e-169	LAM	MAPK6
3.63109e-173	0.257419	0.285	0.113	9.32354e-169	LAM	SIGLEC9
9.42134e-173	0.285385	0.18	0.052	2.41912e-168	LAM	PIM1
1.27185e-172	0.263869	0.353	0.155	3.26572e-168	LAM	EML4
1.45163e-172	0.404349	0.746	0.493	3.72736e-168	LAM	PPP1CA
2.03443e-172	0.345033	0.62	0.362	5.22381e-168	LAM	PSMA2
6.09885e-172	0.361876	0.505	0.272	1.566e-167	LAM	DECR1
7.69296e-172	0.309532	0.627	0.363	1.97532e-167	LAM	UBE2I
7.72201e-172	0.334242	0.601	0.338	1.98278e-167	LAM	STX4
8.56253e-172	0.268304	0.387	0.178	2.1986e-167	LAM	EIF4G1
9.16014e-172	0.273855	0.474	0.24	2.35205e-167	LAM	STRAP
1.20815e-171	0.312494	0.391	0.184	3.10218e-167	LAM	SMIM3
2.01182e-171	0.311026	0.472	0.239	5.16574e-167	LAM	BID
2.81872e-171	0.365013	0.766	0.51	7.23763e-167	LAM	ARHGDIA
3.47418e-171	0.410307	0.816	0.579	8.92065e-167	LAM	COX7B
4.45869e-171	0.36895	0.756	0.502	1.14486e-166	LAM	TOMM6
1.25984e-170	0.363451	0.879	0.632	3.23489e-166	LAM	COTL1
2.3701e-170	0.299391	0.589	0.331	6.08572e-166	LAM	UBE2L3
1.01372e-169	0.490789	0.53	0.296	2.60292e-165	LAM	GM2A
1.06231e-169	0.34529	0.654	0.391	2.7277e-165	LAM	NDUFA6
1.68745e-169	0.552288	0.78	0.549	4.33288e-165	LAM	ATP6AP2
4.68863e-169	0.254684	0.355	0.158	1.2039e-164	LAM	DERL2
4.74551e-169	0.350646	0.683	0.418	1.2185e-164	LAM	ACADVL
9.94573e-169	0.400446	0.619	0.36	2.55377e-164	LAM	GUSB
1.07796e-168	0.40346	0.906	0.737	2.76787e-164	LAM	UQCR11
1.3973e-168	0.298573	0.617	0.352	3.58785e-164	LAM	NDUFS6
1.4535e-168	0.294125	0.547	0.294	3.73214e-164	LAM	EFHD2
2.66809e-168	0.406331	0.86	0.656	6.85086e-164	LAM	MYL12B
4.7175e-168	0.261597	0.443	0.219	1.21131e-163	LAM	POLR2K
1.4738e-167	0.294138	0.364	0.166	3.78427e-163	LAM	FDPS
1.6175e-167	0.325893	0.634	0.374	4.15326e-163	LAM	CD151
6.40376e-167	0.276216	0.483	0.249	1.64429e-162	LAM	PSMC4
1.283e-166	0.433937	0.762	0.507	3.29436e-162	LAM	BRI3
4.20629e-166	0.281412	0.407	0.195	1.08005e-161	LAM	BLOC1S2
7.52935e-166	0.382735	0.667	0.413	1.93331e-161	LAM	RAP1B
8.12184e-166	0.410586	0.823	0.595	2.08544e-161	LAM	RNH1
8.51908e-165	0.250792	0.343	0.152	2.18744e-160	LAM	TMEM126A
9.40918e-165	0.336859	0.609	0.36	2.416e-160	LAM	RPN2
1.23089e-164	0.294884	0.49	0.258	3.16055e-160	LAM	SEC13
6.94508e-164	0.324408	0.451	0.226	1.78329e-159	LAM	TTYH3
9.66497e-164	0.268789	0.506	0.266	2.48167e-159	LAM	TMEM167A
4.20325e-163	0.284889	0.286	0.115	1.07927e-158	LAM	TNFRSF11A
6.40052e-163	0.306509	0.595	0.346	1.64346e-158	LAM	RER1
9.65302e-163	0.416768	0.652	0.409	2.47861e-158	LAM	CD164
2.08007e-162	0.293605	0.548	0.304	5.341e-158	LAM	TMEM147
2.99215e-162	0.256527	0.379	0.177	7.68295e-158	LAM	MRPS16
3.89678e-162	0.274624	0.453	0.23	1.00058e-157	LAM	NUTF2
4.66535e-162	0.275401	0.426	0.211	1.19792e-157	LAM	RNF187
8.63282e-162	0.256448	0.401	0.192	2.21665e-157	LAM	TIMM10
9.50419e-162	0.269922	0.363	0.168	2.44039e-157	LAM	MAPKAPK3
7.44834e-161	0.399722	0.753	0.488	1.91251e-156	LAM	ATOX1
1.02807e-160	0.312966	0.535	0.291	2.63976e-156	LAM	LPXN
1.16625e-160	0.322264	0.598	0.349	2.99458e-156	LAM	LMAN2
5.48628e-160	0.380624	0.796	0.565	1.40871e-155	LAM	CSNK2B
5.57208e-160	0.315714	0.545	0.303	1.43074e-155	LAM	MRPL51
6.34069e-160	0.283135	0.49	0.257	1.6281e-155	LAM	GPAA1
1.08627e-159	0.328339	0.592	0.343	2.78922e-155	LAM	GHITM
1.46149e-159	0.273605	0.471	0.243	3.75267e-155	LAM	SPAG9
3.07421e-159	0.263566	0.466	0.242	7.89364e-155	LAM	COPZ1
3.19992e-159	0.400018	0.84	0.626	8.21644e-155	LAM	YWHAZ
4.29404e-159	0.283317	0.371	0.172	1.10258e-154	LAM	FAM107B
8.80024e-159	0.33725	0.97	0.873	2.25964e-154	LAM	S100A10
1.5899e-158	0.276148	0.536	0.292	4.0824e-154	LAM	SIRPA
4.38122e-158	0.264997	0.455	0.233	1.12497e-153	LAM	RRBP1
5.30016e-158	0.300097	0.291	0.121	1.36092e-153	LAM	GPAT3
8.08359e-158	0.264916	0.438	0.222	2.07562e-153	LAM	UQCC2
1.19599e-157	0.334029	0.646	0.391	3.07094e-153	LAM	UQCRC1
2.25782e-157	0.35113	0.759	0.507	5.79741e-153	LAM	ANAPC11
2.75822e-157	0.252144	0.335	0.151	7.08229e-153	LAM	GGCT
4.33529e-157	0.402645	0.872	0.68	1.11317e-152	LAM	TPI1
4.63834e-157	0.411045	0.569	0.329	1.19099e-152	LAM	LY6E
2.2099e-156	0.321068	0.579	0.33	5.67436e-152	LAM	CCDC107
9.00775e-156	0.293393	0.684	0.419	2.31292e-151	LAM	MICOS13
2.07066e-155	0.3603	0.615	0.364	5.31684e-151	LAM	LILRB4
2.10408e-155	0.269253	0.418	0.209	5.40264e-151	LAM	MTLN
3.77432e-155	0.269979	0.444	0.228	9.69132e-151	LAM	MRPS15
4.67609e-155	0.52855	0.198	0.067	1.20068e-150	LAM	MT1E
4.94022e-155	0.314465	0.557	0.316	1.2685e-150	LAM	SDHC
5.29132e-155	0.286347	0.557	0.318	1.35865e-150	LAM	SLIRP
7.11198e-155	0.33174	0.669	0.413	1.82614e-150	LAM	CIB1
8.53424e-155	0.372417	0.328	0.15	2.19134e-150	LAM	GCHFR
4.00938e-154	0.254386	0.383	0.184	1.02949e-149	LAM	PSMD11
4.24096e-154	0.401402	0.748	0.498	1.08895e-149	LAM	HEXB
6.27885e-154	0.370376	0.727	0.487	1.61222e-149	LAM	PSMB1
1.25844e-153	0.381528	0.676	0.418	3.2313e-149	LAM	SMS
1.91178e-153	0.280437	0.514	0.281	4.90889e-149	LAM	CNIH1
3.23424e-153	0.322717	0.675	0.416	8.30456e-149	LAM	VKORC1
6.96758e-153	0.293645	0.576	0.33	1.78907e-148	LAM	CD84
1.27154e-152	0.328287	0.63	0.365	3.26493e-148	LAM	NPL
3.70081e-152	0.388323	0.859	0.652	9.50257e-148	LAM	ARPC5
5.71125e-152	0.540875	0.877	0.728	1.46648e-147	LAM	ITGB2
8.235e-152	0.335696	0.63	0.371	2.1145e-147	LAM	VAT1
1.43166e-150	0.267014	0.471	0.25	3.67608e-146	LAM	LSM5
1.77078e-150	0.262234	0.49	0.264	4.54683e-146	LAM	IER3IP1
1.92902e-150	0.349765	0.778	0.533	4.95315e-146	LAM	NEDD8
2.11008e-150	0.268434	0.527	0.295	5.41804e-146	LAM	CYB5R3
9.21312e-150	0.269929	0.482	0.258	2.36565e-145	LAM	TRAPPC2L
9.28527e-150	0.256193	0.487	0.264	2.38418e-145	LAM	FUCA2
1.39671e-149	0.43821	0.743	0.505	3.58634e-145	LAM	TALDO1
1.04096e-148	0.286812	0.525	0.296	2.67289e-144	LAM	SNX17
1.07035e-148	0.387703	1	1	2.74833e-144	LAM	FTL
8.59383e-148	0.387214	0.924	0.779	2.20664e-143	LAM	HCST
2.39643e-147	0.368681	0.889	0.7	6.15331e-143	LAM	OST4
4.02539e-147	0.288263	0.491	0.266	1.0336e-142	LAM	ANXA4
4.27751e-147	0.376344	0.694	0.452	1.09834e-142	LAM	PRDX3
5.50161e-146	0.275455	0.598	0.352	1.41265e-141	LAM	TMEM230
1.47739e-145	0.254504	0.443	0.232	3.79348e-141	LAM	SDHB
1.9847e-145	0.308148	0.72	0.468	5.09611e-141	LAM	DRAP1
2.51385e-145	0.34704	0.89	0.691	6.4548e-141	LAM	UBL5
7.58876e-145	0.271911	0.55	0.313	1.94857e-140	LAM	CAPZA1
3.18408e-144	0.287339	0.617	0.368	8.17577e-140	LAM	EMD
6.00691e-144	0.302646	0.579	0.339	1.54239e-139	LAM	ENG
3.2521e-143	0.293209	0.996	0.982	8.35042e-139	LAM	PTMA
7.66647e-143	0.266988	0.457	0.246	1.96852e-138	LAM	FIBP
4.0865e-142	0.351953	0.674	0.43	1.04929e-137	LAM	GABARAPL2
1.5387e-141	0.259773	0.53	0.3	3.95092e-137	LAM	UQCRFS1
2.02591e-141	0.265307	0.545	0.306	5.20192e-137	LAM	FUOM
2.98147e-141	0.258144	0.176	0.058	7.65552e-137	LAM	TPM2
3.32885e-140	0.260984	0.617	0.37	8.54748e-136	LAM	SNRPB
8.37248e-140	0.275487	0.538	0.312	2.1498e-135	LAM	CCT6A
4.12803e-139	0.305047	0.742	0.493	1.05996e-134	LAM	CDC37
2.77655e-138	0.353621	0.72	0.483	7.12935e-134	LAM	ATP5F1B
1.12739e-137	0.386081	0.879	0.684	2.8948e-133	LAM	RBM3
5.32228e-137	0.308392	0.547	0.316	1.3666e-132	LAM	RAB20
6.81461e-137	0.32936	0.736	0.493	1.74979e-132	LAM	APRT
8.82366e-137	0.268271	0.5	0.277	2.26565e-132	LAM	EMILIN2
1.69538e-136	0.404599	0.884	0.696	4.35322e-132	LAM	PPDPF
2.86859e-136	0.277598	0.664	0.415	7.36569e-132	LAM	RBM8A
4.82609e-136	0.264928	0.55	0.319	1.23919e-131	LAM	FAM50A
1.56507e-135	0.256011	0.346	0.167	4.01864e-131	LAM	CAB39
3.9623e-135	0.253866	0.418	0.219	1.0174e-130	LAM	SLC38A6
4.80672e-135	0.265053	0.479	0.263	1.23422e-130	LAM	ADAM9
9.18303e-135	0.276558	0.529	0.303	2.35793e-130	LAM	DDX21
3.98383e-134	0.260794	0.445	0.233	1.02293e-129	LAM	OTOA
2.22287e-133	0.292437	0.549	0.326	5.70767e-129	LAM	DDOST
4.51688e-133	0.323016	0.761	0.528	1.1598e-128	LAM	RAB7A
2.94409e-132	0.342903	0.827	0.604	7.55954e-128	LAM	UQCRQ
2.11829e-131	0.407468	0.877	0.702	5.43914e-127	LAM	COX5B
4.4786e-131	0.338587	0.773	0.547	1.14997e-126	LAM	NDUFC2
9.90641e-131	0.344893	0.865	0.679	2.54367e-126	LAM	COX6C
6.10147e-130	0.279411	0.584	0.356	1.56667e-125	LAM	MDH2
1.43552e-129	0.31993	0.693	0.446	3.686e-125	LAM	POLD4
1.55144e-128	0.344943	0.616	0.381	3.98363e-124	LAM	ZNF385A
3.22984e-128	0.282531	0.624	0.388	8.29326e-124	LAM	RNF7
1.32662e-127	0.369657	0.882	0.694	3.40637e-123	LAM	CTSZ
1.63669e-127	0.293834	0.301	0.142	4.20252e-123	LAM	SOX4
1.32624e-126	0.394145	0.81	0.588	3.40538e-122	LAM	CTSH
1.377e-126	0.279592	0.714	0.476	3.53573e-122	LAM	PSMB3
2.84101e-123	0.257759	0.565	0.341	7.29485e-119	LAM	PA2G4
5.73353e-123	0.267729	0.537	0.314	1.4722e-118	LAM	SLC31A2
9.51743e-123	0.303553	0.723	0.487	2.44379e-118	LAM	ATP5PB
1.91362e-122	0.402143	0.855	0.669	4.9136e-118	LAM	UCP2
4.47085e-122	0.36468	0.64	0.415	1.14798e-117	LAM	DUSP2
2.79108e-121	0.279084	0.107	0.027	7.16665e-117	LAM	MS4A6E
1.16243e-119	0.296551	0.659	0.418	2.98478e-115	LAM	RAB13
4.34836e-119	0.306836	0.57	0.35	1.11653e-114	LAM	PGD
1.68603e-117	0.258169	0.59	0.365	4.32921e-113	LAM	TUFM
1.16865e-116	0.538112	0.281	0.134	3.00074e-112	LAM	G0S2
9.08896e-116	0.365191	0.899	0.731	2.33377e-111	LAM	NME2
9.7392e-113	0.262629	0.16	0.056	2.50073e-108	LAM	GDF15
8.57933e-111	0.301253	0.786	0.578	2.20291e-106	LAM	CAP1
2.06079e-110	0.25632	0.69	0.459	5.29148e-106	LAM	ERH
5.72126e-110	0.336329	0.399	0.226	1.46905e-105	LAM	OAS1
5.83507e-110	0.334342	0.77	0.53	1.49827e-105	LAM	LITAF
4.5257e-106	0.759222	0.179	0.072	1.16207e-101	LAM	APOC2
3.84399e-104	0.428233	0.64	0.442	9.8702e-100	LAM	IGSF6
4.55237e-104	0.275707	0.88	0.719	1.16891e-99	LAM	SPI1
1.61185e-102	0.331394	0.875	0.718	4.13875e-98	LAM	TMBIM6
2.20467e-102	0.259883	0.694	0.463	5.66092e-98	LAM	NENF
7.01609e-102	0.255307	0.768	0.556	1.80152e-97	LAM	HNRNPDL
1.42458e-101	0.2607	0.773	0.563	3.6579e-97	LAM	CANX
6.01326e-101	0.289466	0.976	0.914	1.54403e-96	LAM	RPLP0
7.83131e-100	0.273562	0.827	0.612	2.01085e-95	LAM	UQCR10
1.84729e-99	0.262969	0.436	0.258	4.74328e-95	LAM	MPC2
1.54977e-98	0.261823	0.696	0.482	3.97933e-94	LAM	REEP5
4.09523e-98	0.271273	0.838	0.644	1.05153e-93	LAM	ATP5MD
1.83536e-97	0.254573	0.97	0.905	4.71266e-93	LAM	H3F3A
1.78838e-94	0.259059	0.723	0.507	4.59202e-90	LAM	SSR2
2.59283e-92	0.272799	0.776	0.56	6.65761e-88	LAM	BRK1
1.94004e-91	0.265584	0.763	0.549	4.98145e-87	LAM	RAB5C
3.58177e-90	0.266915	0.833	0.636	9.1969e-86	LAM	SLC25A3
1.49341e-89	0.260342	0.823	0.638	3.83463e-85	LAM	ATP5F1D
5.62152e-89	0.25206	0.852	0.668	1.44344e-84	LAM	NDUFA13
1.61396e-83	0.479392	0.263	0.138	4.14416e-79	LAM	FN1
3.3167e-80	0.412827	0.196	0.095	8.51628e-76	LAM	BEX3
3.19684e-74	0.476748	0.271	0.149	8.20854e-70	LAM	CHIT1
3.16241e-72	0.274391	0.169	0.079	8.12012e-68	LAM	COL6A1
5.60749e-70	0.411026	0.362	0.222	1.43984e-65	LAM	RARRES1
1.96752e-62	0.374651	0.35	0.215	5.05201e-58	LAM	MT1X
2.91209e-22	0.792802	0.142	0.093	7.47738e-18	LAM	CCL24
0	3.01678	0.519	0.126	0	PVM	CCL2
0	2.56453	0.42	0.14	0	PVM	CCL4
0	2.41568	0.735	0.281	0	PVM	F13A1
0	2.3888	0.237	0.023	0	PVM	CCL8
0	2.37107	0.967	0.716	0	PVM	RNASE1
0	2.31049	0.821	0.461	0	PVM	DAB2
0	2.3079	0.574	0.106	0	PVM	LYVE1
0	2.23829	0.749	0.351	0	PVM	STAB1
0	1.94342	0.556	0.258	0	PVM	EGR1
0	1.9302	0.89	0.791	0	PVM	FOSB
0	1.9281	0.84	0.741	0	PVM	JUN
0	1.71947	0.617	0.259	0	PVM	LILRB5
0	1.71843	0.882	0.778	0	PVM	HSPA1A
0	1.70056	0.477	0.203	0	PVM	PMP22
0	1.6764	0.607	0.324	0	PVM	MAF
0	1.66438	0.757	0.628	0	PVM	JUND
0	1.66041	0.415	0.184	0	PVM	DUSP6
0	1.6312	0.715	0.562	0	PVM	HSPA1B
0	1.57659	0.646	0.405	0	PVM	MRC1
0	1.54296	0.422	0.131	0	PVM	EGFL7
0	1.5343	0.567	0.302	0	PVM	SLC40A1
0	1.51776	0.419	0.202	0	PVM	MAN1A1
0	1.42671	0.964	0.914	0	PVM	FOS
0	1.41799	0.45	0.214	0	PVM	LTC4S
0	1.39545	0.476	0.249	0	PVM	MPEG1
0	1.39093	0.432	0.186	0	PVM	GAS6
0	1.38295	0.687	0.547	0	PVM	PLTP
0	1.36456	0.97	0.733	0	PVM	SELENOP
0	1.33345	0.877	0.652	0	PVM	FOLR2
0	1.32981	0.342	0.104	0	PVM	COLEC12
0	1.29505	0.265	0.041	0	PVM	P2RY14
0	1.29038	0.968	0.762	0	PVM	C1QA
0	1.28928	0.744	0.677	0	PVM	DNAJB1
0	1.25249	0.265	0.052	0	PVM	MAMDC2
0	1.25245	0.317	0.087	0	PVM	CXCL12
0	1.24401	0.817	0.654	0	PVM	LGMN
0	1.18176	0.321	0.108	0	PVM	IGFBP4
0	1.10913	0.252	0.073	0	PVM	SCN9A
0	1.08683	0.804	0.794	0	PVM	NR4A2
0	1.0703	0.766	0.701	0	PVM	TXNIP
0	1.04506	0.962	0.968	0	PVM	MT-ND2
0	1.04089	0.166	0.021	0	PVM	TTN
0	1.00147	0.883	0.894	0	PVM	HSP90AA1
0	0.937598	0.821	0.693	0	PVM	CD14
0	0.937331	0.974	0.974	0	PVM	MT-ND1
0	0.890104	0.994	0.993	0	PVM	TPT1
0	0.770129	0.967	0.801	0	PVM	C1QC
0	0.75376	0.956	0.972	0	PVM	MT-ND4
0	0.737931	0.87	0.91	0	PVM	FCGRT
0	0.688847	0.994	0.992	0	PVM	MT-ND3
0	0.674781	0.92	0.932	0	PVM	ITM2B
2.50264e-307	0.997671	0.82	0.834	6.42602e-303	PVM	ZFP36L1
1.54677e-303	1.15635	0.337	0.138	3.97165e-299	PVM	IGF1
6.54634e-300	0.633728	0.125	0.012	1.6809e-295	PVM	MGP
1.06057e-295	0.614571	0.976	0.985	2.72323e-291	PVM	MT-ATP6
3.77388e-293	1.1092	0.728	0.651	9.6902e-289	PVM	NR4A1
8.44588e-292	2.31053	0.264	0.085	2.16865e-287	PVM	CCL4L2
3.45457e-289	1.19274	0.32	0.132	8.87029e-285	PVM	FSCN1
3.94616e-279	1.5104	0.535	0.382	1.01326e-274	PVM	KLF2
4.94538e-279	0.673041	0.944	0.964	1.26983e-274	PVM	MT-ND5
5.40176e-279	1.13068	0.658	0.607	1.38701e-274	PVM	CSF1R
3.43701e-277	0.552894	0.992	0.993	8.8252e-273	PVM	MT-CO3
9.10191e-277	1.15342	0.704	0.68	2.3371e-272	PVM	MAFB
3.01259e-268	1.23655	0.529	0.384	7.73543e-264	PVM	FRMD4B
2.01071e-262	1.08134	0.639	0.564	5.16291e-258	PVM	GYPC
2.16991e-256	1.2119	0.724	0.709	5.57168e-252	PVM	IER2
2.32355e-255	0.803776	0.878	0.89	5.96619e-251	PVM	ZFP36
3.96006e-252	1.13538	0.315	0.138	1.01682e-247	PVM	SIGLEC1
6.04415e-248	1.00278	0.811	0.844	1.55196e-243	PVM	KLF6
6.94488e-247	0.960015	0.873	0.904	1.78324e-242	PVM	NEAT1
1.06864e-241	0.568256	0.883	0.721	2.74395e-237	PVM	C1QB
1.88338e-238	0.72863	0.922	0.947	4.83595e-234	PVM	MT-ATP8
2.77831e-235	1.03042	0.247	0.091	7.13386e-231	PVM	WLS
1.10018e-227	1.79093	0.549	0.418	2.82494e-223	PVM	CCL3
4.47855e-223	1.41418	0.446	0.294	1.14996e-218	PVM	AC020916.1
1.82902e-213	0.900457	0.728	0.686	4.69638e-209	PVM	IFITM3
3.74238e-213	1.12567	0.33	0.169	9.60932e-209	PVM	RGL1
7.68064e-213	1.05302	0.377	0.208	1.97216e-208	PVM	ALOX5AP
1.59585e-209	0.509287	0.985	0.989	4.09766e-205	PVM	MT-CYB
1.11682e-203	1.12075	0.362	0.207	2.86766e-199	PVM	EMB
8.00951e-198	0.287342	0.997	0.997	2.0566e-193	PVM	CST3
6.84388e-191	0.778317	0.78	0.829	1.7573e-186	PVM	DDX5
5.35883e-188	0.653832	0.789	0.646	1.37599e-183	PVM	CFD
6.1949e-188	0.789902	0.165	0.049	1.59066e-183	PVM	HRH1
2.36973e-185	1.01376	0.282	0.136	6.08476e-181	PVM	CD209
1.17332e-183	1.15186	0.356	0.212	3.01274e-179	PVM	WWP1
2.01296e-182	1.34085	0.5	0.397	5.16868e-178	PVM	BTG2
6.06481e-182	0.834529	0.803	0.845	1.55726e-177	PVM	GADD45B
1.50257e-181	0.987421	0.679	0.657	3.85814e-177	PVM	KLF4
1.80314e-180	1.34254	0.287	0.143	4.62992e-176	PVM	PMAIP1
7.97466e-176	0.643866	0.913	0.949	2.04765e-171	PVM	JUNB
1.29402e-174	0.893354	0.223	0.092	3.32265e-170	PVM	HPGDS
7.52584e-173	0.943512	0.719	0.723	1.93241e-168	PVM	CTSC
8.10647e-165	1.10479	0.404	0.279	2.0815e-160	PVM	GPR34
4.27448e-163	0.984132	0.612	0.524	1.09756e-158	PVM	IER3
4.38668e-159	1.01986	0.518	0.441	1.12637e-154	PVM	NCF4
6.75992e-158	0.823837	0.749	0.838	1.73575e-153	PVM	UBB
1.23749e-156	0.687461	0.88	0.936	3.17751e-152	PVM	DUSP1
1.46083e-153	1.01896	0.524	0.455	3.75097e-149	PVM	TGFBI
1.51185e-151	0.661544	0.136	0.04	3.88198e-147	PVM	SCN1B
5.70086e-150	1.35095	0.452	0.363	1.46381e-145	PVM	NEU1
3.22434e-146	1.04066	0.303	0.173	8.27914e-142	PVM	ABCA6
5.29014e-129	1.08456	0.407	0.306	1.35835e-124	PVM	TNFAIP2
1.9187e-126	0.972485	0.497	0.432	4.92665e-122	PVM	MEF2C
5.74045e-126	0.860875	0.23	0.117	1.47398e-121	PVM	SLC9A9
1.58242e-124	0.499542	0.989	0.986	4.06317e-120	PVM	MALAT1
1.05893e-122	0.766984	0.656	0.682	2.71902e-118	PVM	IFITM2
2.24215e-122	0.754614	0.622	0.606	5.75717e-118	PVM	MS4A4A
3.83335e-121	0.64901	0.729	0.787	9.84288e-117	PVM	MS4A7
1.69888e-119	0.872067	0.577	0.576	4.36222e-115	PVM	RBPJ
1.80842e-116	0.854598	0.332	0.215	4.64349e-112	PVM	NCF1
2.19936e-116	0.619561	0.141	0.052	5.64729e-112	PVM	CD163L1
8.17602e-114	1.01639	0.378	0.283	2.09936e-109	PVM	MTSS1
2.58022e-109	0.423628	0.943	0.975	6.62524e-105	PVM	H3F3B
2.90028e-109	0.934722	0.271	0.165	7.44705e-105	PVM	ARHGAP5
2.05285e-106	1.00732	0.382	0.293	5.2711e-102	PVM	PLXND1
5.77394e-105	0.994502	0.402	0.323	1.48257e-100	PVM	NRP1
3.65742e-104	0.77522	0.126	0.046	9.39115e-100	PVM	CH25H
2.16808e-102	0.494305	0.1	0.03	5.56699e-98	PVM	IGSF21
3.74536e-101	0.741451	0.233	0.13	9.61696e-97	PVM	GNG11
1.44424e-98	1.04003	0.221	0.123	3.70837e-94	PVM	EGR2
3.42924e-96	0.381061	0.86	0.915	8.80527e-92	PVM	AIF1
3.99392e-96	0.877245	0.223	0.128	1.02552e-91	PVM	FXYD6
4.30985e-95	0.296008	0.997	0.994	1.10664e-90	PVM	MT-CO1
6.44792e-90	0.565127	0.114	0.043	1.65563e-85	PVM	PDGFB
1.77606e-89	0.729047	0.177	0.089	4.56038e-85	PVM	HTRA1
4.43959e-89	1.10352	0.417	0.321	1.13995e-84	PVM	CXCL8
1.25925e-88	0.938046	0.341	0.258	3.23338e-84	PVM	ITSN1
3.25705e-87	0.890335	0.247	0.156	8.36314e-83	PVM	TPM1
3.39779e-86	0.400134	0.969	0.985	8.72451e-82	PVM	MT-ND4L
7.341e-86	0.730749	0.144	0.065	1.88495e-81	PVM	RND3
7.73945e-84	0.621205	0.118	0.047	1.98726e-79	PVM	EGR3
1.41697e-83	0.602492	0.773	0.858	3.63835e-79	PVM	HSP90AB1
1.31802e-80	0.656645	0.664	0.736	3.38428e-76	PVM	AHNAK
2.47366e-80	0.826712	0.284	0.197	6.35161e-76	PVM	GNG2
7.17091e-80	0.926734	0.421	0.37	1.84127e-75	PVM	KCTD12
1.45393e-79	0.675657	0.685	0.762	3.73326e-75	PVM	MCL1
8.85085e-79	0.398163	0.887	0.942	2.27263e-74	PVM	UBC
1.14835e-76	0.889793	0.339	0.266	2.94863e-72	PVM	SLCO2B1
1.01076e-74	0.957014	0.452	0.407	2.59532e-70	PVM	PDK4
1.14061e-74	0.64968	0.11	0.045	2.92874e-70	PVM	TNF
2.11121e-72	0.741356	0.212	0.13	5.42095e-68	PVM	ITPR2
7.30297e-72	0.86368	0.671	0.747	1.87518e-67	PVM	HSPB1
3.2054e-71	0.386997	0.809	0.915	8.2305e-67	PVM	RPL38
4.07475e-71	0.564444	0.755	0.847	1.04627e-66	PVM	LMNA
5.85134e-69	0.579817	0.122	0.056	1.50245e-64	PVM	P2RY13
1.4444e-67	0.547122	0.627	0.639	3.7088e-63	PVM	CD163
1.79652e-67	0.666537	0.162	0.089	4.61292e-63	PVM	NFIA
1.05206e-64	0.972543	0.264	0.188	2.70137e-60	PVM	IER5
2.57137e-64	0.496123	0.102	0.044	6.60252e-60	PVM	RCN3
7.36228e-63	0.569333	0.133	0.067	1.89041e-58	PVM	FGFR1
1.71138e-62	0.576627	0.643	0.743	4.39431e-58	PVM	GNAS
1.08549e-54	0.543883	0.491	0.446	2.78722e-50	PVM	TMEM176B
2.62444e-54	0.731426	0.233	0.165	6.73877e-50	PVM	ME1
2.99193e-54	0.60247	0.163	0.097	7.68238e-50	PVM	ETV5
4.93139e-52	0.515091	0.122	0.064	1.26623e-47	PVM	PDGFC
5.8831e-52	0.47445	0.119	0.06	1.5106e-47	PVM	SPARCL1
8.56602e-52	0.318111	0.769	0.758	2.1995e-47	PVM	MS4A6A
3.06234e-50	0.986073	0.45	0.443	7.86317e-46	PVM	HSPH1
4.22322e-49	0.712419	0.487	0.502	1.0844e-44	PVM	FCGR2A
4.51662e-49	0.495	0.719	0.82	1.15973e-44	PVM	CD83
1.16588e-48	0.987339	0.428	0.413	2.99364e-44	PVM	EMP1
1.78883e-46	0.570973	0.145	0.087	4.59318e-42	PVM	AC110995.1
2.40806e-45	0.785144	0.283	0.23	6.18318e-41	PVM	CYTH4
2.49099e-45	0.845047	0.384	0.365	6.39611e-41	PVM	TRMT1
3.95469e-45	0.696733	0.585	0.677	1.01544e-40	PVM	FUS
1.06082e-44	0.676855	0.519	0.574	2.72388e-40	PVM	SNX6
2.23839e-44	0.421219	0.732	0.819	5.74752e-40	PVM	PNRC1
3.4256e-44	0.703875	0.585	0.667	8.79592e-40	PVM	DNAJA1
4.10294e-42	0.549092	0.163	0.105	1.05351e-37	PVM	NISCH
3.08931e-41	0.599539	0.411	0.373	7.93241e-37	PVM	TMEM176A
3.24412e-41	0.790204	0.419	0.424	8.32992e-37	PVM	ADAP2
9.89424e-41	1.1419	0.18	0.12	2.54054e-36	PVM	CCL3L1
1.06277e-40	0.839911	0.411	0.405	2.72889e-36	PVM	EIF4A2
4.0485e-39	0.540225	0.126	0.075	1.03953e-34	PVM	TNFRSF21
4.71271e-38	0.66502	0.502	0.551	1.21008e-33	PVM	NINJ1
1.65506e-36	0.782739	0.342	0.316	4.24969e-32	PVM	TLE5
1.76343e-36	0.610592	0.658	0.762	4.52796e-32	PVM	ATF3
2.42531e-36	0.811244	0.44	0.458	6.22746e-32	PVM	CCNL1
2.09097e-35	0.298987	0.816	0.915	5.36899e-31	PVM	CALM2
7.94848e-35	0.62071	0.192	0.14	2.04093e-30	PVM	ARHGAP6
5.95501e-34	0.736003	0.287	0.248	1.52907e-29	PVM	AP2A2
6.92483e-33	0.284325	0.343	0.528	1.77809e-28	PVM	GLA
7.35724e-33	0.411389	0.105	0.06	1.88912e-28	PVM	IFI27
9.4519e-33	0.643535	0.213	0.164	2.42696e-28	PVM	SPRED1
3.35961e-32	0.254451	0.302	0.473	8.62648e-28	PVM	SRSF11
3.54173e-32	0.88938	0.399	0.41	9.09409e-28	PVM	TRA2B
1.76892e-31	0.474876	0.648	0.776	4.54207e-27	PVM	HNRNPA2B1
3.51978e-31	0.447715	0.567	0.592	9.03774e-27	PVM	FCGR2B
3.80547e-31	0.621878	0.185	0.137	9.77131e-27	PVM	C20orf194
4.0654e-31	0.730374	0.247	0.205	1.04387e-26	PVM	LPAR6
1.83709e-30	0.626876	0.118	0.074	4.7171e-26	PVM	DNAJA4
2.37875e-30	0.490763	0.123	0.079	6.1079e-26	PVM	AC129507.1
3.25999e-30	0.643868	0.207	0.161	8.37068e-26	PVM	TNS1
1.52237e-29	0.311939	0.349	0.531	3.90899e-25	PVM	ATP1B3
2.08982e-29	0.276135	0.193	0.303	5.36602e-25	PVM	WDR45B
3.58627e-28	0.560663	0.113	0.072	9.20845e-24	PVM	IQCN
5.63289e-28	0.254314	0.328	0.503	1.44636e-23	PVM	KTN1
8.5467e-28	0.55772	0.149	0.105	2.19454e-23	PVM	PEAK1
2.78312e-27	0.681923	0.2	0.157	7.14621e-23	PVM	TRIB1
2.9691e-27	0.254623	0.257	0.393	7.62375e-23	PVM	THEMIS2
4.0518e-27	0.693604	0.25	0.216	1.04038e-22	PVM	EPS15
5.20475e-27	0.261438	0.265	0.406	1.33642e-22	PVM	SERINC1
1.03489e-26	0.450608	0.65	0.753	2.6573e-22	PVM	PPP1R15A
3.21162e-26	0.692204	0.274	0.243	8.24648e-22	PVM	ZFHX3
3.8205e-26	0.587566	0.581	0.656	9.8099e-22	PVM	RHOB
5.04176e-25	0.593808	0.467	0.501	1.29457e-20	PVM	CYBB
3.49607e-24	0.539142	0.155	0.114	8.97686e-20	PVM	TBC1D14
7.47759e-24	0.695139	0.182	0.144	1.92002e-19	PVM	HEXIM1
1.04947e-23	0.764701	0.453	0.492	2.69471e-19	PVM	TSC22D3
1.28065e-23	0.804625	0.41	0.439	3.28833e-19	PVM	SRSF7
1.5482e-23	0.794868	0.322	0.31	3.97532e-19	PVM	SLC38A2
1.80844e-23	0.276884	0.279	0.418	4.64352e-19	PVM	SCAF11
2.29677e-23	0.742685	0.286	0.264	5.89742e-19	PVM	TLR4
2.86426e-23	0.862298	0.409	0.441	7.35455e-19	PVM	DDX3X
5.96428e-23	0.277728	0.23	0.346	1.53145e-18	PVM	DDX39B
8.14811e-23	0.268952	0.261	0.39	2.09219e-18	PVM	NCKAP1L
1.13646e-22	0.4799	0.124	0.085	2.9181e-18	PVM	PLAU
1.14674e-22	0.256637	0.174	0.265	2.94447e-18	PVM	MPHOSPH8
1.31596e-22	0.578911	0.127	0.09	3.37898e-18	PVM	INTS6
1.63622e-22	0.280428	0.26	0.387	4.20133e-18	PVM	STX7
2.29667e-22	0.492649	0.125	0.088	5.89717e-18	PVM	EPB41L1
2.30594e-22	0.688108	0.498	0.575	5.92097e-18	PVM	SRSF5
2.41619e-22	0.326353	0.698	0.852	6.20406e-18	PVM	HMGB1
4.59392e-22	0.312266	0.284	0.424	1.17958e-17	PVM	SF1
1.01754e-21	0.253739	0.214	0.319	2.61275e-17	PVM	TCEAL4
1.58415e-21	0.547322	0.125	0.088	4.06761e-17	PVM	TSPYL2
2.22634e-21	0.595968	0.194	0.158	5.71658e-17	PVM	SGMS1
3.37641e-21	0.284258	0.248	0.368	8.6696e-17	PVM	CELF2
3.93556e-21	0.694119	0.398	0.414	1.01053e-16	PVM	MYADM
5.59687e-21	0.836121	0.318	0.309	1.43711e-16	PVM	SNHG12
9.66203e-21	0.281132	0.181	0.272	2.48092e-16	PVM	MORF4L2
1.07586e-20	0.685001	0.198	0.164	2.7625e-16	PVM	UBE2S
1.25965e-20	0.347398	0.679	0.821	3.2344e-16	PVM	CALM1
2.5261e-20	0.260364	0.192	0.285	6.48626e-16	PVM	EEA1
3.75999e-20	0.285994	0.265	0.389	9.65453e-16	PVM	ATRX
4.52372e-20	0.273516	0.355	0.516	1.16156e-15	PVM	HSPD1
5.33085e-20	0.662918	0.281	0.262	1.3688e-15	PVM	ARHGAP4
5.39598e-20	0.577081	0.169	0.132	1.38553e-15	PVM	HES1
9.3081e-20	0.549316	0.162	0.127	2.39004e-15	PVM	SRGAP2
1.1864e-19	0.494776	0.149	0.112	3.04632e-15	PVM	CD93
3.0622e-19	0.269782	0.183	0.269	7.86282e-15	PVM	TENT5A
6.71583e-19	0.283835	0.263	0.386	1.72442e-14	PVM	FEZ2
8.21039e-19	0.443454	0.122	0.088	2.10818e-14	PVM	SRGAP2C
1.0711e-18	0.566366	0.529	0.639	2.75026e-14	PVM	GNAI2
1.22133e-18	0.295163	0.202	0.297	3.13601e-14	PVM	PRPF38B
1.378e-18	0.298324	0.211	0.309	3.53829e-14	PVM	TOP1
1.96824e-18	0.584741	0.16	0.127	5.05384e-14	PVM	ARHGAP24
2.52917e-18	0.47796	0.13	0.097	6.49414e-14	PVM	KLF9
2.93312e-18	0.680425	0.327	0.323	7.53136e-14	PVM	STK17B
3.05475e-18	0.404218	0.107	0.075	7.84368e-14	PVM	DIP2B
3.37405e-18	0.267213	0.194	0.283	8.66355e-14	PVM	ZFYVE16
3.45205e-18	0.296295	0.28	0.408	8.86382e-14	PVM	CCDC85B
9.06915e-18	0.276164	0.221	0.322	2.32868e-13	PVM	AGPAT2
1.20404e-17	0.274521	0.381	0.564	3.0916e-13	PVM	CSDE1
2.57332e-17	0.306302	0.851	0.93	6.60752e-13	PVM	S100A4
2.8475e-17	0.336299	0.272	0.396	7.31152e-13	PVM	VAMP2
3.25434e-17	0.287125	0.18	0.261	8.35618e-13	PVM	GOLGB1
3.7125e-17	0.554849	0.152	0.12	9.53258e-13	PVM	MYLIP
3.74827e-17	0.311946	0.264	0.383	9.62443e-13	PVM	RBMS1
4.38873e-17	0.26376	0.163	0.239	1.12689e-12	PVM	PNN
4.99639e-17	0.601116	0.513	0.618	1.28292e-12	PVM	SON
8.70309e-17	0.302069	0.216	0.31	2.23469e-12	PVM	PECAM1
9.50263e-17	0.472136	0.163	0.13	2.43999e-12	PVM	ADIRF
1.40125e-16	0.283467	0.205	0.295	3.59799e-12	PVM	KLF3
1.59465e-16	0.33659	0.183	0.266	4.09459e-12	PVM	SNRNP70
3.95541e-16	0.735174	0.236	0.214	1.01563e-11	PVM	DDX3Y
4.30983e-16	0.315701	0.22	0.316	1.10663e-11	PVM	ARGLU1
5.4533e-16	0.260549	0.208	0.297	1.40024e-11	PVM	ARL2
6.0977e-16	0.576727	0.112	0.082	1.56571e-11	PVM	XIST
6.61063e-16	0.525238	0.192	0.163	1.69741e-11	PVM	RAPH1
1.13356e-15	0.317693	0.249	0.356	2.91064e-11	PVM	NRP2
1.63128e-15	0.323851	0.299	0.43	4.18865e-11	PVM	SF3B1
1.63248e-15	0.469839	0.23	0.201	4.19172e-11	PVM	PID1
1.69071e-15	0.277537	0.179	0.256	4.34123e-11	PVM	HNRNPH3
2.21444e-15	0.631644	0.191	0.165	5.68601e-11	PVM	FAM53C
2.98092e-15	0.502032	0.2	0.172	7.65411e-11	PVM	GFRA2
5.99204e-15	0.435975	0.123	0.094	1.53858e-10	PVM	DAAM1
6.35195e-15	0.612744	0.192	0.168	1.63099e-10	PVM	MKNK2
7.17e-15	0.266381	0.143	0.206	1.84104e-10	PVM	VPS37B
1.74273e-14	0.644136	0.231	0.21	4.47481e-10	PVM	H1F0
2.71888e-14	0.331331	0.248	0.352	6.98128e-10	PVM	KMT2E
3.46869e-14	0.552662	0.316	0.311	8.90656e-10	PVM	SERPING1
7.50368e-14	0.557004	0.173	0.148	1.92672e-09	PVM	SPATS2L
8.51085e-14	0.268204	0.173	0.244	2.18533e-09	PVM	PABPN1
1.00005e-13	0.350783	0.215	0.304	2.56783e-09	PVM	PPP1R10
1.08055e-13	0.296477	0.706	0.873	2.77453e-09	PVM	RPS11
1.51816e-13	0.318894	0.217	0.305	3.89819e-09	PVM	NORAD
1.59601e-13	0.298837	0.177	0.248	4.09808e-09	PVM	MAFF
1.86079e-13	0.326195	0.201	0.284	4.77795e-09	PVM	U2SURP
2.0739e-13	0.331938	0.247	0.349	5.32514e-09	PVM	EPC1
2.56591e-13	0.307018	0.661	0.817	6.58848e-09	PVM	RPL27A
3.68066e-13	0.286217	0.197	0.275	9.45084e-09	PVM	PTBP1
3.7664e-13	0.329346	0.232	0.326	9.67099e-09	PVM	ITSN2
3.79717e-13	0.28304	0.168	0.237	9.75e-09	PVM	FAM20A
3.94403e-13	0.251634	0.13	0.186	1.01271e-08	PVM	PTOV1
6.55104e-13	0.317677	0.307	0.436	1.68211e-08	PVM	TECR
7.87843e-13	0.336654	0.178	0.25	2.02295e-08	PVM	BAIAP2
1.11062e-12	0.296393	0.346	0.488	2.85174e-08	PVM	NOP53
1.11951e-12	0.327076	0.228	0.319	2.87457e-08	PVM	PLEKHO1
1.38635e-12	0.337619	0.101	0.076	3.55973e-08	PVM	SELENOM
2.46101e-12	0.41697	0.584	0.732	6.31914e-08	PVM	RPS20
2.54386e-12	0.598546	0.24	0.228	6.53188e-08	PVM	MYO5A
2.83501e-12	0.452915	0.132	0.107	7.27947e-08	PVM	NR1D2
2.8986e-12	0.329885	0.643	0.797	7.44274e-08	PVM	CIRBP
3.6599e-12	0.555361	0.164	0.14	9.39752e-08	PVM	NXF1
3.6754e-12	0.386134	0.108	0.083	9.43733e-08	PVM	KCNQ1
3.84733e-12	0.628116	0.257	0.249	9.87878e-08	PVM	COLGALT1
5.42522e-12	0.340626	0.246	0.343	1.39303e-07	PVM	LCP2
7.68169e-12	0.434012	0.116	0.091	1.97243e-07	PVM	PER3
1.16043e-11	0.474635	0.15	0.126	2.97963e-07	PVM	S100A13
1.30292e-11	0.284658	0.171	0.236	3.3455e-07	PVM	HNRNPD
1.54234e-11	0.258883	0.303	0.419	3.96027e-07	PVM	C3AR1
1.61143e-11	0.28403	0.15	0.208	4.13766e-07	PVM	BOD1L1
1.93257e-11	0.359374	0.288	0.402	4.96226e-07	PVM	DDX24
2.24886e-11	0.280268	0.133	0.184	5.77441e-07	PVM	TCEAL9
2.70216e-11	0.895887	0.172	0.147	6.93832e-07	PVM	HSPA6
3.32681e-11	0.325134	0.172	0.238	8.54225e-07	PVM	NFKBID
3.37051e-11	0.280638	0.165	0.228	8.65447e-07	PVM	STOM
3.75723e-11	0.556862	0.193	0.175	9.64745e-07	PVM	GOLIM4
4.48739e-11	0.317261	0.265	0.366	1.15223e-06	PVM	NCOA4
9.64874e-11	0.265699	0.45	0.644	2.47751e-06	PVM	BST2
9.99705e-11	0.280104	0.156	0.214	2.56694e-06	PVM	MACF1
1.21615e-10	0.39311	0.112	0.089	3.12271e-06	PVM	ARID3A
1.33687e-10	0.314941	0.172	0.237	3.43269e-06	PVM	FLI1
1.35223e-10	0.295167	0.181	0.248	3.47212e-06	PVM	TAF7
1.43075e-10	0.385034	0.245	0.338	3.67374e-06	PVM	PNISR
1.65478e-10	0.60125	0.276	0.275	4.24898e-06	PVM	SH2B3
1.9586e-10	0.259542	0.148	0.203	5.02909e-06	PVM	PKN2
2.06953e-10	0.557477	0.186	0.17	5.31394e-06	PVM	TPCN1
2.17102e-10	0.302091	0.28	0.382	5.57453e-06	PVM	RASSF4
2.25637e-10	0.277651	0.15	0.206	5.79368e-06	PVM	BAG6
2.30672e-10	0.436901	0.116	0.094	5.92297e-06	PVM	SIPA1
2.68942e-10	0.65467	0.251	0.248	6.90562e-06	PVM	POLR2A
2.73852e-10	0.540594	0.258	0.249	7.03171e-06	PVM	NFKBIZ
2.90889e-10	0.271186	0.129	0.179	7.46917e-06	PVM	OTUD6B-AS1
3.06567e-10	0.298454	0.228	0.311	7.87172e-06	PVM	RENBP
3.17155e-10	0.332877	0.374	0.512	8.14359e-06	PVM	EIF4A3
3.32433e-10	0.298539	0.368	0.51	8.53587e-06	PVM	JMJD1C
3.44256e-10	0.290663	0.169	0.23	8.83946e-06	PVM	POU2F2
4.82627e-10	0.635837	0.355	0.389	1.23924e-05	PVM	IFI16
5.03647e-10	0.53597	0.455	0.528	1.29322e-05	PVM	CD4
5.13051e-10	0.397827	0.105	0.083	1.31736e-05	PVM	SHMT1
6.51501e-10	0.647684	0.374	0.417	1.67286e-05	PVM	ANKRD12
8.31654e-10	0.572325	0.211	0.199	2.13544e-05	PVM	SESN1
9.50488e-10	0.356076	0.228	0.31	2.44057e-05	PVM	RSRC2
1.29352e-09	0.535828	0.205	0.189	3.32137e-05	PVM	FILIP1L
1.5974e-09	0.275402	0.145	0.198	4.10166e-05	PVM	ZNF644
1.92417e-09	0.306602	0.167	0.227	4.9407e-05	PVM	PHF3
1.99129e-09	0.291213	0.402	0.567	5.11303e-05	PVM	TPP1
2.22665e-09	0.367282	0.254	0.342	5.71737e-05	PVM	ARL4C
2.6858e-09	0.341857	0.195	0.265	6.89633e-05	PVM	WASHC4
3.6741e-09	0.364478	0.228	0.309	9.43399e-05	PVM	C6orf62
3.87697e-09	0.624454	0.211	0.196	9.95491e-05	PVM	THBD
3.91705e-09	0.434322	0.126	0.105	0.000100578	PVM	HIST2H2AA4
4.35824e-09	0.330162	0.179	0.242	0.000111907	PVM	PRPF4B
4.72203e-09	0.278994	0.152	0.204	0.000121247	PVM	ARHGEF1
5.32349e-09	0.495466	0.153	0.135	0.000136691	PVM	NRIP1
5.40645e-09	0.635552	0.197	0.184	0.000138822	PVM	SEMA4A
6.94654e-09	0.680181	0.288	0.302	0.000178366	PVM	AMD1
6.95078e-09	0.320978	0.392	0.554	0.000178475	PVM	CREG1
8.01286e-09	0.286295	0.179	0.239	0.000205746	PVM	SREK1IP1
9.66921e-09	0.436541	0.125	0.106	0.000248276	PVM	TUT4
9.93924e-09	0.51004	0.154	0.137	0.00025521	PVM	TBC1D9
1.05899e-08	0.455771	0.146	0.128	0.000271917	PVM	CMKLR1
1.24224e-08	0.280915	0.151	0.202	0.00031897	PVM	TNS3
1.26162e-08	0.33154	0.206	0.275	0.000323947	PVM	TIPARP
1.29609e-08	0.324059	0.255	0.34	0.000332798	PVM	ICAM1
1.82076e-08	0.256992	0.131	0.177	0.000467516	PVM	SNHG32
1.90756e-08	0.295967	0.131	0.177	0.000489805	PVM	DGKZ
2.00732e-08	0.393639	0.178	0.24	0.00051542	PVM	MAPRE2
2.25204e-08	0.306676	0.184	0.245	0.000578256	PVM	NRROS
2.37521e-08	0.649295	0.269	0.276	0.000609882	PVM	PER1
2.69508e-08	0.270043	0.439	0.63	0.000692017	PVM	TRMT112
3.58629e-08	0.254731	0.131	0.175	0.000920852	PVM	SRSF1
3.7064e-08	0.285023	0.172	0.229	0.000951692	PVM	HDAC9
3.84592e-08	0.396449	0.268	0.363	0.000987517	PVM	BCLAF1
4.38498e-08	0.561051	0.264	0.268	0.00112593	PVM	BCAT1
5.33375e-08	0.351175	0.402	0.569	0.00136955	PVM	SEC62
5.33478e-08	0.255472	0.122	0.163	0.00136981	PVM	SPTLC2
6.22473e-08	0.42278	0.102	0.084	0.00159832	PVM	PLEKHG2
6.42283e-08	0.272583	0.132	0.176	0.00164919	PVM	CORO7
7.52474e-08	0.451396	0.127	0.109	0.00193213	PVM	FGD2
7.82186e-08	0.296878	0.454	0.631	0.00200842	PVM	HSPE1
9.09402e-08	0.258748	0.144	0.19	0.00233507	PVM	EFCAB14
9.60019e-08	0.39371	0.112	0.094	0.00246504	PVM	SLC12A7
1.06018e-07	0.436261	0.202	0.187	0.00272223	PVM	RBP7
1.06727e-07	0.404425	0.264	0.354	0.00274044	PVM	DYNC1H1
1.1216e-07	0.312269	0.16	0.211	0.00287994	PVM	MAP3K11
1.14044e-07	0.309895	0.158	0.21	0.0029283	PVM	CCDC50
1.41409e-07	0.276224	0.155	0.204	0.00363095	PVM	DST
1.4919e-07	0.280617	0.126	0.168	0.00383076	PVM	SLC18B1
1.87051e-07	0.291262	0.132	0.175	0.0048029	PVM	UBAP2L
2.26193e-07	0.574102	0.221	0.217	0.00580795	PVM	TCF4
2.33795e-07	0.288856	0.14	0.184	0.00600316	PVM	ADAM17
2.35912e-07	0.388777	0.266	0.356	0.00605751	PVM	GNB1
2.42921e-07	0.43904	0.125	0.109	0.00623749	PVM	ADRB2
2.45383e-07	0.432273	0.147	0.131	0.00630071	PVM	TSPAN15
2.45831e-07	0.335719	0.163	0.217	0.00631221	PVM	BAZ2B
2.65238e-07	0.384626	0.141	0.124	0.00681052	PVM	CCDC170
2.71046e-07	0.261324	0.124	0.164	0.00695966	PVM	NCOA7
3.10224e-07	0.367457	0.334	0.458	0.00796562	PVM	NUCKS1
3.3515e-07	0.625669	0.265	0.275	0.00860565	PVM	HNRNPH1
3.35681e-07	0.616569	0.442	0.532	0.00861929	PVM	SRSF3
3.71852e-07	0.35488	0.201	0.266	0.00954804	PVM	GNAQ
3.79335e-07	0.257298	0.138	0.181	0.00974017	PVM	CYBRD1
4.26042e-07	0.572742	0.451	0.543	0.0109395	PVM	WSB1
4.41651e-07	0.348854	0.194	0.257	0.0113403	PVM	PTPN18
4.45616e-07	0.361873	0.189	0.249	0.0114421	PVM	PHIP
4.93903e-07	0.443948	0.292	0.392	0.012682	PVM	CCNH
5.06029e-07	0.33317	0.169	0.223	0.0129933	PVM	BRD4
5.22185e-07	0.277729	0.166	0.216	0.0134081	PVM	CTDNEP1
5.26153e-07	0.290139	0.132	0.174	0.01351	PVM	ARHGEF2
5.44289e-07	0.283588	0.171	0.222	0.0139757	PVM	PLXNB2
5.62299e-07	0.372231	0.208	0.274	0.0144382	PVM	RNF213
6.18847e-07	0.305759	0.156	0.205	0.0158901	PVM	ARID1A
7.93761e-07	0.276096	0.126	0.165	0.0203814	PVM	ASH1L
8.28117e-07	0.449405	0.319	0.435	0.0212635	PVM	GLUD1
8.52725e-07	0.43331	0.306	0.399	0.0218954	PVM	PAPSS2
8.71967e-07	0.478396	0.111	0.095	0.0223895	PVM	DNAJB4
1.11395e-06	0.592157	0.213	0.211	0.0286028	PVM	NUFIP2
1.4832e-06	0.687706	0.379	0.442	0.0380842	PVM	ATF4
1.57405e-06	0.3	0.183	0.238	0.040417	PVM	MARCH1
1.80492e-06	0.287643	0.134	0.174	0.046345	PVM	ADD1
1.83882e-06	0.299489	0.15	0.196	0.0472153	PVM	SENP6
2.07279e-06	0.270164	0.123	0.16	0.0532231	PVM	SRSF6
2.76281e-06	0.366465	0.116	0.151	0.0709406	PVM	ERCC5
3.07109e-06	0.311194	0.716	0.852	0.0788564	PVM	ANXA1
3.455e-06	0.504248	0.156	0.144	0.0887142	PVM	TLE4
3.49196e-06	0.258212	0.508	0.664	0.0896632	PVM	NAMPT
4.05416e-06	0.538164	0.521	0.651	0.104099	PVM	TUBB4B
4.05456e-06	0.25771	0.134	0.173	0.104109	PVM	RASSF1
4.20444e-06	0.269254	0.126	0.162	0.107957	PVM	ABL2
4.57844e-06	0.370403	0.101	0.086	0.117561	PVM	ATN1
6.54417e-06	0.638758	0.364	0.419	0.168035	PVM	DDX17
6.91165e-06	0.430694	0.125	0.112	0.17747	PVM	ARRDC3
7.85423e-06	0.431903	0.124	0.111	0.201673	PVM	KMT2E-AS1
7.96024e-06	0.350493	0.168	0.218	0.204395	PVM	PIK3AP1
8.81294e-06	0.292276	0.156	0.2	0.22629	PVM	GNA15
9.35283e-06	0.384276	0.139	0.126	0.240153	PVM	BIN1
9.62365e-06	0.282191	0.151	0.193	0.247106	PVM	WAC
9.92828e-06	0.395002	0.267	0.354	0.254928	PVM	NR3C1
1.03756e-05	0.31391	0.139	0.18	0.266414	PVM	ELMO1
1.05177e-05	0.320359	0.201	0.258	0.270064	PVM	OTULINL
1.07636e-05	0.347953	0.167	0.216	0.276377	PVM	LPP
1.12703e-05	0.293263	0.156	0.2	0.289387	PVM	OGFRL1
1.1708e-05	0.315196	0.188	0.24	0.300625	PVM	CNRIP1
1.27042e-05	0.323591	0.104	0.09	0.326207	PVM	FARP1
1.31556e-05	0.274877	0.132	0.17	0.337797	PVM	SMARCA2
1.3653e-05	0.298708	0.13	0.168	0.350567	PVM	DNM2
1.43086e-05	0.330265	0.184	0.235	0.367402	PVM	EPB41L3
1.50283e-05	0.411009	0.226	0.294	0.385882	PVM	AKAP9
1.65769e-05	0.512833	0.236	0.239	0.425644	PVM	GATM
2.01491e-05	0.355836	0.185	0.236	0.517368	PVM	MCTP1
2.07033e-05	0.645883	0.264	0.28	0.531599	PVM	FOXO3
2.28422e-05	0.290385	0.141	0.18	0.58652	PVM	CARD8
2.34871e-05	0.251928	0.09	0.117	0.603079	PVM	PCNX4
2.35657e-05	0.536786	0.4	0.478	0.605098	PVM	ARHGAP18
2.52221e-05	0.380868	0.113	0.1	0.647627	PVM	DENND4B
2.63991e-05	0.384852	0.304	0.403	0.677851	PVM	PRNP
2.77305e-05	0.575103	0.274	0.29	0.712036	PVM	AP1B1
2.93603e-05	0.33455	0.192	0.246	0.753885	PVM	BMP2K
3.01567e-05	0.431306	0.151	0.141	0.774333	PVM	ADCY7
3.04145e-05	0.364979	0.18	0.17	0.780953	PVM	NUPR1
3.36986e-05	0.27865	0.115	0.147	0.865279	PVM	TTC17
3.37439e-05	0.277857	0.11	0.14	0.866443	PVM	SCML1
3.91913e-05	0.266076	0.142	0.18	1	PVM	TMEM173
4.04304e-05	0.329684	0.176	0.223	1	PVM	ATP6V0A1
4.12338e-05	0.293349	0.141	0.18	1	PVM	PREX1
4.5242e-05	0.381576	0.448	0.618	1	PVM	SERTAD1
4.66175e-05	0.509255	0.18	0.177	1	PVM	IL6ST
5.81178e-05	0.411168	0.242	0.314	1	PVM	VPS13C
5.97265e-05	0.321986	0.134	0.17	1	PVM	ZC3HAV1
7.16448e-05	0.359627	0.557	0.722	1	PVM	KRTCAP2
7.65174e-05	0.528754	0.269	0.283	1	PVM	RB1
8.3946e-05	0.269968	0.12	0.151	1	PVM	AMDHD2
8.6513e-05	0.304692	0.144	0.182	1	PVM	SIK1B
0.000111162	0.314952	0.196	0.248	1	PVM	SELPLG
0.00011288	0.474208	0.487	0.613	1	PVM	IQGAP1
0.000114679	0.297164	0.132	0.166	1	PVM	OGA
0.000138693	0.418089	0.178	0.227	1	PVM	LUC7L3
0.00013995	0.27047	0.128	0.16	1	PVM	TRPS1
0.000139982	0.284866	0.145	0.182	1	PVM	IRF5
0.000172664	0.568624	0.368	0.43	1	PVM	CLTC
0.000193676	0.36527	0.2	0.253	1	PVM	GPX3
0.000198356	0.307646	0.141	0.176	1	PVM	DAPK1
0.000205163	0.329433	0.226	0.285	1	PVM	TTYH3
0.000205306	0.320328	0.181	0.228	1	PVM	SNCA
0.000212495	0.446936	0.296	0.389	1	PVM	CLK1
0.000214256	0.558287	0.375	0.435	1	PVM	KLF10
0.000254446	0.606033	0.345	0.399	1	PVM	TNFRSF1A
0.000259854	0.314313	0.13	0.162	1	PVM	MXD4
0.000288122	0.315941	0.137	0.171	1	PVM	WDR26
0.000336342	0.374919	0.167	0.21	1	PVM	NKTR
0.000342706	0.287497	0.132	0.164	1	PVM	HELZ
0.000394226	0.460512	0.287	0.376	1	PVM	N4BP2L2
0.000541026	0.452384	0.252	0.323	1	PVM	AFF4
0.000591093	0.337046	0.605	0.78	1	PVM	DYNLL1
0.000594851	0.342013	0.168	0.209	1	PVM	AAK1
0.000622251	0.530609	0.222	0.23	1	PVM	MKNK1
0.000641903	0.423289	0.263	0.341	1	PVM	QKI
0.000670316	0.432452	0.468	0.576	1	PVM	TSPAN4
0.000684267	0.462518	0.111	0.102	1	PVM	SLC25A44
0.000804992	0.262365	0.104	0.128	1	PVM	AFF1
0.000901166	0.357412	0.494	0.665	1	PVM	ID2
0.000908954	0.260948	0.097	0.12	1	PVM	NBR1
0.000916609	0.334479	0.139	0.172	1	PVM	SMARCC2
0.000987592	0.26261	0.107	0.132	1	PVM	CREBBP
0.00109075	0.427587	0.349	0.459	1	PVM	ELF1
0.00123273	0.712363	0.304	0.347	1	PVM	DDX18
0.00123969	0.368713	0.539	0.683	1	PVM	RGS10
0.00125918	0.358469	0.154	0.19	1	PVM	TENT2
0.00143081	0.335863	0.167	0.206	1	PVM	SNX29
0.00148696	0.341375	0.163	0.201	1	PVM	SETX
0.00177297	0.408684	0.355	0.471	1	PVM	MBNL1
0.00180731	0.444901	0.335	0.434	1	PVM	MAT2A
0.00182641	0.308047	0.132	0.162	1	PVM	PKN1
0.00190235	0.282345	0.096	0.117	1	PVM	DIP2A
0.00200381	0.322801	0.157	0.193	1	PVM	LMO4
0.00240418	0.377922	0.233	0.292	1	PVM	DPYSL2
0.00268709	0.347989	0.163	0.2	1	PVM	TNRC6B
0.00275417	0.369702	0.142	0.175	1	PVM	PFDN6
0.00277676	0.416734	0.319	0.409	1	PVM	CSRNP1
0.0031984	0.650132	0.296	0.332	1	PVM	C12orf57
0.00357891	0.299057	0.113	0.138	1	PVM	KMT2A
0.00376649	0.416334	0.114	0.107	1	PVM	IER5L
0.00386892	0.534787	0.296	0.331	1	PVM	IRF2BP2
0.00399933	0.290301	0.121	0.147	1	PVM	CTDSP2
0.00406929	0.607474	0.361	0.428	1	PVM	RASGEF1B
0.00414883	0.406759	0.121	0.116	1	PVM	RGL2
0.00443644	0.394698	0.309	0.396	1	PVM	FPR3
0.00468041	0.414082	0.353	0.471	1	PVM	SCAMP2
0.00469799	0.261646	0.15	0.18	1	PVM	ALDH1A1
0.00550936	0.286576	0.109	0.132	1	PVM	LONP2
0.00557137	0.362407	0.154	0.187	1	PVM	TSC22D2
0.00567581	0.41964	0.268	0.338	1	PVM	FNBP1
0.00578939	0.359882	0.162	0.197	1	PVM	ATM
0.00598662	0.294626	0.208	0.251	1	PVM	C2
0.00606398	0.296169	0.122	0.147	1	PVM	PPP3CA
0.00612556	0.251224	0.095	0.114	1	PVM	TRIM8
0.00626158	0.62156	0.287	0.322	1	PVM	IVNS1ABP
0.00665418	0.568307	0.427	0.53	1	PVM	EIF5
0.00768925	0.300926	0.127	0.153	1	PVM	PRRC2B
0.00776041	0.349917	0.438	0.604	1	PVM	WASF2
0.00788155	0.507813	0.256	0.276	1	PVM	ITGAM
0.00819077	0.36131	0.179	0.219	1	PVM	PLA2G15
0.00965017	0.25626	0.092	0.111	1	PVM	TTC14
0.00966285	0.467634	0.218	0.268	1	PVM	PRMT9
0.00970872	0.64673	0.397	0.473	1	PVM	CITED2
0.00974426	0.413716	0.256	0.321	1	PVM	SMAP2
0	2.45277	0.931	0.378	0	IM	APOE
0	2.32175	0.9	0.362	0	IM	APOC1
0	1.63352	0.921	0.451	0	IM	GPNMB
0	1.44241	0.91	0.485	0	IM	ACP5
0	1.42071	0.969	0.697	0	IM	PLD3
0	1.40378	0.524	0.131	0	IM	RARRES1
0	1.31468	0.35	0.097	0	IM	CHIT1
0	1.17837	0.96	0.753	0	IM	CTSS
0	1.11863	0.649	0.239	0	IM	CYP27A1
0	1.08352	0.971	0.74	0	IM	LYZ
0	1.07961	0.983	0.806	0	IM	CTSD
0	1.06398	0.766	0.375	0	IM	CAPG
0	1.06292	0.312	0.101	0	IM	CCL18
0	1.06234	0.521	0.168	0	IM	OTOA
0	1.02175	0.636	0.238	0	IM	DHRS9
0	1.01395	0.996	0.934	0	IM	PSAP
0	1.01253	1	1	0	IM	FTL
0	0.953481	0.962	0.796	0	IM	GRN
0	0.939369	0.832	0.362	0	IM	TREM2
0	0.934118	0.575	0.216	0	IM	SPARC
0	0.896976	0.769	0.405	0	IM	ADA2
0	0.885528	0.876	0.537	0	IM	A2M
0	0.880723	0.733	0.35	0	IM	CPM
0	0.86869	0.885	0.52	0	IM	LIPA
0	0.796128	0.891	0.615	0	IM	ASAH1
0	0.721499	0.968	0.85	0	IM	HLA-A
0	0.717956	0.806	0.53	0	IM	CD37
0	0.716914	0.507	0.162	0	IM	DPEP2
0	0.714721	0.788	0.474	0	IM	PLIN2
0	0.686747	0.652	0.33	0	IM	PILRA
0	0.672647	0.533	0.199	0	IM	EPHX1
0	0.668643	1	0.998	0	IM	FTH1
0	0.668174	0.68	0.34	0	IM	CD59
0	0.644206	0.976	0.849	0	IM	CD68
0	0.632041	0.539	0.241	0	IM	FUCA1
0	0.631033	0.58	0.312	0	IM	LTA4H
0	0.625326	0.898	0.697	0	IM	ITGB2
0	0.625288	0.843	0.547	0	IM	CALM3
0	0.620761	0.999	0.945	0	IM	VIM
0	0.615864	0.646	0.319	0	IM	NPL
0	0.606756	0.334	0.103	0	IM	NUPR1
0	0.604175	0.986	0.874	0	IM	CTSB
0	0.578264	0.348	0.089	0	IM	DNASE2
0	0.557379	0.958	0.731	0	IM	LGALS3
0	0.545638	0.648	0.359	0	IM	HEXA
0	0.541418	0.998	0.981	0	IM	TYROBP
0	0.538669	0.413	0.16	0	IM	NR1H3
0	0.537352	0.257	0.034	0	IM	LINC01857
0	0.531456	0.543	0.255	0	IM	GM2A
0	0.525386	0.583	0.299	0	IM	GAA
0	0.521027	0.562	0.278	0	IM	CARD16
0	0.517231	0.458	0.198	0	IM	CYB5A
0	0.506081	0.343	0.098	0	IM	ALDH1A1
0	0.500091	0.573	0.292	0	IM	ALDH2
0	0.489306	0.847	0.477	0	IM	CD9
0	0.479561	0.984	0.92	0	IM	SAT1
0	0.474868	1	0.996	0	IM	B2M
0	0.471303	0.328	0.112	0	IM	LXN
0	0.419221	0.373	0.142	0	IM	TCN2
0	0.416367	0.233	0.053	0	IM	SMPDL3A
0	0.377129	0.993	0.957	0	IM	NPC2
0	0.347888	0.178	0.03	0	IM	DNAJC5B
0	0.328354	0.963	0.787	0	IM	CSTB
5.92134e-303	0.557064	0.635	0.372	1.52042e-298	IM	LRPAP1
4.1892e-299	0.548445	0.658	0.382	1.07566e-294	IM	RAB13
8.74795e-298	0.568638	0.596	0.33	2.24621e-293	IM	GUSB
5.20543e-297	0.491017	0.92	0.753	1.3366e-292	IM	GSTP1
1.74916e-295	0.365926	0.292	0.093	4.49132e-291	IM	CTSF
8.18769e-294	0.491643	0.818	0.533	2.10235e-289	IM	MARCKS
5.89805e-292	0.496948	0.795	0.521	1.51444e-287	IM	HLA-DMB
1.56995e-291	0.481151	0.926	0.744	4.03115e-287	IM	GPX4
3.41316e-288	0.54499	0.446	0.207	8.76397e-284	IM	IL2RG
9.59935e-288	0.639274	0.893	0.707	2.46482e-283	IM	C1QB
1.7718e-286	0.50825	0.627	0.357	4.54944e-282	IM	IGFLR1
3.25857e-284	0.560847	0.818	0.557	8.36703e-280	IM	CD163
2.36427e-281	0.468445	0.644	0.361	6.07075e-277	IM	MPP1
1.41683e-280	0.52009	0.513	0.266	3.63799e-276	IM	PLBD1
6.59835e-280	0.500009	0.706	0.435	1.69426e-275	IM	FYB1
3.65285e-279	0.488494	0.614	0.339	9.37942e-275	IM	VAT1
3.17524e-272	0.521149	0.493	0.245	8.15307e-268	IM	FCGR3A
8.02586e-270	0.621292	0.613	0.335	2.0608e-265	IM	MMP19
4.26902e-269	0.493646	0.675	0.403	1.09616e-264	IM	RGS1
9.17622e-263	0.28966	0.132	0.018	2.35618e-258	IM	AC026369.3
1.70596e-261	0.582312	0.888	0.663	4.38038e-257	IM	CTSZ
1.29585e-260	0.467031	0.735	0.467	3.32735e-256	IM	LRP1
5.69604e-260	0.384621	0.223	0.064	1.46257e-255	IM	ACE
3.76711e-259	0.626262	0.423	0.202	9.67281e-255	IM	TSC22D1
1.7647e-257	0.51809	0.771	0.518	4.53121e-253	IM	ATP6AP2
6.6538e-256	0.459718	0.527	0.275	1.7085e-251	IM	NABP1
1.83646e-254	0.405792	0.487	0.237	4.71547e-250	IM	SERPING1
1.0618e-252	0.326017	0.252	0.079	2.72638e-248	IM	KCNMA1
5.61237e-252	0.442001	0.394	0.173	1.44109e-247	IM	C2
3.40472e-251	0.472842	0.963	0.79	8.7423e-247	IM	LGALS1
4.82653e-251	0.459923	0.976	0.795	1.23931e-246	IM	IFI30
8.01461e-250	0.401884	0.578	0.323	2.05791e-245	IM	LAMP2
1.02859e-247	0.4386	0.619	0.362	2.6411e-243	IM	H2AFJ
2.68678e-246	0.333707	0.866	0.66	6.89884e-242	IM	CTSC
7.07037e-245	0.807604	0.245	0.08	1.81546e-240	IM	CTSK
2.48107e-244	0.438905	0.537	0.292	6.37063e-240	IM	LY86
3.76504e-244	0.273995	0.288	0.101	9.66748e-240	IM	SLC18B1
2.98241e-242	0.28339	0.434	0.196	7.65794e-238	IM	TMEM37
3.82261e-237	0.434128	0.472	0.246	9.81532e-233	IM	SCPEP1
9.4806e-237	0.250471	0.555	0.309	2.43433e-232	IM	S100A9
4.16456e-236	0.30993	0.408	0.185	1.06933e-231	IM	FCHO2
9.40925e-234	0.489906	0.722	0.472	2.41601e-229	IM	HEXB
1.49062e-233	0.408775	0.642	0.39	3.82746e-229	IM	ISCU
1.08183e-230	0.426847	0.708	0.457	2.77782e-226	IM	LY96
2.16156e-228	0.346744	0.326	0.137	5.55023e-224	IM	TP53I3
1.71617e-225	0.300911	0.359	0.154	4.40661e-221	IM	EIF4EBP3
5.12112e-225	0.346414	0.275	0.103	1.31495e-220	IM	CD72
3.30927e-222	0.42465	0.685	0.432	8.49722e-218	IM	NENF
2.79523e-216	0.375453	0.406	0.199	7.17731e-212	IM	CCRL2
9.709e-216	0.446709	0.889	0.682	2.49298e-211	IM	PRDX1
3.34276e-212	0.36472	0.326	0.141	8.5832e-208	IM	PALLD
3.56403e-210	0.397898	0.919	0.775	9.15135e-206	IM	FXYD5
8.993e-210	0.31309	0.497	0.265	2.30913e-205	IM	SPINT2
2.07076e-208	0.351131	0.721	0.473	5.3171e-204	IM	TSPAN4
2.68835e-208	0.397483	0.308	0.132	6.90287e-204	IM	GCHFR
8.98342e-205	0.355097	0.585	0.344	2.30667e-200	IM	NUP214
1.98297e-204	0.425135	0.982	0.921	5.09168e-200	IM	HLA-B
1.76631e-201	0.488172	0.749	0.53	4.53536e-197	IM	CPVL
2.26295e-199	0.333353	0.437	0.226	5.81059e-195	IM	PDE4DIP
2.4436e-199	0.270449	0.222	0.077	6.27443e-195	IM	SLC29A1
4.16232e-199	0.413711	0.818	0.604	1.06876e-194	IM	SYNGR2
6.0414e-199	0.337192	0.341	0.159	1.55125e-194	IM	SCCPDH
9.99211e-198	0.474797	0.942	0.824	2.56567e-193	IM	HLA-C
3.22389e-197	0.271871	0.109	0.018	8.27797e-193	IM	AF127936.2
7.01137e-197	0.437825	0.736	0.492	1.80031e-192	IM	C9orf16
[truncated: 105 more rows]
