# Supplementary material for: Changes in subcutaneous white adipose tissue cellular composition and molecular programs underlie glucose intolerance in persons with HIV
Source: Front Immunol. 2023 Aug 30;14:1152003. doi: 10.3389/fimmu.2023.1152003 (PMC10499182; doi:10.3389/fimmu.2023.1152003)
Supplement: Supplementary file 23 [file Table_10.xlsx]

## Sheet: Flow CD4 CD69
gene	Estimate	Std. Error	p.raw	p.adj
ACAA1	-0.032	0.004	0	5e-08
DBI	-0.027	0.004	1e-08	2.7e-07
PDPK1	-0.019	0.003	8e-08	2.16e-06
NR1H3	-0.025	0.004	1.7e-07	3.31e-06
ACOX3	0.023	0.004	4.1e-07	6.25e-06
SCD5	-0.029	0.005	1.3e-06	1.671e-05
CPT1B	-0.03	0.006	2.41e-06	2.572e-05
ILK	0.019	0.004	2.67e-06	2.572e-05
ACSL4	0.025	0.005	3.58e-06	3.062e-05
SLC27A1	-0.027	0.005	1.441e-05	0.00011093
LEP	0.034	0.007	2.478e-05	0.00017344
PPARD	-0.017	0.004	5.2e-05	0.00033366
SCP2	0.021	0.005	7.372e-05	0.00043668
CYP27A1	-0.037	0.008	8.795e-05	0.00048375
FABP5	-0.017	0.004	0.00010147	0.00052086
ANGPTL4	0.03	0.007	0.00019241	0.00092595
INSR	0.017	0.004	0.00022092	0.00100065
ACSL3	0.02	0.005	0.00032234	0.00137889
ACOX2	0.022	0.006	0.00035137	0.00142397
SORBS1	0.019	0.005	0.00040222	0.00154853
PLIN1	0.024	0.006	0.00055304	0.0020278
CEBPB	0.022	0.006	0.00068146	0.0023851
CEPBA	0.019	0.005	0.00079867	0.00264527
RXRA	-0.012	0.003	0.0008245	0.00264527
LPL	0.022	0.006	0.00087988	0.00271004
EHHADH	0.018	0.005	0.00105902	0.00313634
FADS2	0.033	0.01	0.00139601	0.0039812
PCK2	-0.02	0.006	0.00151853	0.00417595
GK	-0.018	0.005	0.00200202	0.0053157
APOA5	0.168	0.053	0.00277937	0.00713371
PCK1	-0.027	0.009	0.00390237	0.009399
ACSL6	0.11	0.036	0.00390608	0.009399
RXRB	-0.008	0.003	0.00452978	0.0105695
SLC27A6	0.129	0.044	0.00571591	0.0129449
SLC27A4	0.018	0.006	0.00590232	0.0129851
PPARA	0.01	0.004	0.00907228	0.0194046
ADIPOQ	0.012	0.005	0.0102207	0.0212701
ACSL1	0.02	0.008	0.0115273	0.0233579
FABP7	-0.115	0.047	0.0173097	0.0341755
ACOX1	0.008	0.003	0.0220665	0.0424781
FABP1	0.089	0.04	0.0311239	0.0584523
VDR	0.092	0.043	0.0367385	0.0673539
GK2	-0.117	0.056	0.0448569	0.0803251
PPARG	0.006	0.003	0.0505153	0.0884018
ME1	0.011	0.005	0.0540192	0.0924329
OLR1	0.107	0.059	0.0787762	0.131864
FASN	-0.016	0.009	0.0814208	0.133391
ACADL	0.012	0.007	0.0849041	0.1362
RXRG	-0.011	0.007	0.112981	0.177541
CD36	0.005	0.003	0.120892	0.186173
FABP2	0.098	0.064	0.133164	0.195825
PLTP	-0.011	0.007	0.136048	0.195825
SCD	0.022	0.015	0.140893	0.195825
UBC	0.064	0.043	0.14091	0.195825
HMGCS2	-0.083	0.056	0.142637	0.195825
GLP1R	-0.083	0.056	0.143914	0.195825
FABP3	0.014	0.009	0.144961	0.195825
ACADM	0.007	0.005	0.152107	0.201935
LIPE	-0.006	0.004	0.164407	0.214565
ACSL5	0.042	0.03	0.168593	0.216361
CYP4A11	0.089	0.065	0.180499	0.227843
APOA1	0.053	0.039	0.184511	0.229151
SREBF1	0.011	0.009	0.244888	0.299308
SLC27A5	-0.061	0.064	0.344396	0.414351
CYP8B1	0.045	0.048	0.357623	0.423646
FABP6	0.023	0.026	0.394792	0.46002
CPT1C	0.023	0.027	0.400277	0.46002
APOA2	-0.035	0.044	0.42825	0.48493
APOC3	0.01	0.013	0.468267	0.522559
SERPINE1	0.006	0.009	0.512427	0.56367
SLC27A2	-0.033	0.055	0.555901	0.602879
MMP1	-0.025	0.062	0.684817	0.732374
CPT2	0.001	0.003	0.748666	0.789688
CPT1A	-0.001	0.003	0.762957	0.793888
UCP1	0.012	0.066	0.859565	0.879385
CYP7A1	-0.004	0.025	0.867964	0.879385
SLC2A4	-0.001	0.009	0.937831	0.937831

## Sheet: Sc CD4 TEM
gene	Estimate	Std. Error	p.raw	p.adj
CPT1B	-0.025	0.006	8.607e-05	0.00662765
LEP	0.029	0.007	0.00022242	0.00791501
CYP27A1	-0.041	0.01	0.00030838	0.00791501
ILK	0.021	0.006	0.00094191	0.0157942
SLC27A5	-0.207	0.058	0.0010256	0.0157942
CEPBA	0.02	0.006	0.00186719	0.0239623
ACSL1	0.027	0.008	0.0026452	0.0268851
SCP2	0.021	0.007	0.00279326	0.0268851
FABP7	-0.166	0.054	0.00411547	0.0352102
PDPK1	-0.014	0.005	0.00485692	0.0373983
GLP1R	-0.176	0.062	0.00742045	0.0519431
ADIPOQ	0.021	0.007	0.00832862	0.053442
LPL	0.024	0.009	0.00974999	0.0572199
PLIN1	0.027	0.01	0.0104036	0.0572199
ACAA1	-0.022	0.009	0.0140853	0.0723048
PCK2	-0.018	0.007	0.0204072	0.0913789
EHHADH	0.014	0.006	0.0204848	0.0913789
RXRB	-0.009	0.004	0.0213613	0.0913789
GK2	-0.146	0.063	0.0259039	0.104979
CYP8B1	-0.131	0.058	0.0301286	0.115995
FABP2	-0.119	0.053	0.0329629	0.120864
SCD	0.028	0.013	0.0391172	0.13691
SLC27A6	0.086	0.041	0.0444141	0.148691
CYP4A11	-0.134	0.067	0.053234	0.156674
ANGPTL4	0.018	0.009	0.0536094	0.156674
FADS2	0.022	0.011	0.0574705	0.156674
RXRG	-0.015	0.008	0.0606374	0.156674
PPARG	0.009	0.005	0.0621021	0.156674
CEBPB	0.015	0.008	0.0622653	0.156674
ACADL	0.011	0.006	0.0640221	0.156674
UCP1	-0.115	0.06	0.0641023	0.156674
NR1H3	-0.014	0.007	0.0651115	0.156674
CPT1A	0.02	0.011	0.0751916	0.175447
ME1	0.009	0.005	0.0998447	0.221869
SREBF1	0.017	0.01	0.10085	0.221869
ACADM	0.024	0.015	0.113542	0.242854
SORBS1	0.05	0.032	0.135709	0.282421
ACOX1	0.011	0.008	0.144497	0.292796
APOA2	-0.079	0.054	0.155558	0.29957
SLC2A4	0.013	0.009	0.155621	0.29957
ACOX2	0.01	0.007	0.159695	0.299915
FABP5	-0.01	0.007	0.165383	0.301192
APOC3	0.05	0.036	0.169417	0.301192
INSR	0.008	0.006	0.17211	0.301192
CPT2	-0.004	0.003	0.18157	0.30288
ACSL3	0.035	0.026	0.184759	0.30288
GK	-0.015	0.011	0.184875	0.30288
SLC27A4	0.01	0.008	0.207843	0.333415
APOA1	-0.059	0.049	0.239352	0.376124
OLR1	0.049	0.042	0.251743	0.387684
CD36	0.02	0.017	0.257096	0.388164
CYP7A1	-0.03	0.029	0.311671	0.461512
ACSL4	0.01	0.011	0.355582	0.510305
HMGCS2	-0.06	0.065	0.362286	0.510305
DBI	-0.008	0.009	0.364504	0.510305
MMP1	-0.052	0.057	0.374083	0.514364
RXRA	0.011	0.014	0.410757	0.553457
CPT1C	0.037	0.045	0.416889	0.553457
FABP6	-0.023	0.029	0.43512	0.567868
ACOX3	0.006	0.008	0.461473	0.592223
PPARD	0.021	0.029	0.477597	0.602868
UBC	0.04	0.062	0.521586	0.647776
FABP3	-0.006	0.011	0.566974	0.683565
PLTP	0.006	0.01	0.568158	0.683565
FASN	0.005	0.01	0.61294	0.726098
ACSL6	0.025	0.052	0.630585	0.735683
APOA5	0.029	0.062	0.644148	0.74029
LIPE	0.002	0.005	0.66838	0.756842
FABP1	0.019	0.052	0.714965	0.797859
SCD5	0.004	0.012	0.72734	0.800074
SLC27A1	0.008	0.028	0.785185	0.842322
ACSL5	0.009	0.032	0.787626	0.842322
SLC27A2	-0.006	0.038	0.867269	0.91479
PPARA	-0.001	0.005	0.891149	0.927277
SERPINE1	0.001	0.01	0.933082	0.945956
PCK1	-0.001	0.014	0.933671	0.945956
VDR	-0.002	0.042	0.960079	0.960079
