# Supplementary material for: Changes in subcutaneous white adipose tissue cellular composition and molecular programs underlie glucose intolerance in persons with HIV
Source: Front Immunol. 2023 Aug 30;14:1152003. doi: 10.3389/fimmu.2023.1152003 (PMC10499182; doi:10.3389/fimmu.2023.1152003)
Supplement: Supplementary file 25 [file Table_12.xlsx]

## Sheet: CD4
gene

## Sheet: CD8
gene

## Sheet: EC
gene

## Sheet: Macrophage
gene

## Sheet: Monocyte
gene

## Sheet: Myofibroblast
gene

## Sheet: PCOLCE
gene

## Sheet: Preadipocyte
gene

## Sheet: Progenitor
gene
